# Supplementary material for: Cellular Gene Modulation of HIV-Infected CD4 T Cells in Response to Serial Treatment with the Histone Deacetylase Inhibitor Vorinostat
Source: J Virol. 2020 Jun 16;94(13):e00351-20. doi: 10.1128/JVI.00351-20 (PMC7307144; doi:10.1128/JVI.00351-20)
Supplement: Supplemental file 1 [file JVI.00351-20-sd001.xlsx]

## Sheet: RNAseq single Dose
Supplemental Dataset 1
RNAseq data from single exposure VOR timecourse. Data represents genes with FPKM>50 and FDR<0.1.
Gene	FDR1	FDR2	FDR3	FC1	FC2	FC3	max(FPKM1)	max(FPKM2)	max(FPKM3)
42066	0.016043	0.085962	3.7142e-08	2.91538	1.37322	3.5839	1.2292	8.5674	4.6487
42072	0.023842	3.2727e-05	0.0038358	1.30597	1.55861	1.5164	20.1073	32.1839	7.7353
42250	0.0001395	0.014828	1.9993e-08	1.53103	3.02937	1.8731	7.9596	0.6891	6.589
42251	0.0052183	0.0029099	2.2388e-14	4.30958	2.31929	5.9316	1.4292	2.6075	5.3831
AAR2	0.053301	0.042829	0.0035515	0.82175	0.74482	0.79611	20.0313	14.607	17.0811
ABCA7	5.3114e-05	1.4226e-05	5.1298e-09	1.81877	2.07468	1.6004	10.3776	115.143	20.9558
ABCC4	3.1121e-08	5.6502e-25	5.1882e-11	0.584955	0.372545	0.7361	10.1178	9.6579	23.3647
ABCC5	0.06366	0.058649	0.00024466	0.834545	0.679906	0.71793	25.8395	21.3419	8.0858
ABCE1	0.00050632	0.020909	2.8762e-44	0.788551	0.704788	0.66951	203.574	55.0477	190.93
ABHD4	9.5334e-06	2.6911e-10	0.0067223	2.06558	1.75255	1.6261	5.6092	13.3487	4.1317
ABHD6	0.0086205	0.0099984	7.0352e-13	1.45652	1.58839	2.119	8.03	8.5583	11.4716
ABI2	0.0068326	2.8408e-07	0.088385	1.2347	2.30178	1.1083	39.6346	32.3584	25.6232
ABL1	9.5993e-05	0.0055832	0.00088168	0.738106	0.76697	0.8153	28.5017	23.8824	17.4971
ABL2	0.022382	0.0069917	8.1731e-11	0.790345	1.41568	0.69031	9.0672	13.5292	17.8056
ABLIM2	0.012029	0.019878	6.8667e-07	1.77795	1.58854	5.7228	3.8476	3.599	4.909
AC005682.5	0.0028788	0.02209	6.7323e-07	0.509632	1.6807	0.47234	9.5878	9.8357	18.3493
ACACA	0.00012345	0.065888	5.7569e-17	0.717777	1.28211	0.68898	58.295	13.885	68.2497
ACAP2	0.020863	0.099307	0.00014992	1.20485	1.25959	1.1895	41.0034	68.2208	41.3667
ACAP3	0.00037063	1.3407e-06	0.0036698	1.48623	2.18291	1.4134	20.059	42.8196	8.1326
ACD	1.6913e-07	0.037914	0.0093572	1.75632	1.35961	1.2387	24.7588	27.4083	25.7546
ACER2	0.056372	0.021025	0.0001363	1.53137	1.43504	2.0656	3.3278	4.5478	3.727
ACO1	2.4756e-13	1.4374e-07	1.0279e-13	1.69708	1.99077	1.4918	34.6292	10.4777	27.043
ACSF2	0.0005742	1.3831e-09	7.2851e-07	2.01365	2.60096	1.9955	13.6084	22.5735	23.261
ACSL1	4.5278e-07	0.0024762	3.8761e-12	1.84559	1.53279	1.8476	7.1926	11.2887	11.01
ACSS2	1.778e-05	0.011484	4.9975e-08	2.39846	1.37014	1.6157	10.1295	17.7689	49.6742
ACTN4	0.00052284	0.0084176	0.01094	1.33664	1.28085	1.0897	35.5257	56.6259	177.919
ACTR3C	0.0009565	0.00086762	0.00034669	0.431583	0.360547	0.29552	4.7513	12.8225	2.55
ACVR2B	1.7961e-07	0.086218	6.1161e-09	0.676956	1.30486	0.63502	22.8971	8.0683	13.5379
ADAM15	1.5202e-09	4.4008e-20	0.0070989	2.1224	4.57776	1.1463	11.7001	34.2739	48.7002
ADCY7	1.4396e-12	0.014121	2.7623e-09	0.567354	0.682155	0.57607	30.4393	84.285	13.5894
ADI1	7.9584e-14	4.7415e-46	7.6354e-10	0.561739	0.260609	0.69594	42.5619	24.3914	32.5499
ADM	0.00086922	0.028263	0.030938	4.83546	3.0086	0.82946	1.1118	0.4675	36.3828
ADRBK1	0.0023863	0.020641	0.0059615	0.771184	0.780267	0.84487	57.2475	331.545	27.8331
AGFG1	0.0022944	0.0015662	0.0096835	1.29379	1.25219	1.1226	52.4671	36.138	67.5931
AGFG2	0.093172	0.016402	1.245e-05	1.36607	1.487	1.8227	6.2612	25.8708	8.0427
AGPAT4	1.6797e-05	0.041485	3.6311e-16	2.06517	1.70111	2.9449	3.8676	5.8908	22.2372
AIG1	0.054223	0.0034122	0.031916	1.2978	1.7334	1.2345	19.7776	8.6981	37.0941
AIMP2	0.0094412	0.040645	0.00011235	0.770995	0.643295	0.76955	50.81	6.643	50.3084
AK7	0.0015725	2.8709e-05	8.229e-05	3.03217	5.07842	3.4017	1.9039	0.9215	1.4726
AKAP1	0.038291	5.271e-05	1.3505e-06	0.833164	1.46791	0.79638	22.6802	17.0009	33.2305
AKAP10	0.0037061	0.036998	0.00031143	0.752259	0.807998	0.74831	21.7114	44.6646	22.0557
AKAP8	4.7977e-08	0.0014366	4.3092e-26	0.591262	0.768848	0.44629	15.276	36.8085	13.9354
ALAD	0.050129	0.073414	0.00068087	1.28	1.22235	1.5946	11.0085	23.6488	6.2566
ALG1	0.026329	1.9464e-06	0.055299	0.77521	0.54997	0.8551	21.6739	21.113	22.0539
ALG10	0.010296	0.0021022	0.089253	0.76915	0.696929	0.79994	21.5391	11.6825	6.4603
ALG8	5.7324e-08	0.00097323	0.0015015	0.629616	0.637992	0.79183	57.699	18.3722	35.6812
ALKBH2	0.00015289	0.032883	0.0036738	0.652621	0.620667	0.77763	41.8872	11.2047	31.8386
ALKBH8	1.0935e-06	5.9937e-11	0.00041468	0.621791	0.536842	0.74656	12.8038	10.7351	10.3266
ALS2	0.023476	2.107e-05	3.5391e-08	1.23219	1.59849	1.3768	15.8942	11.0299	14.6829
AMOT	0.039629	1.4885e-09	8.8155e-12	1.54693	2.40374	2.8275	2.2617	3.512	2.8408
AMOTL1	1.332e-09	0.00055638	0.046874	1.63266	3.54853	1.1208	15.2804	0.2896	11.2776
AMPD3	0.00043463	0.04331	2.152e-05	0.666198	0.708619	0.61518	14.1117	17.2584	11.4431
ANAPC13	5.0778e-07	1.542e-11	2.6636e-09	0.614431	0.370953	0.63388	35.8195	27.776	38.6184
ANAPC16	0.06366	0.075507	0.048722	0.840588	0.762748	0.86824	83.7766	102.108	50.9676
ANAPC7	0.00014086	1.4743e-06	3.4297e-07	0.742145	0.668008	0.75814	54.8082	39.8391	41.0484
ANGEL2	0.018195	0.043161	0.00022204	0.813773	0.756585	0.76229	32.7669	67.2547	22.7223
ANKMY2	1.0003e-08	0.0029088	0.045547	1.70258	1.62102	1.1686	21.4902	14.1523	22.4137
ANKRD13A	0.01758	0.051891	9.5267e-09	1.20794	1.30271	1.4987	45.1219	75.1058	17.6553
ANKRD27	2.9328e-06	0.022812	1.217e-06	1.43644	1.27328	1.274	28.0184	24.5489	27.2957
ANKRD40	0.00021527	0.051384	2.7189e-38	0.731766	0.768321	0.59968	20.2169	21.6245	46.4204
ANKRD6	0.0049291	1.3668e-07	0.005178	2.77708	2.3346	1.4651	1.0917	5.2001	8.5447
AP1S2	0.00030136	0.0014344	0.019513	1.47321	0.590949	1.2258	20.2371	33.8196	26.6243
AP2A1	1.1116e-05	0.007719	2.9857e-12	1.49093	1.27562	1.506	19.2254	32.0605	24.2422
AP5S1	0.023585	1.1006e-11	2.2541e-06	0.691768	0.34309	0.47465	7.4031	9.8082	4.9864
APAF1	4.1271e-15	2.6555e-09	1.9561e-20	1.92712	1.63991	2.0231	14.2188	33.6574	9.8256
APLP1	0.0031182	5.7018e-10	0.00047735	1.74206	15.4881	1.741	7.6033	4.3391	11.696
APLP2	1.1871e-08	0.001509	2.6417e-24	1.53281	1.60163	1.3808	35.2375	37.0482	107.044
AQP3	0.066016	0.0028181	8.2454e-06	1.22962	0.594099	2.8644	28.2153	63.4066	3.9716
ARAF	1.6426e-06	3.0236e-12	0.0017676	0.550927	0.491954	0.72958	14.968	44.7549	12.1658
ARF3	0.014203	0.034364	0.01706	1.20257	1.23275	1.1318	59.4011	26.3319	37.6239
ARFGAP2	0.012761	0.004511	3.9773e-09	0.814871	0.753206	0.70194	48.3493	97.2558	39.8961
ARFGEF2	0.023516	0.017314	5.0023e-10	0.833124	0.779677	0.74664	19.5642	21.3298	15.1451
ARFIP1	1.1964e-06	0.041018	0.006432	1.6128	1.40165	1.1838	23.2407	13.7765	32.1728
ARG2	1.7114e-07	0.030112	2.6845e-06	1.92595	2.31364	1.8873	12.7389	4.0939	10.7621
ARHGAP11A	3.6295e-06	0.038468	9.4584e-46	0.733501	1.66196	0.60243	62.1102	8.3196	67.4633
ARHGAP11B	0.003983	0.00022516	2.6429e-06	0.740683	1.98736	0.66884	38.6595	14.3663	20.8663
ARHGAP12	0.0037544	0.010546	0.001175	1.32653	1.32211	0.87613	14.5622	37.5203	64.2343
ARHGAP32	0.052842	0.0022849	0.091842	1.23044	2.08464	1.1293	15.7834	7.9574	18.6026
ARHGEF11	5.4064e-05	4.5595e-07	0.00035456	1.78646	0.44527	0.79915	8.8365	26.8603	20.8241
ARHGEF18	0.016225	1.847e-08	6.1404e-08	0.773356	0.496401	1.4368	14.0474	60.5944	13.1354
ARHGEF2	0.013653	0.064682	0.010711	0.826086	1.17258	1.223	82.4525	99.7886	72.1419
ARHGEF6	0.00053791	0.00029844	0.028045	0.795567	0.673178	1.8823	92.0692	60.3158	1.5173
ARID1B	1.5291e-07	0.064682	3.9613e-28	0.606065	0.769504	0.43284	21.2114	39.5558	13.3693
ARID2	5.732e-05	0.024462	2.7023e-31	0.705007	1.32631	0.55071	49.8352	53.3914	22.9049
ARL3	0.00015475	4.1945e-14	2.5298e-09	1.56498	2.26222	1.6711	8.5609	4.3322	9.9636
ARL6	0.026438	0.00034051	8.247e-08	1.38272	1.6357	2.4119	15.1013	9.1978	9.8216
ARMC5	0.010617	1.6379e-05	2.8764e-05	0.565679	0.410341	0.46992	3.2684	7.2982	2.9387
ARMC6	2.6738e-12	1.1298e-06	7.5017e-20	0.523698	0.386142	0.50463	34.3495	13.5937	26.124
ARMC9	0.00054367	0.035391	0.00024496	1.48107	2.09787	1.5033	14.8286	1.6662	11.8026
ARNT	0.023516	0.057194	4.295e-06	1.22889	1.16434	1.3905	21.752	34.3874	23.8591
ARNTL	3.8993e-06	5.9127e-05	1.7901e-30	1.61135	1.4257	2.6416	19.5031	63.9974	17.0387
ARRDC2	0.00023976	0.054116	6.7335e-05	0.588938	0.704721	0.61284	10.8396	123.85	13.5554
ARSA	0.00052303	0.060138	0.020113	1.82491	1.48887	1.8882	10.1375	37.8987	5.9675
ARSB	6.7288e-10	6.2469e-05	0.0019912	0.393851	0.475698	0.70812	3.6671	4.9229	4.2924
ARVCF	0.0059509	0.00011673	0.0013466	1.86127	2.9138	1.549	3.1945	5.3984	11.203
ASAP3	1.8255e-14	3.7305e-12	4.3392e-14	3.92695	9.62877	2.4556	4.3066	2.6582	9.2483
ASB1	0.051117	0.0054587	0.009308	0.818824	0.718665	0.80014	12.0244	24.428	11.9705
ASMTL	1.9417e-09	0.00038378	0.0036652	2.22599	1.62572	1.3453	11.6985	30.4347	18.4909
ASPH	0.055501	2.4411e-05	0.061666	1.29637	1.68431	0.94565	8.9234	21.4792	336.759
ASPHD2	0.00054189	2.8106e-10	2.7169e-05	1.69551	2.18327	1.7964	4.7387	3.9359	4.1602
ASPSCR1	0.00070347	0.0009498	1.7907e-05	0.556642	0.608968	0.61111	10.0237	33.2338	13.8852
ASTE1	0.0083099	6.3309e-05	0.095773	0.6838	0.54282	0.69746	8.1254	15.9876	3.2715
ATF1	3.4795e-08	0.00011216	9.8082e-14	0.54236	0.530136	0.50426	30	38.8115	31.7118
ATF5	0.0012039	0.00017726	1.3263e-12	0.596579	0.374879	0.38324	16.0006	3.2061	9.2279
ATF6	0.016737	0.025919	1.1672e-06	1.19859	1.2181	1.2743	30.16	20.1738	25.7595
ATL3	5.0537e-05	0.022824	1.3011e-25	0.764006	0.697636	0.6163	54.6454	29.0147	26.3193
ATM	0.056714	4.1146e-09	3.3382e-16	0.839524	0.629788	0.64431	69.6391	527.699	58.9532
ATP13A2	0.015521	0.050725	3.3722e-07	1.28486	1.28327	1.4317	19.6116	34.7451	19.2378
ATP5G2	0.0074734	0.011131	0.0014081	0.811629	0.582523	0.84168	283.827	204.362	166.366
ATP6V0B	4.1654e-06	0.022384	0.0031185	1.45549	1.50387	1.169	123.222	49.4732	121.847
ATP6V0D1	9.4505e-06	0.0027857	7.882e-08	1.65743	1.36803	1.4043	27.9122	25.8542	41.9349
ATP7A	0.050176	0.054055	1.7056e-08	1.21728	1.18336	1.7518	10.3943	14.3559	4.8196
ATP7B	2.0531e-10	3.9041e-10	1.7755e-06	2.16322	4.60356	1.9747	5.0788	1.451	5.2166
ATXN10	0.0064167	5.6689e-06	7.0388e-07	0.802373	0.611689	0.74745	73.8873	41.7196	41.4171
ATXN7L2	7.2643e-11	2.4363e-09	1.9235e-09	0.39313	0.404201	0.34014	6.2315	8.0017	3.3749
AUP1	0.0014472	0.00025962	0.0013557	0.773225	0.723017	0.85505	75.4854	85.3229	88.679
AVEN	1.3214e-14	4.181e-14	6.7381e-05	0.302545	0.225974	0.54688	11.2528	6.6672	8.9434
AVIL	0.022006	0.012422	0.016742	2.85176	2.02236	3.1143	0.8284	20.2921	2.0491
B3GALTL	6.4726e-10	2.7738e-14	0.0012666	0.487171	0.316218	0.64459	6.9319	5.8106	3.8432
B9D2	0.00041411	0.00076071	0.087619	0.350774	0.370338	0.57506	4.9221	4.2181	3.4699
BAD	2.2744e-05	0.047147	7.9622e-07	1.83511	1.55301	1.6851	25.8428	16.8704	30.6246
BAG3	0.00052081	0.010394	7.9358e-05	1.57035	1.52098	0.81866	9.0633	15.6831	38.9079
BAG6	0.095649	0.00073802	0.0032125	0.880641	0.753759	0.88261	112.735	87.4274	89.7126
BAI2	7.0067e-18	3.1098e-08	5.5785e-11	2.82242	6.207	2.2611	7.2417	0.6775	5.1385
BAIAP2-AS1	0.0011145	9.5942e-12	2.6279e-07	1.62073	3.22207	1.9984	4.42	4.5448	3.5588
BCKDK	0.0031974	0.00014948	0.063969	1.46999	1.547	1.2075	11.566	7.8784	15.9571
BCL2L1	0.00090484	0.020888	2.9269e-23	0.756457	0.730783	0.68613	56.0551	10.2497	148.09
BCL6	8.1793e-07	9.3149e-10	4.7204e-13	2.76212	1.97918	2.4304	3.1573	20.4158	12.5494
BCLAF1	4.0203e-16	1.8186e-08	1.1393e-78	0.607539	0.592484	0.58867	144.968	153.192	153.803
BDP1	1.4318e-06	0.036425	9.7404e-21	0.691758	0.775465	0.64908	27.8784	39.8606	23.9477
BEND3	2.3341e-11	0.00018809	6.6056e-27	0.420145	2.32313	0.3199	4.6504	1.4512	5.6637
BICD1	7.2108e-06	0.014764	6.7395e-07	0.629924	2.0163	0.61507	46.5399	26.008	23.5064
BICD2	0.003218	0.0025035	0.06668	1.28532	1.2977	1.1149	14.2046	24.5283	17.3085
BID	2.4485e-08	0.021164	3.7712e-05	0.624871	0.68431	0.71579	62.0697	20.991	26.0261
BMF	6.4826e-05	0.0046761	8.6473e-05	2.03655	1.5219	4.8877	8.3292	18.1094	0.9778
BMI1	0.002674	0.090307	0.0026736	0.783947	0.74738	0.85814	48.2778	57.9909	50.1139
BOD1	0.012175	0.00031766	0.00072013	0.741933	0.582513	0.78256	21.6988	21.5034	39.4983
BPTF	1.1535e-10	8.5793e-05	8.203e-47	0.61694	0.721419	0.57852	106.981	130.195	76.7648
BRD3	0.0016124	0.08385	0.040148	0.680688	1.30906	0.76932	12.044	22.0779	8.155
BRIX1	5.1622e-08	0.091791	2.6335e-41	0.671223	0.766862	0.56694	95.4163	33.2809	103.55
BRPF3	0.0036196	2.7052e-10	1.6465e-18	0.661053	0.370283	0.43315	5.1113	19.9299	8.9721
BTBD11	7.2687e-12	0.0064878	9.7526e-21	2.30309	1.42013	3.0117	9.1435	12.9594	5.1268
BTBD6	0.0021481	1.5465e-11	1.4726e-05	0.738177	0.331662	0.693	30.6293	32.3296	22.1135
BTN2A2	0.064801	5.3364e-06	2.2405e-08	1.26941	2.1611	2.0789	15.4404	18.6332	9.3414
BUB1B	0.0011761	0.040579	2.2301e-27	0.797213	0.429136	0.66295	102.76	1.994	55.8187
C10orf32	1.1802e-05	2.523e-16	0.00040443	0.490907	0.304085	0.65647	11.5668	17.3119	11.2145
C12orf4	0.0083136	0.019598	6.6484e-06	1.27611	0.790125	1.3771	21.3659	13.9294	19.7094
C15orf41	0.0071083	9.2039e-05	0.00014027	0.670182	0.4452	0.63561	6.6142	7.0005	7.8901
C16orf62	8.981e-06	5.7577e-11	0.0052231	0.631932	0.531494	0.73871	19.3561	34.561	10.3797
C16orf93	0.004209	0.0028146	0.085	1.84459	2.31609	1.5581	7.2712	2.2375	4.5308
C19orf40	0.032859	0.0015792	0.07156	0.687182	0.256186	0.64546	7.0769	2.0435	3.4397
C1orf123	0.0055937	7.1788e-18	0.0094625	0.72929	0.458394	0.74512	38.3086	40.0251	28.1577
C1orf43	1.3279e-05	0.09855	5.2978e-15	0.729041	0.691915	0.73927	152.314	62.7332	129.199
C21orf58	0.00025305	3.8103e-06	0.0061539	1.42987	2.51923	1.7211	36.5052	7.1706	3.4242
C2CD2	0.0075705	8.9222e-06	5.7354e-07	0.53335	0.449618	0.69009	3.7384	6.431	17.068
C4orf33	0.00078351	4.8482e-08	0.00055373	1.49482	2.2067	1.8245	18.7154	8.9325	7.9637
C5orf28	0.00012186	0.058927	5.0635e-05	0.58435	0.702683	0.60508	14.0544	15.4207	11.5501
C5orf42	0.017504	1.3853e-15	0.019537	0.786572	0.346516	0.78358	18.4169	10.02	13.6334
C7orf26	0.096941	0.020142	0.028935	0.810254	0.744806	0.76627	19.4861	30.1566	9.0705
C7orf49	0.021256	0.00075661	6.7997e-05	0.782585	0.691966	0.73519	29.6939	36.7622	28.2977
C7orf55-LUC7L2	3.3238e-06	0.021924	1.718e-24	0.699955	0.775868	0.54447	57.3867	59.8944	44.036
C9orf114	0.0055573	0.015891	3.1811e-13	0.762093	0.744494	0.60665	29.3497	58.4874	25.2511
C9orf156	0.042685	1.3598e-12	0.0034588	0.742853	0.483867	0.65391	12.7834	47.7991	9.52
C9orf16	0.075958	0.075399	0.00079289	1.30436	0.699359	1.4101	39.5472	33.4011	34.1375
C9orf89	0.0011248	1.8196e-13	8.7182e-06	1.81347	2.03949	1.6422	13.9582	38.1396	25.7754
C9orf91	2.1315e-10	0.041109	9.4814e-09	0.546983	0.722113	0.4573	19.2906	17.7006	7.8737
CAB39L	0.012189	4.2097e-15	0.01835	0.486253	0.311073	0.63019	2.0216	5.8168	5.2983
CACNB3	0.031251	5.8365e-08	0.0079815	1.32511	3.05843	1.4636	13.6438	9.7542	8.6547
CACUL1	0.0024121	6.7682e-07	1.7469e-06	1.23708	1.36127	1.1799	38.7058	28.1965	49.3617
CADM4	5.6186e-05	0.024011	0.00031434	2.86952	2.09421	1.6303	3.7771	0.8739	11.02
CALCOCO1	0.0020084	0.0043684	3.5278e-08	1.49943	1.46445	2.0891	27.0534	91.891	24.968
CALU	0.0021084	0.0029066	3.6472e-18	1.24522	1.34794	1.3007	74.5709	18.6456	120.562
CAMSAP2	3.3331e-20	0.072087	0.00067475	6.19478	1.37478	0.8444	2.5426	17.1775	23.9903
CAMSAP3	1.1217e-06	0.0022545	0.00714	3.41414	4.60098	1.4239	1.9199	0.5182	5.9336
CAPN5	0.0081309	5.527e-12	1.1239e-08	1.91389	2.77954	2.7556	3.3145	3.2391	4.2786
CARD8	3.8607e-05	0.043283	3.0823e-08	0.667785	0.737882	0.47538	39.2751	161.92	14.4024
CARHSP1	0.088784	0.075201	8.5219e-07	1.1726	1.27246	1.5112	134.12	29.4332	37.9938
CASC3	7.8607e-06	0.028207	1.3796e-11	0.709987	0.867774	0.69889	37.2736	62.1186	29.5517
CASC5	0.086632	0.0088018	0.00013432	0.876582	0.39353	0.86597	76.9983	1.2794	28.8434
CASD1	1.8696e-10	3.0624e-14	3.8585e-07	0.544005	0.510673	0.40447	21.0201	24.4898	3.8764
CASZ1	1.2047e-06	0.00011799	5.3091e-18	2.1722	2.03048	3.5777	3.1363	5.8067	3.0506
CCDC12	0.047453	0.090899	4.295e-05	0.771887	0.782874	0.63165	28.7158	41.4611	22.972
CCDC184	0.0007388	9.8827e-08	0.073389	4.87412	6.77132	2.5071	0.6156	1.7781	0.3137
CCDC24	0.00015468	0.017369	0.021525	2.68788	2.43376	1.5728	3.4469	2.1643	7.4273
CCDC28B	0.00025271	0.064964	0.070144	1.57727	1.45346	1.944	26.5473	5.3947	6.4892
CCDC43	0.0087063	9.4902e-09	0.001592	0.77995	0.470096	0.81469	40.499	11.9889	34.5589
CCDC57	0.076802	0.014978	0.020313	1.32608	2.00273	0.82461	13.2999	86.7223	48.2797
CCDC58	0.0047836	2.2932e-05	1.1764e-07	0.726989	0.471671	0.71138	62.926	14.0881	95.1269
CCDC59	0.0040457	5.8841e-05	4.0782e-07	0.774533	0.572431	0.73606	85.7665	46.6925	84.2845
CCDC82	0.045637	0.091132	0.017473	1.26089	1.49126	1.3196	25.9883	97.4659	11.1983
CCDC94	0.0025197	4.9503e-08	2.571e-06	0.588281	0.381552	0.58463	10.0946	16.0527	19.3143
CCNB1	0.011704	0.077315	8.2561e-61	0.836458	0.538468	0.60096	194.629	2.3069	313.685
CCNG2	0.0036429	3.1102e-05	2.4684e-05	1.44805	1.51367	2.3397	32.7155	24.8892	19.8479
CCNH	0.040139	0.059371	0.0016298	1.19255	1.51681	1.2227	65.2533	102.059	50.3149
CCNL1	0.00024968	0.057448	3.938e-22	0.722253	1.45291	0.59893	66.7091	183.978	121.892
CCT5	4.9714e-05	0.068758	3.0285e-13	0.772653	0.685962	0.8345	558.942	86.926	614.258
CDC37	4.6903e-10	0.064125	6.7292e-05	1.53447	1.28277	1.1656	129.884	121.844	183.074
CDC42EP3	5.7114e-09	0.0030224	9.7746e-21	2.24277	1.44506	1.6293	7.3582	43.99	32.9804
CDC5L	0.022192	0.052201	5.3981e-07	0.84432	0.770371	0.80509	26.5308	18.1377	24.2381
CDCA7	0.063222	0.033625	1.1526e-15	0.865273	1.74388	0.64821	96.3534	2.1733	34.7671
CDK10	0.0003593	0.022641	1.056e-09	0.684923	0.666351	0.61754	31.7625	71.5215	74.4556
CDK2	2.4555e-05	1.6133e-22	2.8687e-05	1.3494	2.74782	1.2088	77.9461	21.0959	69.0279
CDK5RAP2	4.3634e-07	0.001218	1.4083e-10	0.67535	0.644451	0.67254	50.9636	62.9996	21.7191
CDK6	6.5804e-05	1.8559e-06	5.6499e-18	0.751365	2.11918	0.77501	475.21	26.7099	41.7626
CDKL1	0.0011301	0.00044729	0.017422	0.465476	0.381419	0.52178	5.6294	10.622	3.7849
CDKN1B	0.077081	0.083171	0.011636	1.18905	0.74335	0.78561	50.704	120.064	13.7553
CDKN3	0.038273	0.084757	3.1568e-09	1.24988	1.87005	1.4648	70.5194	1.8983	85.4238
CDON	2.1956e-06	1.6385e-09	5.1539e-20	1.48777	2.63826	2.0118	18.7257	5.1325	12.5577
CDS1	1.2204e-05	6.7125e-09	1.401e-17	8.62502	3.08628	1.8207	0.2758	1.4352	13.8265
CDS2	0.018261	3.8321e-05	6.7913e-14	1.20979	1.36883	1.5715	24.46	34.794	18.0082
CENPBD1P1	0.010664	0.0024481	0.050703	1.35219	1.37017	0.83179	14.481	17.5291	12.4926
CENPV	2.5108e-08	0.031162	5.4865e-06	0.652394	0.539097	0.71936	98.2025	7.048	47.2844
CEP131	0.00022318	1.0349e-06	6.664e-06	1.66374	2.08696	1.5817	6.7632	10.0984	7.761
CEP152	0.0079253	2.0737e-09	1.4233e-05	0.79972	0.427481	0.7426	37.7003	10.1504	15.4217
CEP19	4.9929e-06	0.019269	1.9756e-08	1.76088	0.630794	2.5223	11.7645	8.2221	5.2258
CEP68	1.362e-07	2.0808e-05	6.9651e-05	1.74642	1.37626	1.4916	10.0296	37.7417	5.8897
CEP97	0.00083053	0.00017363	0.0015585	0.769014	1.38786	1.2422	36.3925	11.3353	12.1358
CERS2	8.0408e-24	0.0001345	3.1275e-28	0.499405	0.588741	0.65273	92.1798	76.5695	103.972
CH17-353B19.1	0.019742	0.014779	0.00021749	2.75465	2.62391	5.884	0.9303	0.976	0.614
CHD4	3.0667e-07	3.9897e-06	0.0010942	1.40878	1.59131	0.90829	145.919	127.874	105.633
CHD9	0.04747	1.0104e-17	3.9568e-10	0.817805	1.84226	0.70833	25.9333	55.3617	19.2086
CHERP	0.081159	0.012318	1.3258e-06	0.799458	1.45737	0.66709	16.3528	35.573	13.7771
CHKB	0.072819	0.071675	0.021106	0.785253	0.771824	0.70463	26.7276	84.8211	21.8588
CHMP3	2.3678e-05	1.7615e-08	0.0073932	0.658786	0.46922	0.84288	20.3522	48.0236	27.9654
CHMP5	0.012935	0.046896	1.414e-08	1.24455	0.686502	1.3511	71.705	27.1613	67.4845
CHRAC1	3.0114e-10	0.0050875	6.8564e-18	0.521671	0.610642	0.54953	30.3228	17.2306	39.1368
CHST14	0.0036674	0.0060642	0.010378	0.634026	0.58914	0.66409	8.0037	4.255	5.124
CHST2	1.6028e-08	0.0060677	0.02162	1.74169	2.36098	1.8689	15.3515	4.8928	1.163
CHTF18	0.013635	0.031422	3.6457e-05	1.36953	0.662749	1.3917	27.2797	27.487	19.8502
CHTOP	1.5769e-08	0.0094869	1.188e-13	0.64562	0.762194	0.64124	47.3463	66.3491	39.4099
CIRH1A	0.091076	0.009375	3.997e-18	0.791356	1.41487	0.57905	29.5861	14.7109	44.7649
CLEC16A	0.090106	0.00013517	7.9619e-13	1.20809	1.72437	1.6865	11.7888	41.7165	11.14
CLIP1	9.1074e-06	0.055585	6.5631e-15	0.696876	0.801456	0.66286	18.5855	35.5675	28.3989
CLIP2	1.4779e-06	1.067e-06	2.8212e-15	2.68106	2.52886	1.9042	4.162	6.2231	16.6981
CLIP4	1.1934e-05	0.093004	1.1181e-08	0.635823	0.800864	0.60352	23.8833	40.6094	41.0607
CLK1	0.0040453	0.00030106	4.3005e-08	0.776866	0.686814	0.65872	66.4422	270.277	45.2956
CLK4	0.00021101	3.4351e-16	7.8704e-05	0.64589	0.530173	0.58579	20.1106	76.106	11.3692
CLMN	0.0024037	5.2154e-05	2.6726e-06	2.07822	4.63559	1.4326	2.386	2.2337	33.4961
CLN6	1.6093e-05	0.05967	1.5613e-08	0.652806	0.700247	0.63131	26.457	8.6412	19.0665
CLOCK	0.03619	0.010734	8.8093e-51	0.780265	1.32718	0.54837	6.4192	11.8184	27.4082
CLPB	2.3818e-05	2.946e-09	3.5034e-08	0.704152	0.481699	0.68004	31.8145	15.3907	22.2403
CLTCL1	8.4619e-08	1.8925e-05	9.8089e-06	2.10382	4.43573	1.8947	5.9118	3.2302	5.0625
CLU	1.1192e-05	0.0037836	2.4361e-44	4.92754	0.427857	1.8328	2.8197	11.2581	148.251
CMC2	0.022103	0.0011101	4.1049e-05	1.26856	1.85599	1.3224	61.7203	26.3125	85.8091
CMPK1	0.0013385	0.018099	1.1303e-06	0.792816	0.634348	0.80146	62.514	111.893	56.4898
CMTM4	0.020993	1.5073e-17	0.0014102	1.43459	3.36205	0.84552	4.8685	3.0067	40.6304
CNBP	1.2769e-05	0.09043	1.481e-45	0.74994	0.74137	0.65563	268.053	258.545	270.22
CNNM3	0.0035192	0.0032888	0.0011729	0.65975	0.713917	0.70554	7.1886	28.5692	7.5602
CNOT2	1.9468e-07	0.02733	0.00031678	0.674527	0.80259	0.8114	63.3454	114.423	54.3744
CNOT7	0.0037872	0.06336	0.0031953	0.809519	0.744922	0.89874	101.514	75.2541	111.973
COA4	0.040314	0.032182	0.0025335	0.80988	0.721631	0.82037	54.0882	26.3035	76.8304
COG7	0.0021387	1.666e-05	0.0022791	0.704104	0.542416	0.69528	16.0554	17.2978	17.2043
COIL	8.0661e-12	3.8746e-09	1.8729e-17	0.453914	0.542342	0.58751	11.6982	11.7133	27.4145
COMMD10	4.507e-07	2.0595e-11	0.04115	0.58309	0.407985	0.82119	26.415	31.0677	28.7133
COPS3	0.00083729	0.08385	0.050464	0.776273	0.708605	0.91313	132.302	33.5513	100.152
COPS7A	0.030556	4.7023e-06	0.092048	0.78314	0.504911	0.89546	19.7694	18.1543	39.3186
COQ7	0.0027741	5.959e-07	0.0058571	0.669617	0.467056	0.73527	10.2139	9.6817	16.3231
CORO1A	0.010752	3.8378e-06	5.3305e-06	1.26345	0.527667	3.343	212.165	375.922	2.6407
CORO1C	1.3066e-11	9.0805e-11	8.2003e-18	1.60979	3.92483	1.3995	60.5274	14.3772	70.955
CORO2A	2.9456e-15	0.04331	1.3323e-17	2.34993	1.31578	2.3874	7.2508	8.3365	5.6533
COX10	0.00010883	7.5027e-05	2.3809e-05	0.617617	0.672361	0.68766	14.1955	14.9414	14.2986
COX19	0.035373	0.089514	9.9984e-05	0.734478	0.787863	0.66074	10.0141	23.3885	17.6628
COX20	0.031832	0.0013006	1.3114e-09	0.783453	0.660062	0.67904	23.6551	25.1596	66.7172
CPNE7	3.5803e-10	3.4046e-11	7.1015e-11	0.428152	0.240056	0.66874	24.0786	6.8966	87.1207
CPSF2	3.6426e-06	0.069046	7.4081e-14	0.7311	0.803231	0.7466	60.7514	29.9831	45.0025
CPSF6	0.010112	0.070417	4.0718e-05	0.83252	1.31864	0.8481	82.832	64.0843	59.4264
CPT2	0.07576	0.00015931	2.1958e-10	1.22271	0.623462	1.8449	14.2287	6.9393	10.4832
CREB3	2.8744e-10	0.000188	0.0007321	1.87555	1.72337	1.3382	25.5512	21.9785	21.3944
CREB3L2	9.9305e-08	0.000648	6.4998e-10	1.7261	1.59835	1.5425	12.7149	35.3462	21.1844
CREBBP	0.011733	4.0081e-05	4.3031e-32	0.743053	0.562545	0.48807	14.509	115.909	25.7145
CREBL2	0.011108	0.065415	0.0011671	1.37901	0.735127	1.3843	6.9287	39.7998	7.8261
CREBRF	0.016497	0.060665	0.092114	0.623167	0.77055	0.72086	7.9167	83.8478	10.1534
CRELD2	0.075473	0.0094349	0.00031093	1.28344	1.50678	1.3601	31.3945	22.8011	25.8912
CRTC1	0.015517	2.489e-08	0.00019271	0.541102	0.392144	0.44573	2.5791	8.5956	3.8017
CRY1	0.014497	0.0008086	1.3956e-10	1.26273	1.56612	1.6549	21.0678	28.9454	14.3575
CSDE1	7.0759e-09	0.0038495	1.2054e-26	0.713807	0.593642	0.76241	307.223	292.546	275.49
CSNK1E	0.005159	6.1241e-06	0.0096367	1.27855	1.5045	0.85867	55.7862	71.9313	71.8259
CSNK2A1	0.051459	0.02504	1.6835e-17	0.870233	0.766585	0.7785	93.2929	40.9389	127.241
CSRP1	0.078625	0.0097341	4.7119e-07	1.18716	0.672536	1.3689	30.4445	20.2243	37.457
CTBP1	0.097002	0.078774	1.7945e-07	0.830634	0.759444	0.73526	82.5469	83.7161	52.7101
CTC1	0.0038757	0.081731	0.024342	0.728263	1.37587	0.77371	25.1543	120.201	32.5596
CTCF	1.5169e-10	7.4867e-18	1.4601e-16	0.660639	0.449703	0.66207	81.8037	36.2467	29.5734
CTDSP2	4.7693e-15	0.032104	1.1525e-09	1.81635	0.849232	1.4385	28.0953	135.597	29.6143
CTIF	0.00089177	1.0018e-15	9.228e-10	1.61439	5.27309	2.2847	6.1326	9.1091	7.9951
CTNNA1	3.6081e-10	0.0050669	6.8188e-05	1.51954	1.6183	1.1389	57.7932	33.2245	148.255
CTNNAL1	1.9347e-10	1.559e-06	0.065449	1.63929	2.56923	1.0708	51.6573	14.4001	112.98
CTNNBIP1	0.0019044	0.023231	7.6446e-10	1.39259	1.41204	2.0328	19.5233	5.117	12.3107
CTNND1	0.0096317	0.009191	0.0018174	0.645919	1.78798	0.87797	5.1482	13.4902	98.2688
CTTNBP2NL	1.012e-05	1.4506e-22	1.5139e-07	1.84086	12.5429	1.6558	3.7663	3.0147	8.6697
CUL4A	2.5355e-12	0.030769	1.4872e-21	0.613708	0.80986	0.64708	46.1663	54.0442	59.0032
CUL5	1.9658e-05	2.4425e-13	1.9721e-15	0.718835	0.601237	0.68047	26.5759	25.3141	22.182
CUL7	0.0044253	0.00031891	0.002316	0.683176	0.565419	0.72878	6.7647	8.7801	18.416
CUX1	0.0003049	0.01672	0.017546	0.716464	1.43014	0.86032	36.6145	41.8671	51.3753
CWC22	6.1659e-05	7.2716e-07	8.3087e-07	0.681351	0.634152	0.71917	21.4401	20.5481	21.9651
CXADR	0.0016265	1.4869e-11	2.6885e-26	1.51349	3.93672	1.796	6.8403	2.9226	28.6573
CXorf57	0.00084398	0.00029497	1.3372e-13	1.36323	1.74295	1.9307	18.2443	17.2694	11.0923
CYB561A3	0.039012	2.1411e-06	0.046514	0.814298	0.645813	0.83817	24.7292	18.7249	16.6975
CYB5R1	0.010396	0.01426	0.00018012	1.36126	1.43281	1.4691	19.6691	31.2212	15.5409
CYB5R3	0.0078981	0.050869	0.028135	1.29939	1.24709	1.1603	31.985	24.2113	38.4099
CYP20A1	0.041601	0.00034926	0.030104	0.811027	0.676224	0.7648	15.3076	38.7319	9.5124
CYP2R1	0.00022363	7.4918e-07	1.5771e-11	1.45284	1.83378	2.2468	32.5328	20.8403	17.0021
CYP2U1	4.9714e-05	0.003025	1.3028e-11	1.61445	1.59772	2.6663	8.4607	7.9967	3.8143
CYP46A1	0.004259	1.4374e-07	0.060225	2.09899	7.15847	2.3369	1.3918	1.2314	0.9324
CYSTM1	6.9915e-10	1.0629e-05	2.8713e-11	1.97482	2.32945	1.618	29.0827	10.4099	45.2281
DACT3	1.8937e-08	1.2143e-05	1.3372e-06	5.93753	9.46358	3.3757	1.7338	0.903	1.9374
DANCR	0.015242	0.088547	3.1491e-06	0.807753	0.72212	0.77404	128.855	37.5907	100.667
DARS	0.0052694	0.0022654	0.00026276	0.811663	0.57391	0.86362	99.0376	63.1165	103.777
DARS2	1.2015e-05	5.4597e-05	0.00019272	0.680977	0.639925	0.78376	24.3701	8.2968	22.0987
DAZAP2	0.0009565	2.1318e-08	0.003726	0.785747	0.356908	0.86891	104.625	267.914	107.258
DBN1	0.013791	1.5203e-05	0.061968	1.245	3.37713	1.0986	69.8916	3.2365	54.1777
DBNL	0.0033277	0.00040296	0.00070903	1.26361	1.95637	1.2467	43.6115	86.8228	26.1939
DCAF17	0.0081683	0.016361	1.3552e-06	0.768139	0.809298	0.67894	18.0835	23.1145	12.7213
DCAF6	0.053792	0.00031385	0.00097021	1.2069	1.35106	1.2433	25.8259	38.4631	30.9376
DCDC1	0.005745	9.8158e-08	0.00070586	2.87532	5.50895	3.1231	1.2798	6.0713	1.1547
DCP1A	0.0044983	0.028625	3.3835e-21	0.791867	0.748869	0.6229	18.9163	23.1726	18.9751
DCPS	2.4283e-10	7.196e-05	0.00018198	0.435413	0.531248	0.64007	19.0294	13.0312	13.8547
DCTD	4.2305e-13	0.00045629	1.2657e-17	0.576194	0.546339	0.59824	76.0299	24.1577	45.4615
DCTN4	0.0015494	1.5011e-09	1.6247e-14	0.782817	0.60085	0.71106	31.2945	27.6253	43.2168
DCTN6	3.194e-05	0.041783	0.0071165	0.636148	1.61814	0.81213	36.329	34.2967	45.6162
DDAH2	2.0911e-15	1.8931e-12	0.001672	3.01519	3.51072	1.6227	25.807	13.4478	13.3074
DDI2	0.030556	0.027068	7.7262e-20	0.831511	1.42576	0.65792	25.3704	70.6112	15.1163
DDIT4	0.0018593	9.019e-07	0.00023365	1.38027	2.14463	1.6767	40.5326	31.3778	177.474
DDX27	0.019176	2.6865e-06	0.016357	0.807811	0.673441	0.85875	26.1996	37.4479	26.2919
DDX31	0.042347	0.092815	5.4434e-12	0.824609	0.817804	0.6218	25.1834	12.65	20.6173
DDX47	0.00055451	0.0072921	2.9421e-07	0.769602	0.722529	0.80366	73.2714	38.6658	104.298
DDX5	0.00021348	3.5487e-08	1.0495e-25	0.785841	0.580277	0.7624	424.76	631.836	498.158
DDX54	2.5968e-07	0.0049333	1.3556e-08	0.637036	0.66171	0.73127	36.4537	43.4728	34.2245
DDX59	0.00067786	5.7084e-08	0.019207	0.677851	0.604109	0.71419	21.1281	20.2989	12.2851
DDX6	5.2798e-08	0.012992	3.855e-40	0.647207	0.774615	0.65888	106.129	190.476	92.2331
DEAF1	0.0033179	0.094293	2.4098e-06	0.652885	0.703042	0.54975	18.8225	36.1664	15.1578
DENND3	0.0047062	3.8285e-18	2.8317e-06	1.4502	5.05367	1.7378	19.1854	50.3618	29.5442
DFNB31	0.083717	3.0315e-07	0.0026649	1.70206	2.7816	1.8333	1.6951	5.3555	7.7723
DGAT1	0.02236	0.04114	0.039092	1.36412	1.3	1.2086	15.3896	23.8955	19.7115
DGKE	0.0014303	0.0017185	0.018892	0.763343	1.58275	0.70759	31.8683	32.6508	5.3598
DHCR24	0.0052675	0.051336	2.9833e-10	1.21401	1.46817	1.2592	73.3495	7.2126	65.6984
DHFR	0.017999	4.1681e-07	0.079959	1.19378	0.572182	1.0844	113.168	14.0959	53.9609
DHODH	1.1764e-08	8.2829e-06	4.0465e-08	0.506729	0.494991	0.57453	13.4752	6.7029	14.6503
DHRS1	0.0038073	2.0817e-08	0.073344	1.80399	1.83018	1.366	6.1885	21.7401	11.0291
DHRSX	0.002003	0.072876	0.094401	0.595197	0.737262	0.72981	9.5316	16.6879	6.7984
DHX16	2.8301e-05	0.0075871	8.6544e-09	1.35801	1.28165	1.3166	43.0833	39.9588	38.9082
DHX33	1.6303e-05	0.082225	1.1129e-22	0.617876	1.46796	0.46457	16.7552	8.2916	16.5882
DHX35	0.022242	1.382e-11	1.4375e-11	0.787575	0.468604	0.49984	15.8981	7.0769	9.3139
DHX37	3.8739e-07	0.00029791	2.6143e-21	0.652982	0.702715	0.58481	22.3546	18.8287	21.616
DHX38	0.011517	2.7888e-05	0.04107	0.812142	0.698046	0.89453	29.5253	73.4706	29.0806
DIAPH1	0.057	0.0021244	1.0563e-15	0.834144	1.36917	0.70306	108.988	81.2681	52.0985
DICER1	8.0938e-06	0.004049	1.8895e-15	0.700868	0.760009	0.70129	35.9437	36.3298	25.084
DIEXF	7.0929e-08	2.7088e-08	7.5444e-17	0.617399	0.602026	0.61916	9.1621	15.3489	11.5954
DIS3L	5.8065e-25	0.0044232	1.6972e-27	0.447105	0.531621	0.46586	34.9277	25.5943	22.179
DLD	0.015147	0.013639	0.059008	1.20728	1.25122	1.0902	78.721	35.3225	69.5709
DLGAP4	0.019897	0.0040167	0.082346	1.4834	1.67146	1.2636	6.3004	26.1456	15.1609
DLK2	0.096874	0.018907	0.058	2.44993	2.55704	1.8982	1.3191	1.4249	1.9955
DMXL1	0.081597	0.020896	6.1931e-16	1.17924	1.1894	1.592	26.0225	37.6639	21.7654
DNAJB12	4.664e-05	3.9911e-07	7.1081e-11	0.68505	0.573206	0.59354	19.5635	20.7694	13.7332
DNAJB5	0.00083432	8.8931e-06	1.6742e-05	1.85462	2.42243	2.3939	7.5817	2.2867	3.1252
DNAJC14	0.046642	0.09931	3.4992e-06	0.826468	0.768001	0.73386	30.0128	19.8067	25.9042
DNAJC2	2.6006e-06	0.054995	1.4476e-27	0.664804	0.778587	0.54364	41.7274	20.7447	46.1473
DNAJC5	0.010768	0.019739	1.6484e-06	1.24057	1.29715	1.2712	23.6314	40.4901	23.8076
DNLZ	0.0852	0.00068033	0.019361	0.62198	0.443764	0.62821	7.2461	21.9911	9.8417
DNM3	4.822e-05	1.1423e-10	8.8627e-12	1.92432	3.51648	3.1993	5.428	13.2996	4.9248
DOCK4	0.0072738	5.7896e-17	4.765e-11	1.47048	5.91809	2.3107	4.3483	4.2449	3.3898
DOCK7	0.0085006	0.00090316	1.9606e-05	0.795277	0.542131	0.79585	19.2182	8.0939	21.8773
DOK4	1.7653e-08	2.4759e-05	2.524e-06	3.29972	2.53561	1.8264	3.3852	3.443	7.465
DOLPP1	0.00021994	0.017279	0.0019421	0.639784	0.665854	0.71735	13.1313	5.3351	11.2965
DOT1L	0.00019406	0.016392	1.0785e-08	0.675138	1.6022	0.6345	13.522	18.4466	11.9909
DPF3	6.6598e-05	3.3236e-10	2.0275e-09	1.85886	8.22954	7.4453	5.9557	1.2863	1.7767
DPP4	0.056378	0.059557	0.039625	2.53134	0.664506	1.6682	0.6169	40.185	3.1183
DPP8	0.026146	0.043074	0.07274	0.827562	0.811234	0.87409	24.2464	36.5398	16.7298
DPYD	0.00054511	0.049257	1.9446e-08	1.3152	1.21861	3.1925	35.662	56.8477	2.8303
DPYSL2	4.7102e-08	7.6541e-06	6.5269e-07	1.43463	1.77348	1.3611	58.9246	20.9626	16.9102
DTX3L	2.9645e-20	6.3396e-11	2.9026e-10	0.507874	0.524208	0.47773	21.0068	25.8738	15.2314
DTX4	0.00019633	0.0003655	0.0091847	1.97437	2.15011	1.3949	2.2047	2.1986	3.4538
DUS3L	2.4698e-10	2.7286e-14	2.0003e-17	0.452227	0.301619	0.46685	37.6184	39.0105	27.3801
DXO	0.0094063	0.00018231	0.0034351	0.636384	0.593764	0.60949	10.367	30.0338	8.4554
DYNC2H1	0.0023206	0.0014191	0.0097309	1.41267	1.63782	1.5954	6.5752	4.5811	1.5175
DYNLL2	3.3826e-07	2.5932e-07	2.7384e-08	1.44025	1.66533	1.227	21.8059	23.6788	34.6365
DYNLT1	0.013185	0.0016368	0.00076386	1.37207	1.50108	1.1958	29.7955	38.4896	137.864
DYRK1A	0.025886	0.0027462	4.1018e-25	0.839979	0.735128	0.5923	52.7646	66.4657	27.5995
DYRK3	0.00064061	9.8483e-06	2.1566e-14	1.45052	3.12363	2.3358	16.2577	4.4725	11.8084
E2F5	0.04578	0.000269	0.0036327	0.79404	1.94773	0.66634	22.2019	3.1302	12.4242
EAF2	0.036555	4.5173e-08	0.00026277	1.41849	2.55883	2.029	14.87	10.6521	9.9027
EARS2	3.2587e-07	0.081649	8.6224e-16	0.638009	0.786614	0.62941	24.187	10.5283	24.4856
ECSIT	1.2671e-06	1.6232e-05	0.035559	0.547737	0.405305	0.80084	25.9313	35.7074	15.6586
EDA	0.050749	9.8904e-06	3.2345e-14	1.52224	3.08376	3.0304	2.3385	4.4841	3.66
EEF1E1	0.080129	0.077356	5.3466e-06	0.834142	0.623159	0.77199	70.6409	20.9403	92.6382
EFCAB11	0.044157	0.014588	0.026118	1.3891	0.511349	1.3111	12.0045	3.6531	18.0705
EFCAB4B	3.9243e-23	0.010486	2.6189e-16	0.407119	0.619157	0.44659	30.9803	29.0055	12.2074
EFNA3	1.1596e-06	0.076167	3.1975e-09	3.0142	1.59201	1.8151	5.0622	2.8891	16.3095
EFNA4	0.051771	0.0046528	0.00013648	1.53481	1.72559	1.7993	6.1801	7.1614	10.1424
EFR3B	1.2156e-31	0.0010591	2.0045e-23	13.0908	5.24179	9.0447	1.9962	0.1528	1.5431
EFTUD2	0.083435	0.036801	0.00088483	0.8765	0.819626	0.87358	102.868	60.9431	84.5933
EHD4	3.6586e-07	1.8546e-06	5.6749e-06	1.7829	1.77144	1.2647	9.456	15.2467	27.1966
EHMT1	0.019023	0.050222	0.0045933	0.796706	1.27133	0.8129	25.6102	54.2235	23.6347
EHMT2	0.015641	0.023628	2.0513e-05	0.803386	1.20324	0.77809	26.9448	45.4203	30.9074
EIF2B5	0.012903	0.088263	7.9598e-06	0.818054	0.82105	0.76979	51.3439	57.1022	36.0544
EIF2D	0.044311	0.00044203	0.0015965	0.841175	0.627602	0.82999	61.2741	40.4965	41.1606
EIF3J	1.5204e-05	0.029337	2.0102e-19	0.721422	1.2883	0.59484	65.5141	43.0535	44.9554
EIF4E3	6.3645e-12	0.084306	0.00018773	3.01564	1.39399	2.1337	3.2231	42.0573	2.9825
EIF4G2	4.1727e-11	6.078e-07	4.035e-46	0.684173	0.595116	0.72348	404.593	250.417	510.249
EIF5	2.4483e-12	8.1653e-06	5.6708e-114	0.657599	0.639363	0.53457	164.703	97.8854	161.511
ELK3	3.4471e-09	1.4992e-11	0.026611	1.98647	0.568226	1.1396	7.8197	43.4584	27.4098
ELL2	4.1953e-06	2.0911e-07	6.8472e-19	3.48576	1.77566	1.7064	1.1698	9.2284	16.5439
ELMO2	0.018633	2.927e-12	1.0693e-08	1.24283	1.78124	1.6408	25.4079	41.1469	11.1578
ELOVL5	0.021633	0.0043882	4.9058e-16	1.17197	1.43364	1.4072	448.614	84.9064	69.6399
ELP3	4.5754e-08	0.01426	0.0089992	0.624317	0.687705	0.84348	31.1358	30.2904	37.4368
ELP6	0.0013656	3.037e-11	7.2057e-05	0.687843	0.381381	0.66033	31.0159	14.6543	25.4196
EMB	1.146e-07	2.9841e-08	3.2943e-06	0.697388	0.53495	0.66486	86.3655	277.441	13.0444
EMC1	1.5804e-05	0.0089865	2.1248e-12	0.704025	0.794154	0.75112	31.1801	18.7574	38.4879
EMC3	0.021478	0.056895	0.01029	1.27036	0.713484	1.2993	36.5661	22.0781	17.9894
EMG1	1.5883e-06	6.1602e-06	3.8537e-15	0.658277	0.563104	0.64627	59.375	39.7976	94.5653
EML6	3.4063e-07	1.8199e-06	0.040123	1.66017	2.906	1.3826	10.2331	3.3032	9.0847
ENKD1	0.0066701	6.1168e-11	0.05123	1.56405	2.67949	1.4087	10.9441	8.0145	7.0549
ENTPD4	1.6204e-05	0.0062555	0.0016556	1.45259	1.54274	1.1976	57.2161	141.531	38.9897
EP300	0.0051851	0.070715	3.7541e-30	0.743295	0.792781	0.5413	22.0979	40.9597	15.4644
EPAS1	2.1579e-05	0.00018357	7.4068e-49	3.96595	3.4591	2.7485	1.773	1.0798	17.1791
EPB41L5	3.8993e-06	0.0010473	4.5239e-25	1.60748	1.48404	2.1558	17.3654	9.8241	23.6968
EPC1	7.0773e-18	0.00017561	1.0948e-20	0.411942	0.551536	0.33067	16.6481	79.3865	11.6307
EPC2	2.4585e-15	4.3213e-65	2.3648e-17	0.423341	0.291355	0.48344	13.8734	55.9202	12.9988
EPHA1	6.9078e-08	0.0014623	2.4417e-13	5.2499	1.66557	2.0772	1.8339	28.2692	11.9515
EPHB6	1.0739e-05	3.9041e-10	1.4921e-07	1.53023	1.73147	2.625	16.2704	44.2443	3.4668
EPM2A	4.4281e-05	4.212e-09	0.040926	0.569089	0.436984	0.60885	6.7197	7.727	3.5991
EPN1	0.0041041	0.014022	0.084843	1.44666	1.38059	1.1632	15.6331	24.1913	16.0357
EPN2	0.07659	0.00017753	1.0547e-05	1.34241	2.15805	1.3327	7.7968	5.7209	32.5746
ERAP1	3.7893e-06	0.011324	0.0029885	0.711228	0.734515	0.64015	58.9778	68.9784	5.8721
ERBB2IP	0.00087727	4.4386e-07	7.0261e-06	0.796441	0.626057	0.84417	74.2426	132.914	50.3246
ERCC6	0.039444	0.00094093	0.0038465	0.707812	0.759111	0.74828	4.6997	13.7809	8.3787
ERCC6L2	0.00079795	1.6361e-12	2.7661e-10	0.736311	0.595692	0.68661	42.8579	62.4049	30.0094
ERF	0.012871	9.7996e-05	0.043374	1.41084	2.07142	0.83524	12.7555	22.3689	19.1562
ERGIC2	1.8873e-05	0.065431	0.030088	0.708269	0.78895	0.89028	60.3239	54.1322	70.2774
ERLIN1	0.00011869	0.0092195	9.6953e-24	0.71392	1.37614	0.63208	23.461	8.0284	39.9618
ETHE1	0.0030982	0.03728	0.0010338	1.50799	1.68558	1.3382	27.3656	40.0741	35.6456
EXOSC10	1.1469e-08	2.6963e-07	8.535e-26	0.67185	0.579656	0.62623	65.7469	60.7465	53.3804
EXT1	0.0071083	0.00064213	1.5004e-08	1.3726	1.65119	1.5089	9.2208	8.9187	17.8314
EXTL2	6.283e-07	2.2375e-14	0.008419	1.54304	3.46077	1.2377	25.0178	9.4434	16.253
F2R	1.291e-06	8.2874e-09	3.6677e-06	2.62235	0.426422	1.5558	3.8715	19.3511	12.8014
FABP5	0.020904	0.010302	6.9636e-06	0.797379	2.06726	0.79139	65.1263	2.9289	112.682
FAIM	0.00012534	2.254e-07	1.4323e-10	0.469638	0.178867	0.48445	10.5407	4.6732	22.3176
FAM101B	0.0049674	0.090329	4.3002e-07	1.31123	1.49321	1.4115	23.2263	43.6907	17.5096
FAM111B	0.006738	0.0022545	1.5875e-15	1.23477	3.48612	1.5928	44.5525	0.4681	24.0797
FAM126A	2.2746e-06	1.3363e-06	4.2615e-15	1.48779	1.64248	1.5705	16.0358	16.8506	18.7659
FAM136A	7.6748e-07	0.001896	3.8674e-29	0.690369	0.659319	0.61353	78.1335	17.0498	79.47
FAM156A	0.01709	0.029956	1.6632e-15	0.752401	1.50139	0.41824	14.1194	16.1439	11.4992
FAM169A	4.8445e-06	4.7899e-06	4.1226e-18	0.662923	0.50581	0.60439	15.0011	11.9729	17.2508
FAM178A	0.014356	2.9184e-09	2.6748e-38	0.820158	0.659394	0.59972	27.2832	40.4656	47.1876
FAM184A	4.3721e-06	8.4868e-15	0.075638	1.62186	3.05287	1.6788	17.2372	18.2386	2.0072
FAM206A	0.069049	0.00058358	0.0050344	0.78872	0.566385	0.74223	12.7337	8.1855	11.6881
FAM208A	9.254e-06	6.6648e-10	3.14e-12	0.71782	0.6217	0.69671	64.9194	71.6144	20.2407
FAM20B	7.0773e-18	0.022384	3.5015e-16	0.535534	0.687781	0.67405	22.2462	14.9711	19.1014
FAM214B	0.047852	1.0948e-13	0.055619	1.50507	2.53205	1.4202	3.9876	9.6038	5.1809
FAM217B	0.0013103	1.1387e-11	3.3892e-14	0.749423	0.53708	0.47418	22.3537	17.5988	6.6367
FAM35A	0.051352	9.7741e-05	5.3045e-14	0.851045	0.601419	0.67307	31.7087	22.0527	32.995
FAM46C	0.0041161	0.00063781	2.4458e-09	0.787115	1.6495	4.1292	29.6045	11.8801	1.379
FAM65A	0.019726	0.010767	0.022919	1.49095	1.68952	0.77307	9.7918	30.1221	13.9343
FAM83G	0.065753	0.099401	1.8543e-05	0.675203	0.833213	0.7604	2.37	8.2866	15.6307
FANCD2	0.00012439	0.00070727	3.2058e-09	0.768829	0.524188	0.76385	66.6256	19.6894	33.7895
FARP2	0.020993	1.1062e-07	0.030121	1.21553	2.23661	1.1276	27.4766	26.5787	29.0312
FASTKD2	0.00031917	1.2659e-05	1.5632e-13	0.756845	0.692771	0.69635	44.0667	21.3413	43.6742
FBXL17	7.6423e-05	8.1374e-06	0.017039	0.643845	0.534952	0.71683	13.3409	22.9934	7.419
FBXL19-AS1	0.00013517	0.029117	0.00031093	0.363687	0.421522	0.3391	2.3531	2.6732	1.2801
FBXL3	0.00054257	3.4307e-07	1.0232e-07	0.72212	0.535668	0.67212	18.361	72.1897	15.9755
FBXO21	0.019726	0.059126	0.070021	0.805115	0.787823	0.89575	19.8794	21.5911	21.8769
FBXO44	0.0273	2.5932e-07	0.05306	1.37305	1.94357	1.2188	11.5862	43.9912	23.2299
FBXO6	0.0090066	0.00041143	0.0034235	0.359145	0.293073	0.70541	2.3044	1.9543	13.6701
FDXACB1	1.075e-07	0.016149	0.0023329	0.520724	0.56489	0.62723	12.549	3.9402	5.8018
FEM1A	7.3008e-06	0.0061112	5.6958e-11	0.708265	0.696459	0.69764	13.5136	8.8886	9.1406
FGD3	1.1917e-08	2.2826e-10	0.059052	0.513049	0.486915	0.57205	11.7661	267.176	1.4537
FGD6	0.066946	0.017362	6.7956e-08	1.21787	1.82285	1.4297	9.1978	1.6836	18.9692
FGFR1	4.8803e-10	1.4601e-36	0.00089258	1.98742	5.3498	1.2091	10.0343	16.8383	49.562
FGFR1OP	0.010121	0.037829	0.0098291	0.790804	1.68358	0.78748	29.0454	14.5227	15.6712
FGFR1OP2	0.0067886	0.0019263	0.014798	1.24275	1.3347	1.1908	52.8888	65.5312	40.3883
FGFRL1	7.7383e-06	9.9951e-15	0.091844	1.93389	2.46843	1.126	6.0402	13.1971	22.9642
FHDC1	0.041224	0.083351	3.9545e-06	2.97124	1.891	2.2679	0.1469	0.2491	1.599
FHL1	0.012494	0.050924	0.00016794	1.32768	1.51903	1.8229	21.3166	19.7883	13.0761
FIGNL1	0.017978	0.00032787	9.3873e-07	1.22338	1.4518	1.315	34.2148	17.1286	34.4257
FIZ1	0.0039268	1.1546e-08	2.3702e-06	0.542209	0.376991	0.33538	5.5129	6.5162	3.0403
FKRP	0.0082985	5.2626e-08	9.7972e-08	0.584247	0.452998	0.41466	5.99	13.5819	4.8609
FKTN	0.030556	0.050469	0.050875	0.816963	0.712452	0.87193	18.0196	12.4116	12.6634
FLNA	0.00072468	0.054807	0.00019271	1.25658	1.26654	1.1072	142.28	309.834	144.389
FLVCR1	0.015351	0.029691	1.4574e-16	0.785441	1.33078	0.60074	14.4868	9.5201	15.9645
FMNL2	1.5535e-05	0.02485	0.02926	1.79447	1.80119	1.1437	3.8081	2.2565	20.5364
FNBP1L	7.6002e-11	3.0863e-10	4.9647e-24	1.74474	3.12903	1.6818	17.176	7.1539	24.3814
FNDC3A	0.043886	3.2147e-07	2.7265e-06	0.838813	0.715231	0.77699	21.0847	35.1709	28.0113
FNTA	0.0011107	0.044055	0.00020704	0.761271	0.83789	0.78163	39.2492	70.9468	44.6925
FOPNL	1.3275e-05	0.00021882	4.5588e-05	0.699943	0.494362	0.82539	54.3041	25.4305	64.7719
FOXRED2	8.2766e-07	0.066384	0.00099738	0.628608	0.607851	0.70281	23.339	4.4915	6.9741
FRMD6	1.9051e-15	0.00011951	4.449e-20	2.3027	2.62191	2.0586	10.8256	4.7671	12.9139
FSCN1	5.1437e-06	0.013708	1.0577e-21	2.9284	3.27468	1.4332	2.5472	0.9438	81.6628
FUCA1	4.7823e-06	0.072307	3.3287e-10	1.78639	0.675396	1.7348	12.9668	15.5917	17.444
FUT4	4.7823e-06	5.7217e-17	0.030401	0.60351	0.357003	0.76327	6.7995	3.6601	3.1461
FZD7	0.098596	0.004539	0.066161	2.422	2.66982	1.3603	0.4933	1.1217	5.2767
G6PD	0.00024367	0.00090339	0.00072373	1.38562	1.49222	1.2746	40.4799	23.0748	30.4514
GABARAPL1	1.2422e-10	0.0016055	0.0031344	2.15893	1.55674	1.3888	14.1723	39.2745	28.231
GABPA	2.7607e-11	0.021023	1.3939e-10	0.557326	0.724083	0.65537	24.7833	22.1275	14.0562
GABPB2	2.9028e-09	2.7775e-15	9.6077e-05	0.588773	0.459383	0.64024	14.6773	32.6968	8.0475
GAS7	0.0056747	0.055699	5.7555e-06	0.807147	0.456073	2.6311	35.464	2.8875	2.9695
GATAD1	0.0050257	0.00022038	0.051007	0.689824	0.530676	0.80956	12.933	13.5895	19.1364
GATS	3.2739e-09	0.049667	0.00017248	2.1663	1.44543	2.3271	10.8698	17.2691	8.4458
GATSL2	0.0024193	0.067286	2.1685e-05	1.62591	1.44653	2.4097	11.5713	5.0644	5.6459
GBE1	5.4607e-11	7.8894e-23	2.6024e-05	0.572011	0.277207	0.7267	26.0414	7.1478	20.8666
GCA	0.0019633	0.00053337	1.8518e-19	2.39116	1.92618	2.9468	3.4595	15.9926	18.9972
GCFC2	1.1268e-07	0.0039501	0.00041257	0.625678	0.717343	0.72465	30.2266	21.8085	16.0752
GDF11	6.6707e-07	1.1457e-11	8.4535e-07	1.5973	2.8675	1.7846	10.2649	10.4575	4.5821
GDI1	0.012575	0.031213	2.8687e-05	1.23113	1.30199	1.2573	42.7005	79.269	57.0295
GEN1	0.09158	1.6385e-09	9.6472e-08	0.838557	0.269974	0.72049	29.9953	5.6144	17.3663
GFOD1	0.020889	6.4562e-24	3.8426e-05	1.29817	4.43906	1.5322	8.5811	2.6388	4.1848
GINS3	0.051633	0.097907	4.5289e-08	0.829997	0.63685	0.64695	32.6432	2.2961	19.3453
GIPC1	8.4894e-10	0.0059997	5.332e-34	1.93176	1.64111	1.9853	26.4674	23.6094	54.2358
GIPR	4.6787e-05	0.00045142	0.001434	3.54644	3.98614	2.7549	5.7181	6.6364	11.7182
GIT1	0.00072814	6.0754e-09	0.0026649	1.37453	1.63253	1.1925	21.2497	70.6169	23.32
GJA3	0.0094848	0.0045222	0.00016988	1.43347	3.2752	1.5035	3.9727	0.2701	4.5914
GLCE	0.047172	1.4859e-05	1.0715e-29	1.30521	1.69032	1.9451	8.5183	9.6041	24.5185
GLI1	3.4483e-06	2.4516e-11	1.65e-07	2.62504	7.66844	3.9771	3.9024	1.6909	1.7761
GLTPD1	0.037405	0.0044436	0.056155	1.6046	1.59015	1.3123	3.7597	18.2974	6.6367
GLTSCR1L	0.00016024	1.8453e-07	2.26e-21	0.598538	0.635231	0.40081	5.0962	23.2857	9.0988
GLYCTK	0.018019	6.9572e-16	0.030701	0.620193	0.323857	0.55381	8.2592	13.8555	4.2752
GMEB2	0.0046659	1.4953e-13	0.0038145	0.692187	0.501018	0.67234	7.8922	17.2499	4.6403
GNA11	0.0069758	6.1507e-06	0.06737	1.69856	3.09619	1.1068	3.4103	5.2377	34.881
GNA13	0.0012489	0.047339	4.5202e-06	0.789519	0.73494	0.8276	45.9188	70.3574	36.1952
GNAZ	0.00019752	5.413e-06	9.2674e-09	2.08324	3.15925	2.6635	3.0833	1.5311	3.9904
GNL1	9.7335e-06	2.651e-06	0.039696	1.38537	1.45083	1.1315	54.4136	41.405	42.2222
GNL3L	7.1383e-07	0.0020894	1.6623e-12	0.67219	0.745908	0.62625	55.3029	33.5696	29.5839
GNPNAT1	0.00053107	7.6461e-11	1.914e-17	0.756888	0.481269	0.63377	28.4337	8.3049	26.341
GOLGA2P7	1.0656e-09	6.4984e-07	1.0246e-10	1.6504	3.11193	1.4933	25.069	24.7755	28.1727
GOSR1	0.002729	0.049146	4.947e-14	0.766058	0.793595	0.64198	27.4215	37.5474	31.5822
GPAA1	7.9519e-05	0.0010698	5.2486e-07	1.54785	1.5811	1.447	34.1944	42.1576	30.0142
GPATCH3	0.058591	0.021772	0.021347	0.721099	0.741122	0.70933	7.1963	15.7805	6.1938
GPATCH4	6.6241e-14	1.1814e-05	2.1312e-21	0.499655	0.548243	0.50766	33.6923	23.0347	33.8861
GPN1	1.4808e-09	0.0048089	0.00031898	0.625382	0.618135	0.79562	51.4313	20.671	37.8588
GPR135	0.096985	0.009654	0.0040959	0.692271	2.12618	0.53165	3.641	2.4677	5.1224
GPR153	0.00054481	2.5809e-19	2.073e-06	1.70224	14.18	2.8437	5.8416	1.4948	2.1543
GPR155	2.3878e-13	4.233e-06	9.1448e-16	2.46912	1.98774	2.9677	5.6423	23.403	3.8082
GPR63	0.061158	6.1883e-07	0.04583	1.28022	2.73161	1.253	6.7347	1.6551	3.9682
GPRC5B	0.0062246	4.327e-10	0.00096277	2.51215	7.67936	1.5735	0.907	0.9409	4.014
GPRIN1	0.01514	0.083829	4.229e-05	1.44904	1.63733	1.3764	3.7878	0.614	10.3722
GPSM2	0.0003527	3.0235e-11	5.4004e-14	1.32651	2.75894	1.4196	30.4043	3.6179	46.168
GRAMD4	0.00011011	0.005103	0.0029281	0.722641	1.57863	1.5888	39.1429	11.0038	7.8559
GREB1	0.05818	0.046069	0.016706	1.9776	2.39506	0.59093	1.2833	0.5315	2.3408
GRHL1	0.0017696	1.8941e-07	1.7299e-33	1.68739	7.29873	3.6336	3.9573	0.9016	9.6618
GRN	2.6718e-06	1.5394e-14	5.1407e-06	1.59096	2.34205	1.3445	23.5822	29.5684	63.6444
GRWD1	1.9658e-05	0.001609	5.2883e-23	0.68246	0.725539	0.58338	40.2299	23.8505	41.4127
GSN	0.0025484	0.090756	5.1451e-14	1.9037	0.602294	1.948	5.5458	4.7489	42.3033
GTF2I	7.6175e-15	0.0012842	2.802e-64	0.570652	0.805603	0.53701	95.9996	116.625	93.6112
GTF2IRD2B	0.017755	2.5367e-37	0.0021651	0.427838	0.182843	0.4579	3.4748	39.2848	11.9496
GTF3C2	1.0361e-05	1.2032e-11	9.6423e-20	0.713799	0.63433	0.63303	35.9568	43.2045	34.6072
GTF3C3	0.0096066	1.3241e-11	0.018446	0.825395	0.565335	0.88741	62.1403	32.4556	34.4828
GTF3C6	1.5877e-15	9.6631e-12	7.1892e-07	0.492631	0.310175	0.66274	92.0492	23.0604	44.3006
GTPBP6	0.0061545	0.017049	0.0042493	0.677845	0.683986	0.7031	25.8223	50.6721	12.6123
GUK1	0.0014269	0.045457	0.00095762	1.35859	1.33479	1.2426	147.376	103.599	68.7672
H1F0	9.9824e-20	2.9038e-08	4.1718e-220	2.92401	3.29096	3.2478	29.8318	8.9492	214.041
H1FX	1.9294e-22	0.0048181	1.633e-20	2.40725	2.1879	2.0739	73.8528	111.488	30.9597
H2AFY	0.011297	0.0074837	0.027098	0.842999	1.60573	0.92526	203.199	94.2848	136.421
H3F3B	1.6438e-09	0.083342	0.025975	1.46737	1.34673	1.0648	423.76	407.795	1041.79
HABP4	0.0070556	0.068077	2.4009e-09	1.58356	1.28603	1.8194	5.2163	20.891	12.8814
HCFC1	7.0897e-22	0.0033406	1.8981e-67	0.448242	0.670505	0.45055	43.5741	38.3565	24.6743
HCG18	0.027908	0.059794	1.4801e-08	0.776476	1.54439	0.60157	34.6268	77.6391	23.7965
HDAC3	0.00096213	0.001391	6.4644e-08	1.30056	1.35071	1.3164	60.2173	48.2883	57.0573
HDGFRP2	1.3148e-05	0.020516	1.6836e-10	1.48618	1.42521	1.5417	33.3287	31.6707	27.3306
HDHD1	3.132e-05	0.0025326	0.018102	0.663422	0.605412	0.77585	22.7717	11.0257	11.5682
HEATR6	0.010681	0.0053324	0.00085465	0.743481	0.682498	0.78923	10.4228	10.1221	21.8017
HECTD1	1.0798e-07	0.0030432	4.5472e-76	0.700506	0.814604	0.59152	59.8612	80.7865	83.0793
HECTD3	0.0026438	0.02989	5.804e-07	1.4479	1.25083	1.5651	8.5623	33.7831	10.1336
HELLS	0.055672	0.00039691	1.8412e-11	0.833343	2.50494	0.75981	124.701	21.0787	94.8976
HEMK1	0.051928	0.0047451	0.012619	1.27187	1.77188	1.3235	12.4521	28.9366	10.0594
HID1	0.0021531	0.00067225	1.3323e-17	2.48985	1.8673	2.8114	2.3355	10.9107	13.6482
HIP1	0.00011255	0.020137	7.957e-06	2.10247	1.60472	1.3437	2.1866	5.5609	11.4887
HIP1R	8.0498e-14	0.0033406	4.414e-05	1.89856	1.40456	1.2682	19.7411	111.7	21.6468
HIPK2	0.0021146	0.064952	6.2272e-11	1.34014	1.34899	0.71482	9.8948	22.2489	22.7174
HIPK3	0.0028472	0.0035604	5.8274e-12	0.792603	0.680041	0.69655	25.168	52.2324	28.5568
HIST1H1C	0.00032125	0.035391	1.2991e-17	1.2929	1.66759	1.2521	1271.64	681.66	1083.82
HIST1H1E	9.494e-09	0.00038449	1.6089e-18	1.66427	2.13329	1.3681	960.388	549.348	672.553
HIST1H2AB	0.09457	0.042036	0.018849	1.23018	2.36467	1.155	220.57	9.2521	238.112
HIST1H2AH	0.0023574	0.00079239	3.866e-06	1.39608	2.96672	1.231	315.481	23.2652	488.482
HIST1H2BC	0.072819	0.020697	1.8291e-05	1.17439	0.56438	1.1557	1054.82	110.451	665.023
HIST1H3A	1.5322e-06	0.030285	6.7399e-09	1.5462	1.91894	1.443	214.184	24.2748	162.277
HIST1H3D	4.1304e-05	0.0081594	7.0299e-09	1.41253	1.8802	1.4458	654.998	114.361	214.116
HIST1H3H	0.013043	0.0046057	2.8006e-11	1.59664	2.15099	1.3187	413.506	37.1649	287.639
HIST1H3J	0.00086922	0.0092529	2.7382e-10	1.33928	2.63403	1.3253	535.725	13.2265	385.551
HIST1H4J	2.9848e-05	0.08939	1.3173e-07	1.42198	1.60698	1.2134	965.39	148.787	882.373
HIST2H3D	0.0243	0.0010388	0.0001227	1.82727	2.95793	1.2911	221.782	52.6944	219.941
HIST2H4A	0.034535	0.016177	8.5309e-05	1.6717	1.65275	1.2068	577.87	50.2621	301.594
HIST3H2BB	1.0008e-11	0.024681	5.0436e-34	1.85105	1.68267	1.9225	157.734	7.3367	53.0658
HIST4H4	4.2672e-11	0.0059332	3.0724e-05	2.23861	1.59006	1.4041	56.9741	103.009	68.1215
HK2	1.0902e-07	4.1151e-18	4.3018e-55	0.550535	2.33791	0.3694	12.0326	7.8902	20.4748
HLA-B	0.0014446	0.05403	0.0044675	1.38912	0.666295	1.1841	119.658	1230.96	102.754
HLA-E	0.0017303	0.0092798	6.0894e-14	1.41306	0.652508	1.4765	52.6807	820.507	71.1238
HLCS	4.7199e-05	0.00019285	5.246e-05	0.687013	0.640017	0.67073	16.5726	10.4947	15.4225
HMG20B	7.208e-06	0.00014896	2.6217e-07	1.61431	1.68395	1.4561	27.5381	33.353	37.6095
HMGB1	0.0042101	2.1617e-06	4.2836e-05	0.829624	0.501116	0.89909	941.642	247.627	733.887
HMGCL	0.022006	0.030357	0.0021085	1.43217	0.738836	1.4643	13.2679	17.7308	17.1832
HMGN2	1.0817e-09	0.00014117	5.4474e-10	0.686631	0.568017	0.81881	623.908	224.808	442.239
HMGXB4	1.0554e-06	7.5723e-11	8.045e-09	0.637241	0.462008	0.64382	26.0637	17.0031	19.7964
HNRNPK	5.1098e-07	0.024592	2.2007e-12	0.744409	0.697724	0.83269	441.758	286.745	434.684
HNRNPL	1.8921e-09	0.019651	8.2032e-13	0.685675	0.815592	0.80322	256.08	139.298	250.489
HNRNPUL1	1.3101e-05	0.014363	5.3663e-23	0.750666	0.853909	0.67697	112.348	148.654	67.8193
HOMEZ	3.8993e-06	6.5454e-07	0.00013968	1.75362	1.58843	1.61	10.1158	12.8813	7.9071
HOOK2	0.0041721	0.0015894	0.011587	1.63967	2.09236	0.74106	9.572	26.4895	45.016
HPCAL4	0.00039926	0.0040167	3.9253e-32	5.50627	0.499814	4.421	0.3026	32.1412	5.0107
HSDL1	0.00025737	0.025076	2.3633e-07	1.32834	1.28785	1.3444	33.4616	19.6029	26.3974
HSF2	0.011251	0.00028786	0.00050155	1.28183	1.62638	1.3184	25.7046	27.5227	19.9205
HUS1	1.1713e-17	0.00011924	4.3334e-06	0.377695	0.576547	0.63708	19.4993	35.8126	16.1358
HYKK	0.00013315	1.1147e-05	0.00020979	1.84579	1.90183	2.0399	11.4066	6.1437	6.5923
IAH1	0.001832	9.8888e-05	0.050673	0.69568	0.684478	0.74557	45.1487	29.9029	18.4388
IBA57	5.7854e-05	8.9589e-08	1.5033e-10	0.507631	0.430876	0.38352	2.7809	9.1124	2.8595
IBTK	0.00086288	1.0828e-14	0.002134	0.779613	0.583659	0.85799	30.624	24.1636	33.5296
ICT1	0.0038316	0.0067366	1.2604e-06	0.709697	0.578501	0.725	42.3032	16.0052	73.2482
IDH1	4.2488e-09	0.00096659	7.3799e-23	1.57789	1.43588	1.6526	53.0807	20.8051	50.8961
IFFO2	0.023043	0.00038449	0.084932	1.37177	1.5242	1.1225	4.1573	23.8887	12.1477
IFI27L1	0.011975	0.00057924	0.028218	1.43628	2.30858	1.5153	45.2036	7.6467	13.544
IFT43	0.093558	0.0047719	0.0072399	1.29231	1.4865	1.4615	22.3371	14.9129	16.9021
IFT46	0.0044654	0.00013821	0.049519	1.43252	0.586249	1.2461	16.9119	8.3327	12.9094
IFT57	2.0158e-08	0.0742	3.4494e-06	1.71775	1.28589	1.3816	30.1244	22.4033	34.1478
IFT88	0.036065	0.0017452	6.5225e-06	1.27285	1.4803	1.6084	15.055	10.8111	10.2656
IKBIP	0.055672	1.3159e-06	2.6701e-06	1.28463	1.78505	1.4185	12.651	11.2151	20.3648
IL10RA	1.3567e-16	0.038156	3.9482e-06	8.67856	0.730108	3.3876	2.7688	202.159	1.6308
IL27RA	0.00034444	1.9741e-16	4.9929e-14	0.409843	0.318626	0.46615	3.6681	37.9973	10.2975
IMPA2	0.004634	3.7337e-06	0.018739	1.57877	2.7247	1.4358	11.7309	6.6818	11.8511
ING5	5.716e-10	2.3676e-11	2.3966e-36	0.562355	0.351754	0.33936	20.1896	70.566	17.3851
INO80	1.3464e-12	5.4675e-14	3.5771e-25	0.560262	0.536914	0.54728	18.7086	23.2488	17.4078
INPP4A	0.002003	0.063073	0.0066715	1.24356	1.26783	1.2336	51.5085	91.4563	11.0009
INPP5F	0.020657	0.00064203	8.6411e-22	1.30509	1.48769	1.688	9.518	9.1764	23.2151
INPP5K	0.081799	0.00021474	5.1681e-06	1.23815	1.51843	1.5042	16.4785	40.3117	13.0708
INTS2	0.00071005	0.091319	6.2931e-12	0.754459	0.841405	0.66921	22.2236	12.4057	24.9498
INTS3	0.02502	0.052973	3.0515e-09	0.821286	0.753019	0.71999	22.748	32.5556	34.6199
INTS7	4.5401e-05	2.9912e-13	3.7524e-06	0.70572	0.445725	0.73168	29.6289	11.5893	18.1802
IPO5P1	0.0027693	0.00012083	0.049278	1.51147	2.05472	1.671	7.1412	28.8988	1.5662
IPO8	0.00076163	0.00080178	3.357e-09	0.698197	0.751763	0.70594	24.1505	30.2176	19.7661
IQCD	0.067371	0.042821	8.5879e-06	2.16674	3.0973	3.914	1.0897	0.5664	2.2977
IRAK1	2.4884e-11	2.2631e-07	6.6491e-15	0.53991	0.539431	0.67914	35.2252	41.4368	35.0905
IRF2BP2	1.7365e-05	0.056413	4.4091e-06	0.710982	0.744988	0.73354	93.9246	81.2388	38.8475
ITCH	0.029019	5.4208e-05	0.00026085	0.851435	0.642112	0.85533	44.3955	48.4145	58.8928
ITFG2	2.6987e-05	0.019004	1.6847e-11	0.602394	0.625407	0.4182	17.8061	96.0839	19.7797
ITGA1	1.5177e-05	0.01	3.0583e-06	2.14712	0.461945	2.7677	7.9128	13.2267	1.3387
ITGA3	4.28e-05	0.0092869	4.4535e-29	1.72551	1.59569	1.4616	6.0113	11.152	245.836
ITIH4	0.084463	0.076697	0.067703	1.96342	1.76593	2.1128	2.6259	24.4925	3.1563
ITM2B	2.7101e-07	0.020896	0.026956	1.44155	0.682795	1.1659	178.89	634.143	81.4685
ITPA	0.025373	0.0021546	0.015874	0.753063	0.598328	0.79975	29.5656	19.3793	34.9815
ITPR1	0.035242	4.5246e-11	0.023199	1.2109	1.73701	1.2997	14.9484	44.6705	3.9814
ITSN1	2.3952e-05	7.4988e-33	0.0012471	1.47584	3.82568	1.2283	13.9052	6.6963	15.827
IVNS1ABP	0.045502	0.0072231	6.9794e-16	0.850895	0.80183	0.69384	64.6564	121.081	56.9663
JADE1	6.6287e-15	1.1605e-10	2.1071e-05	0.577961	0.622436	0.75706	32.6348	45.4672	14.6971
JADE2	1.9605e-05	7.2969e-23	6.4672e-39	0.703533	0.407188	0.32733	22.797	158.964	11.1828
JAG1	0.017336	0.00028147	0.001866	1.75725	3.53314	1.188	1.4972	0.982	29.1139
JAG2	0.016771	5.7588e-06	1.7078e-06	2.05129	3.87096	0.738	1.756	2.5321	26.7188
JAK1	1.5386e-05	0.068665	2.2367e-11	1.34339	0.760034	1.3309	39.3752	269.57	37.0623
JARID2	0.006738	3.063e-15	2.5163e-07	1.22034	1.73432	1.4872	33.2675	16.3607	15.1738
KANK2	3.0778e-09	0.098374	2.2167e-08	2.56932	2.17347	1.482	5.6029	0.519	19.6749
KANSL2	0.00079683	0.053719	2.6354e-12	0.747429	0.777902	0.62276	38.9905	33.0453	28.8039
KAT2A	4.0351e-13	0.088743	3.9593e-17	0.527598	0.732403	0.53998	28.5951	29.1652	28.8743
KAT5	2.129e-18	1.1289e-10	1.6653e-15	0.422052	0.406196	0.53811	30.7076	73.898	27.3954
KAT6B	8.3649e-10	6.6529e-30	1.5238e-13	0.497699	0.360174	0.46092	7.2599	25.7054	8.19
KATNB1	0.00029773	0.013264	3.572e-06	1.47249	1.49622	1.5091	31.2601	22.9082	17.2968
KBTBD2	0.00034036	0.0024176	0.00020777	0.715015	0.758074	0.7628	27.9086	47.4985	19.9943
KBTBD3	0.09427	0.068635	8.2181e-11	1.4818	1.24019	3.2649	4.0755	13.1759	4.4831
KBTBD8	0.047172	0.014056	1.2648e-06	1.2035	1.49837	1.606	20.1588	5.8269	6.8865
KCNH3	0.094813	0.012476	4.6481e-09	2.39798	2.13983	1.7834	0.4551	1.4456	9.6363
KCNMB4	0.021659	0.017934	6.7178e-10	1.74216	1.70004	2.8934	3.3209	2.557	3.0846
KCTD15	1.4361e-08	0.00040417	2.2005e-23	0.348533	0.353905	0.37152	4.7478	4.6341	11.6549
KDELC1	0.057876	0.0040015	1.4316e-05	1.41776	2.64236	1.6619	5.7084	1.176	10.0685
KDM2B	0.0076321	9.978e-07	2.9563e-06	0.797118	0.608874	0.71092	30.2502	66.7022	17.3583
KDM4A	0.030389	1.4371e-05	0.026477	0.817281	0.738649	0.83988	27.1867	25.6156	27.4128
KDM5B	0.025551	6.8292e-12	1.3466e-13	1.2111	1.66771	1.6599	33.0954	29.1444	26.3343
KDM7A	0.0050116	0.0008695	8.9002e-10	1.48065	0.659475	1.794	6.2744	68.9667	11.9054
KDM8	0.039292	6.7569e-05	0.0011644	0.605983	0.514564	0.37336	4.8442	22.2357	2.79
KDSR	0.079485	5.4971e-05	4.3217e-05	1.24446	1.56482	1.3129	14.5539	39.1773	34.4702
KEAP1	8.2484e-05	3.3489e-07	4.2667e-56	0.698891	0.43912	0.3938	37.1277	30.8578	37.8548
KHSRP	0.014167	0.068871	1.4233e-09	0.824243	1.19307	0.76743	123.865	89.3094	137.459
KIAA0040	1.0603e-05	0.052677	1.4753e-05	1.92849	1.35438	1.4235	5.462	22.5166	43.0309
KIAA0141	0.012425	5.9326e-07	2.2771e-12	0.694689	0.44256	0.56878	14.7826	43.4521	29.3009
KIAA0195	0.00091974	0.0010357	4.0658e-05	0.684012	0.606495	0.67663	22.3974	44.3698	20.8757
KIAA0196	0.038675	0.046629	0.003854	1.18827	0.7911	1.1424	30.4983	21.7464	35.4806
KIAA0368	7.2927e-14	1.2245e-07	6.5201e-80	0.542361	0.660652	0.51307	18.999	32.857	47.6194
KIAA0408	0.00096227	0.00014491	0.035123	2.31726	2.69991	2.5751	2.7693	10.0711	0.6546
KIAA0430	0.0030538	0.0014935	0.013906	0.75668	0.703957	0.82192	20.5934	82.7041	37.1263
KIAA0513	5.6621e-07	0.00441	5.7306e-42	1.87477	1.5154	3.6781	5.0562	18.1115	7.701
KIAA0930	0.010682	0.017646	1.2733e-09	1.26666	1.44577	1.4512	21.7936	16.9109	27.564
KIAA1024	0.00042018	0.020356	0.019614	0.651822	0.441217	0.6675	7.0047	0.6091	3.2724
KIAA1161	1.4485e-06	2.3886e-16	4.1263e-17	2.22505	4.51573	2.3942	2.1589	1.7781	4.611
KIAA1432	6.5638e-06	3.1538e-09	0.0001419	1.40842	1.51667	1.2333	22.3976	32.7646	26.058
KIAA1671	0.0032513	6.3383e-05	0.051883	2.1716	0.488787	0.88341	0.6184	8.4515	19.5343
KIAA1958	0.024493	3.0971e-13	0.012891	0.744376	3.74921	0.74394	16.0736	16.1217	12.9354
KIAA2018	5.4149e-05	4.5161e-09	1.9529e-14	0.651582	0.59305	0.60036	8.2156	17.2105	6.6283
KIF3A	0.0034224	3.9013e-10	1.1239e-08	1.26866	1.76659	1.5867	30.0259	19.2323	12.1018
KIF3B	0.064208	4.9037e-05	0.00017025	1.18693	1.37026	1.185	12.3308	10.5231	22.4645
KIF9-AS1	0.025886	0.00030106	0.052607	2.12203	2.04736	1.6774	0.8058	1.2929	1.6204
KIFC2	2.8354e-09	1.1987e-13	0.0039728	1.90022	2.48611	1.2833	15.2129	49.6724	21.9215
KLHL23	0.078707	0.084304	8.4802e-07	0.858872	0.695206	0.77928	37.0723	2.3562	28.7697
KLHL25	0.094488	0.043815	0.077967	1.34345	1.39146	1.3256	4.0032	16.2796	2.8592
KLHL29	2.7949e-10	0.0018487	0.00026412	2.30204	2.24883	1.4511	5.4126	3.4268	10.1338
KLHL42	1.8934e-15	3.6517e-24	3.2278e-28	0.49479	0.351048	0.50713	17.3644	13.4832	14.1339
KLHL5	8.4789e-07	2.3325e-10	6.0526e-17	2.05859	2.00689	2.057	7.0485	34.0285	15.2935
KLRD1	0.063015	0.065137	0.00059189	2.80915	2.48726	2.006	0.6618	0.8491	8.9177
KMT2B	0.0025051	0.052942	2.0252e-13	0.709772	1.36197	0.49096	9.9594	41.1723	7.6182
KNTC1	0.032246	0.00050606	6.0759e-07	0.842471	1.81754	0.81634	122.229	55.0254	55.291
KPNA2	0.0023836	0.0015759	1.6063e-11	1.21869	1.89817	0.85067	243.946	16.6791	435.649
L3MBTL2	3.8058e-11	5.3676e-16	1.0288e-18	0.590779	0.505676	0.57126	27.9042	29.7195	20.4284
L3MBTL3	1.7682e-09	1.7077e-06	0.00056952	2.38189	1.65425	0.75281	6.0611	31.9228	13.3802
LACE1	0.010161	2.3128e-07	0.058327	0.633402	0.303567	0.63255	6.1727	7.2405	2.8634
LACTB	0.070227	0.028545	7.7959e-09	0.820964	1.40471	2.0376	32.0914	15.2555	10.0339
LANCL2	5.2761e-12	3.177e-07	5.8689e-22	0.437849	0.325706	0.41472	11.4	3.9645	14.8425
LARP1	0.003118	0.012476	3.3868e-63	0.800983	1.23931	0.5672	82.6913	68.2624	62.5896
LARP7	0.0016281	2.2123e-17	0.00051991	0.704241	0.396913	0.8125	21.45	30.812	40.0586
LARS	7.9584e-14	0.014087	1.9096e-11	0.639806	0.716349	0.78756	166.865	85.6732	128.937
LARS2	0.016509	1.1833e-08	0.002423	0.81939	0.524367	0.82599	24.8969	13.589	18.2757
LDLRAD4	0.00024404	0.010564	0.00056565	0.788165	0.731096	4.6895	89.2801	65.3116	0.708
LDLRAP1	0.0060626	0.057918	0.00036035	1.5605	0.742043	1.3633	4.7058	166.871	13.0883
LEO1	0.022388	6.7952e-08	0.0089751	0.812609	0.534934	0.83935	33.1538	15.1139	29.0992
LGMN	3.0602e-18	0.079323	3.5896e-13	2.97762	1.53915	1.6465	23.4396	11.9839	31.2562
LIFR	0.018043	7.5647e-06	5.0473e-63	2.48318	3.9264	2.5734	0.4404	0.7135	15.0764
LIG1	0.0053557	0.037579	0.0052331	0.803406	1.43	0.84847	49.4722	107.216	34.1523
LIMK1	0.0019081	5.6689e-06	0.005514	1.43171	1.63921	1.2243	12.5826	10.1335	18.4205
LIN9	6.2072e-05	3.281e-08	1.3191e-05	0.661959	0.409756	0.65294	14.3446	6.4717	11.1703
LINC00086	0.00016777	1.9166e-09	0.0019607	3.16373	2.89406	3.4948	0.7947	3.5791	1.3218
LINC00094	0.0039407	0.00036303	1.9924e-09	1.32593	1.6906	1.8123	19.3259	17.1092	11.9983
LINC00493	0.034652	0.030461	0.011857	0.756952	0.618545	0.78538	68.4527	74.4239	66.71
LINC01137	0.0007388	1.1983e-09	0.00010064	2.45879	2.39575	3.4405	3.7868	10.5272	2.3573
LIPT1	0.02635	1.261e-07	0.0021452	0.64274	0.468557	0.55269	7.3722	16.4848	6.9754
LMBRD2	0.055315	0.075201	0.070743	1.21436	1.24199	1.5444	13.5646	12.3143	1.6539
LMNA	0.053183	0.066361	8.4121e-20	2.80334	1.66922	1.3144	1.5186	11.9899	168.24
LMO7	5.5789e-06	0.03502	0.0035113	0.646253	0.794532	1.4156	24.9034	26.7057	9.0505
LMTK3	0.0012966	3.357e-10	0.00083686	3.10226	3.68725	1.7872	0.7426	9.5757	3.6237
LNX2	0.00023176	0.095166	0.091104	1.45106	1.17418	1.1484	10.1216	10.5337	9.3361
LOXL1-AS1	0.051155	5.5487e-05	0.038848	0.680425	0.555421	0.628	9.1723	7.3144	4.9854
LOXL2	0.071283	0.044055	0.0014858	2.20382	1.59247	1.8247	1.4733	7.5591	23.3263
LPCAT3	0.026251	0.00012071	1.1757e-06	1.33696	1.71852	1.5751	14.3642	10.8252	18.0486
LRP1	0.0039166	0.0030026	0.013658	1.76447	1.62558	1.5684	2.5103	6.2537	6.3604
LRP10	4.5278e-07	0.02101	0.00058807	1.74161	0.813357	1.343	12.0706	58.5708	22.8343
LRP11	0.011086	0.0013722	5.2163e-05	1.29098	1.99929	1.3832	20.6691	2.782	14.9001
LRP8	7.3272e-06	6.2852e-05	2.4697e-13	0.70276	1.85929	0.6124	34.9765	10.4195	25.5872
LRRC28	0.0024479	0.0027547	0.087624	0.765611	1.77969	1.2549	61.6789	19.1932	11.9585
LRRC3	0.057347	0.00036303	0.00011096	2.2972	2.16408	1.8958	0.4078	0.8556	3.2168
LRRFIP1	0.013944	0.00010672	0.029316	0.816489	1.82846	0.8711	54.7439	114.285	56.3005
LRRFIP2	1.1324e-07	7.7629e-08	0.023634	1.49513	1.79936	1.1832	48.1942	31.2722	25.6096
LSM11	0.0035718	0.0074339	0.092342	0.749346	0.738214	0.826	7.9685	4.0391	4.4807
LSM5	0.036952	0.073533	0.013954	0.836935	0.738169	0.86045	116.677	31.6165	103.207
LSS	1.8818e-06	0.00090623	0.002979	1.38016	1.37325	1.3214	87.6449	41.969	16.6407
LTA4H	0.00095329	0.034575	3.0207e-31	1.28107	1.40814	1.528	75.2469	58.3408	137.731
LTV1	4.225e-06	0.096215	2.4343e-21	0.676129	0.799622	0.59983	38.916	14.0485	56.8814
LUZP1	0.019136	1.3258e-11	1.0969e-05	1.25892	1.60195	1.2519	14.8147	18.9761	16.0185
LYAR	0.008037	6.3216e-05	2.5653e-06	0.791881	0.46918	0.80751	75.9512	32.2123	88.6019
LYST	0.098626	0.0037911	5.906e-17	1.22048	1.49734	2.0534	9.0642	45.7869	9.5045
LZIC	0.072331	0.057194	0.070972	0.844238	0.733088	0.86548	49.714	32.7481	31.4772
MAFG	0.091076	9.8366e-10	6.5605e-07	1.19199	1.86916	0.74854	11.7889	19.229	16.9788
MAGI3	0.055527	3.6445e-14	7.0995e-06	1.27413	2.08283	1.433	6.6007	15.2039	10.917
MAK16	0.0015829	0.023672	1.938e-15	0.794361	0.729458	0.71744	55.843	17.7809	56.6337
MAML3	7.9116e-10	1.8366e-08	1.4094e-05	7.13111	2.21029	3.2215	0.7252	4.2319	1.8595
MAMLD1	1.0412e-05	4.348e-24	0.010538	7.97489	12.5769	1.5311	0.5686	3.7502	2.4633
MAN1A1	1.4697e-06	0.017013	1.2789e-20	1.8117	1.58167	1.7719	5.3024	14.0345	17.5024
MAN2B1	0.04108	0.00095035	0.0017363	1.34066	1.50351	1.3689	17.4309	56.9964	10.1921
MANBA	0.034251	0.0056987	1.447e-05	1.33521	1.30678	1.4681	9.9397	22.337	19.6349
MANEAL	6.3092e-05	0.009751	2.5701e-11	0.579009	0.441289	0.57745	10.6793	1.7258	18.8778
MAP1A	0.0081529	0.0006118	3.847e-10	0.786022	2.86383	2.0381	65.5097	1.2623	2.1633
MAP2K7	0.00087935	0.025049	4.9652e-06	0.600823	0.68593	0.56763	8.5111	27.6937	11.4398
MAP3K1	0.065395	0.019625	5.5173e-05	1.21853	0.739354	1.3598	8.4687	122.68	7.5294
MAP3K12	1.2053e-06	0.012068	0.002712	1.86332	1.57409	1.4445	7.754	21.7103	6.6094
MAP3K2	0.008222	0.00022444	1.6197e-19	0.809115	0.746439	0.64459	31.7485	43.7185	21.4666
MAP3K3	2.4966e-11	0.033572	1.5728e-18	1.83014	1.26438	1.8437	16.8935	54.3162	18.3577
MAP3K8	0.00092523	2.3241e-11	0.0018271	3.05168	3.58235	2.3171	2.2786	8.3197	5.2667
MAP4	0.039476	2.1555e-13	0.0032825	1.23753	2.03063	0.88693	27.5446	53.3077	72.388
MAP4K2	0.012179	0.01672	0.0069864	1.37175	1.29174	1.2598	20.96	87.0175	18.6195
MAPK9	0.020796	0.00011351	0.0038937	1.23093	1.37257	1.2069	32.9912	26.0565	26.5048
MAPKAPK2	2.5208e-09	3.7063e-06	0.0037238	1.62051	1.51884	1.1943	34.2755	51.7944	25.9548
MAPKAPK5	0.075245	0.050245	0.00040608	0.85004	1.17266	0.77562	46.5638	43.7123	31.1916
MAPRE2	2.1317e-09	6.1457e-05	3.9847e-13	1.49407	1.61979	1.5522	56.3981	58.0811	20.5175
MAPRE3	0.0085551	3.3375e-22	0.00020165	2.2107	5.57868	2.0912	2.2703	6.56	7.752
MAPT	2.22e-10	3.8297e-17	6.1204e-11	2.5806	6.98821	1.7932	4.8488	1.951	15.6241
MARK4	8.969e-05	3.4958e-07	1.5092e-09	1.61377	1.80529	1.9531	11.9052	16.5959	14.5983
MARVELD1	3.1499e-09	0.00078921	1.206e-08	0.52345	0.195913	0.58741	12.0727	0.5654	11.9326
MAU2	0.002221	0.02489	0.00097016	0.751492	0.736921	0.7316	22.7624	102.921	16.9827
MAZ	0.0261	0.01524	1.0894e-19	0.844778	0.70641	0.67736	224.887	113.785	82.709
MBNL2	8.0997e-11	0.082444	4.5044e-06	1.76774	1.2594	0.79227	27.2455	38.8295	66.0648
MBOAT2	2.0069e-05	1.0693e-05	1.7249e-16	1.45578	2.65988	1.8244	18.0775	4.0916	18.3939
MCCC2	0.0014305	0.035018	0.0070452	0.735455	0.821379	0.82787	21.092	23.9447	25.7937
MCM2	0.0044788	0.026326	2.4608e-27	0.820356	0.621137	0.69099	117.286	9.5231	90.4186
MCM5	3.1421e-06	4.4197e-13	1.4816e-29	0.709795	0.534753	0.63685	116.191	32.0761	106.213
MCM7	7.5423e-09	0.021897	9.856e-18	0.706273	1.24089	0.7911	253.796	66.0975	225.94
MCM9	4.5444e-08	0.020135	1.4537e-12	0.567348	0.707479	0.51123	14.9149	30.6072	11.4889
MCPH1	3.9825e-09	1.833e-06	5.5347e-19	0.60635	0.59895	0.52578	25.5137	25.5902	22.3535
MCRS1	0.00046376	2.271e-11	3.3353e-10	0.741084	0.425805	0.72925	52.1255	68.9178	60.352
MDGA1	0.00017868	0.093841	0.0036548	4.75297	1.7889	2.0671	0.805	11.0179	7.3371
MDM1	0.036361	0.03232	0.0023758	1.22979	1.25121	1.3777	31.3713	24.7521	10.4964
MED1	1.2899e-06	0.0021181	8.4517e-20	0.681989	0.769621	0.62761	41.8171	33.3524	35.2293
MED16	0.0084969	0.01572	0.024248	0.698885	0.664851	0.78952	15.1176	47.1603	14.424
MED20	8.6901e-07	0.025845	0.00057794	1.51091	1.38727	1.2922	32.8863	10.6295	22.3384
MED24	6.964e-09	0.0011304	2.8962e-05	0.59095	0.630611	0.76982	27.1912	42.0543	28.745
MEGF8	0.0065673	0.00081347	0.00011782	1.65249	1.63458	1.49	1.1538	4.1522	5.2177
MEPCE	1.9353e-08	9.4145e-13	1.3206e-44	0.585691	0.422929	0.36116	25.9016	34.1239	25.0701
METAP1D	7.4029e-09	2.1845e-14	4.2857e-19	0.402204	0.144365	0.37288	8.3973	7.4815	15.0335
METRN	0.0012956	2.8765e-24	0.00023093	1.81269	4.55804	1.4228	9.7647	6.6924	21.9497
METRNL	0.0042593	2.6357e-05	0.0009329	4.49375	2.64633	1.4395	0.4478	4.1754	19.2034
METTL13	0.038102	0.044404	3.3854e-05	0.818048	0.7745	0.73738	21.2828	18.6106	21.1197
METTL16	3.8231e-11	0.00018357	1.6411e-16	0.617048	0.704902	0.63046	24.7611	24.0914	19.8717
METTL3	0.00053485	0.0012935	1.7237e-13	0.731899	0.737629	0.64367	45.0975	53.6478	44.5182
METTL8	6.9885e-06	0.039155	3.1647e-38	0.692455	0.714235	0.44503	30.0161	14.0512	37.1577
MFSD12	0.087735	0.0020441	2.5946e-07	1.22314	1.48599	1.3943	23.465	61.1672	44.1191
MFSD6	0.00073634	1.3306e-07	7.882e-08	0.748988	0.621787	1.6989	21.3777	25.3274	8.1412
MGA	7.1404e-09	0.00054496	2.9795e-19	0.646904	0.743388	0.70973	50.8926	55.382	30.6933
MIB1	0.040442	0.081649	0.00013213	1.18083	1.26787	1.1874	23.3673	31.8255	38.941
MICA	3.0331e-06	0.0001854	1.5382e-21	2.32612	1.71924	1.88	9.2758	26.1157	47.6074
MICALL1	0.083211	6.3755e-22	0.00036455	0.78824	0.375224	0.66867	12.4266	20.5252	17.6765
MINA	2.4846e-05	0.0095879	8.7623e-31	0.710109	0.757804	0.54019	41.8537	18.3109	38.9635
MIR1199	0.089679	1.0812e-10	6.5386e-07	1.72023	5.00332	3.2667	1.9981	3.3381	3.6211
MKNK1	1.4048e-09	0.070993	1.0703e-05	1.65776	1.42409	1.5027	47.4819	30.4553	19.8065
MKNK2	0.00058021	0.061225	0.0001134	1.35619	1.2844	1.2549	30.7069	76.4859	111.337
MLH1	0.00386	8.6878e-06	0.040091	0.797615	0.546078	0.7298	63.7233	31.1884	7.4933
MLK4	2.7505e-05	1.1452e-20	0.00022434	1.62121	2.88622	0.78792	8.0313	5.425	13.7705
MLKL	1.0396e-10	0.00084149	1.9165e-13	0.505478	0.518102	0.39072	15.6762	13.9737	8.2474
MLLT3	1.2993e-12	3.82e-05	1.1818e-56	1.88989	0.761658	7.3606	30.6707	59.8697	13.2856
MLLT4	1.1897e-06	3.1743e-09	0.00027131	1.75775	2.52372	1.2105	9.5803	41.9803	67.2608
MLST8	5.5407e-05	4.9123e-07	0.028859	0.622952	0.421983	0.79038	32.5841	16.7884	18.3094
MMACHC	0.00101	0.029877	5.0378e-06	0.608525	0.650979	0.58368	6.3536	3.423	8.5338
MMADHC	0.0014223	0.0082898	0.00018035	0.783245	0.556409	0.85648	106.547	64.4709	144.777
MMD	1.0446e-05	1.2781e-10	4.9625e-21	1.47961	2.55933	2.4375	29.5988	9.604	15.4424
MMS22L	0.068815	0.00067763	7.3675e-10	0.852324	1.51148	0.77232	62.8265	17.7701	38.6855
MOB1B	0.010568	0.00026715	0.058786	0.779832	1.70298	0.87909	40.1257	11.1123	21.886
MOB3B	0.0023889	9.152e-06	2.0612e-08	4.53756	3.21823	2.885	0.1744	1.5159	1.5248
MPDU1	2.9077e-23	5.1917e-19	2.2055e-17	0.422075	0.17326	0.5794	55.1155	16.8517	61.4889
MPP1	0.0033754	1.2224e-07	9.7782e-14	1.25902	2.6896	2.3169	59.0906	18.3343	11.8927
MPP7	2.2571e-10	0.082877	2.563e-16	4.6489	0.783958	0.69058	2.3633	25.1896	34.7154
MPZL1	6.7242e-06	4.2913e-18	0.0022151	1.36179	3.20414	1.142	94.3331	26.5052	77.0169
MRC2	1.5832e-05	0.0037345	2.9398e-09	2.33725	1.95629	3.2644	6.1206	3.3404	7.4883
MRPL24	0.0019863	0.078413	0.025889	0.749477	0.661796	0.8596	76.3022	24.8283	73.6542
MRPL27	9.2551e-09	6.8629e-11	2.5963e-17	0.570086	0.408496	0.59622	57.5563	21.646	109.146
MRPL3	0.013392	0.071022	3.6206e-12	0.829597	0.719147	0.78317	144.835	40.1584	192.86
MRPL42	4.0854e-07	0.012581	3.0081e-16	0.701538	0.757049	0.73527	87.9116	36.2092	108.308
MRPL45	1.1643e-05	0.00028062	3.1498e-07	0.676216	0.540411	0.75342	42.5164	15.9213	57.3271
MRPL46	0.00057581	4.9336e-06	0.087959	0.702723	0.585139	0.84816	38.0612	14.5859	31.4277
MRPL50	0.026351	0.078176	4.7561e-06	0.802284	0.670772	0.75495	18.2294	22.5894	19.2578
MRPL54	4.3364e-05	8.3941e-10	4.3362e-06	0.528203	0.280804	0.60849	31.0554	27.9732	42.3559
MRPL55	0.0029777	0.0029656	0.01503	1.49551	1.45906	1.2844	42.3158	24.5622	35.507
MRPL9	0.0071083	0.01897	0.01054	0.791497	0.634404	0.85104	79.0144	32.0356	60.9161
MRPS18B	3.8679e-06	0.020042	5.7831e-21	0.659008	0.620673	0.64512	51.8382	33.5495	91.4504
MRPS27	1.0003e-08	0.020637	2.3463e-37	0.673113	0.691122	0.62431	71.8593	27.9917	87.084
MRTO4	9.0261e-08	0.022748	7.8226e-36	0.627024	0.667839	0.60864	50.9286	14.3762	83.0762
MSANTD3	0.034567	2.1421e-14	0.077534	0.755331	0.344338	0.86366	19.5035	10.0831	27.8736
MSH3	0.0096326	5.0591e-07	0.0041336	0.779682	0.533837	0.6847	19.9761	14.8278	5.0692
MSI2	8.8228e-06	0.041645	2.506e-07	0.73091	1.45261	0.78048	63.4031	60.3574	74.412
MTFR1	0.069062	1.6396e-08	0.041471	1.22293	1.91834	1.1549	19.88	13.4585	29.5212
MTHFD1	0.0028305	1.0568e-05	7.1925e-09	0.795861	1.5284	0.76728	109.471	13.3272	62.8254
MTHFR	1.7998e-05	2.8298e-13	0.021105	1.53512	2.04865	1.4027	15.5888	37.0429	13.3616
MTHFS	0.0047202	1.1637e-11	2.2818e-06	0.618055	0.265016	0.50514	15.494	12.3596	16.7683
MTIF2	0.00012938	5.4273e-09	3.8718e-16	0.713709	0.510522	0.67752	28.8795	20.0201	57.1162
MTMR1	1.0461e-11	0.00019852	3.5698e-13	0.546555	0.721367	0.58143	20.6048	28.1006	16.2486
MTMR2	2.6971e-08	2.1233e-19	2.9178e-08	0.640535	0.345998	0.74089	28.8323	8.3911	25.5739
MTPAP	0.00010927	0.008739	2.1316e-08	0.736275	0.760865	0.72381	28.4767	14.6223	28.3717
MTR	0.00024366	0.0010781	2.2028e-07	0.759143	0.78586	0.74429	49.4878	53.7131	22.603
MTURN	2.6445e-23	0.0168	7.714e-09	3.12157	1.42402	1.8295	8.8864	19.6218	4.759
MTX1	0.025711	2.7427e-07	0.028544	0.77706	0.422889	0.83534	44.7116	12.4673	48.3885
MVD	0.034652	0.0023013	0.0009814	1.28306	1.54674	1.3348	65.54	33.3214	33.8035
MVP	3.9523e-15	0.00086959	1.1627e-06	4.02748	1.41654	1.3663	5.4399	79.4784	41.7114
MYC	0.086145	3.6145e-07	6.7154e-11	0.879084	0.39573	0.80698	187.842	72.3811	179.536
MYH10	0.081451	3.7725e-26	0.0066081	1.19022	7.81434	1.1627	41.9474	4.0519	17.2121
MYH9	0.0004479	0.099777	5.3991e-11	1.25451	1.18798	1.2072	92.407	342.634	69.4506
MYNN	0.0017342	0.0025184	7.9295e-06	0.714752	0.776114	0.69712	16.0598	19.0989	14.1328
MYO1D	0.0048218	0.013305	0.06105	1.53675	1.27896	1.1486	4.3643	13.157	19.4406
MZF1	0.00011801	0.0028034	0.00012967	0.478576	0.46413	0.50531	7.6778	22.6655	10.2542
N4BP2	0.0061487	8.417e-05	4.6759e-12	0.787771	1.77475	0.53482	23.5356	25.5757	6.6216
N4BP3	7.4991e-06	0.063563	0.074271	4.61366	1.81599	1.3202	0.6491	1.5179	2.0348
NAA15	0.00037901	0.0092529	7.288e-27	0.788407	1.21431	0.70742	63.6745	37.3151	68.3353
NABP1	0.00069279	5.8671e-05	0.036725	1.51013	2.52949	0.86749	13.7034	88.8636	70.5504
NACC1	0.082155	5.6415e-08	1.662e-08	1.20166	1.76911	0.77124	18.4009	13.1337	30.7964
NAE1	0.00079516	0.00042673	4.2909e-05	0.76738	0.633211	0.84456	136.321	50.1627	113.63
NAGA	0.015452	0.0088617	0.0014448	1.37325	1.42033	1.3324	8.6648	10.489	11.4142
NAIF1	0.0031727	1.8355e-06	0.027033	0.595516	0.403082	0.64838	6.6846	6.9425	4.7115
NAPA	0.002702	0.083152	0.001513	1.29559	1.19571	1.291	54.0255	70.934	27.0936
NARF	0.025373	0.0019324	0.0021187	1.23667	1.36361	1.2486	53.333	44.9919	40.9106
NAT10	0.0027771	0.053111	2.3885e-42	0.808924	0.852204	0.59598	59.3579	32.2217	56.1649
NATD1	2.4352e-08	6.7687e-05	3.7249e-07	4.68154	1.45431	2.9399	2.878	6.4597	1.6126
NBEAL2	0.08626	0.060343	0.063166	0.853901	1.43342	0.86651	49.2116	95.8601	23.7073
NBN	3.7119e-18	8.9793e-07	8.4662e-24	0.552171	0.511063	0.64861	49.9297	23.369	38.5291
NCAM1	4.1481e-07	0.044493	5.3473e-07	6.12504	3.35861	7.1374	1.3867	0.5771	1.03
NCBP2	0.070628	0.011734	7.6392e-07	0.871639	0.802314	0.79675	112.811	37.9874	55.7852
NCKAP5L	0.018746	4.341e-05	0.0052004	1.34739	1.91829	1.4133	6.923	8.2473	5.4156
NCL	7.3033e-16	0.017795	2.3287e-37	0.618081	0.780947	0.71042	416.656	220.817	455.873
NCOA1	0.010121	0.079736	0.010822	0.780474	0.835775	1.2472	13.7335	35.923	8.0908
NCOA5	3.2113e-05	0.00015806	0.00013933	0.703704	0.628079	0.75848	25.7274	22.1495	16.2956
NCSTN	0.00010807	2.2631e-07	0.00028341	0.690115	0.529494	0.77057	27.3707	26.8725	23.6361
NDUFS2	1.7745e-06	2.5387e-07	0.0053597	0.599017	0.589689	0.82059	27.0987	44.1585	42.8664
NEAT1	5.0998e-21	0.053075	0.07647	2.22857	2.25808	1.3206	30.6681	324.549	257.961
NEDD4L	5.3968e-08	4.9582e-20	3.8346e-17	2.2201	2.97552	1.5593	5.0169	11.9096	28.0426
NELFCD	1.0169e-08	0.048537	2.8475e-11	0.655571	0.801795	0.69891	55.2556	42.0769	44.0592
NEO1	5.2812e-06	1.3568e-05	1.0356e-11	1.58668	1.96364	1.5157	9.208	12.6041	16.8399
NFIL3	2.3831e-05	1.0765e-09	0.0031308	1.50511	3.7396	1.294	24.354	8.5759	31.3533
NFYC	0.0031712	9.9221e-10	0.00023453	0.748097	0.580154	0.71002	35.7744	27.1804	20.3226
NGFR	0.010728	3.25e-06	1.616e-30	3.50365	7.96894	5.4643	0.3849	0.5867	6.1591
NHEJ1	2.2664e-08	4.8443e-06	4.867e-07	0.491286	0.390988	0.57517	13.1506	13.5483	11.6346
NIP7	0.0013692	0.056237	1.2941e-56	0.76369	0.696252	0.49544	42.9112	18.5569	73.6521
NIPAL3	0.00098283	1.2543e-08	7.0945e-12	1.40018	1.97828	1.9905	15.5034	39.7874	8.3665
NIT1	2.071e-11	2.4472e-07	2.2845e-09	1.93798	1.67781	1.7438	37.5466	33.3321	52.3091
NKTR	0.00046594	0.073368	7.3268e-14	0.70949	1.63727	0.71913	110.436	254.58	81.8836
NLN	0.018315	4.2266e-09	2.7202e-08	0.818129	2.66234	0.76788	25.8958	2.9519	40.5387
NLRX1	0.04519	1.3159e-06	0.075979	0.72832	0.389882	0.73239	7.3366	5.1735	5.3125
NME6	0.010226	0.0006704	7.9166e-05	0.717347	0.657452	0.59767	17.1696	24.284	13.3731
NMI	6.3963e-14	9.1466e-06	0.00017052	0.475959	0.502343	0.40295	29.2448	23.3727	3.6266
NOC3L	7.5028e-06	0.045584	5.6027e-24	0.71835	0.79004	0.66291	40.7582	16.8254	52.8597
NOL11	1.3215e-06	0.045525	2.0587e-47	0.713465	0.720775	0.63423	88.3612	45.42	148.553
NOL12	0.021788	9.8788e-05	0.00059189	0.755038	0.621768	0.66496	27.3612	33.3703	19.1475
NOL6	2.8704e-10	0.075726	3.7286e-14	0.618018	0.789123	0.68599	31.1888	24.9979	26.4529
NOL9	0.00020307	0.075678	5.2811e-19	0.759035	0.792701	0.68372	32.7354	34.0414	30.5573
NOLC1	0.00011869	0.0893	2.0774e-28	0.782067	0.75284	0.73717	119.22	32.1725	156.516
NOP14-AS1	0.0031349	4.6937e-05	0.080099	1.62094	1.84806	1.2616	5.7135	17.9413	6.5708
NOP2	0.00047543	0.041019	1.1722e-51	0.773221	1.21405	0.51719	70.8497	66.7942	72.4921
NOP58	0.0076998	0.031336	4.6742e-12	0.824092	1.24798	0.76723	146.535	67.8351	145.033
NR1D2	2.8495e-09	9.6923e-06	1.2959e-36	0.524619	0.467794	0.54012	19.6914	66.4256	40.9226
NRDE2	1.2094e-08	0.0076485	2.8942e-12	0.569798	0.605005	0.4822	14.2337	26.4924	9.954
NRGN	2.6322e-05	8.8205e-09	3.7324e-07	4.67814	14.3821	2.54	2.7014	2.2685	7.8206
NSMAF	1.2152e-23	5.0062e-14	8.6368e-23	0.457631	0.495239	0.55705	46.8861	49.8361	25.0687
NSUN4	5.4984e-08	8.9708e-09	7.2911e-21	0.561284	0.556073	0.46101	14.9297	20.8455	16.9527
NTNG2	0.016784	6.7125e-09	0.026892	2.12392	4.61302	3.0076	2.8213	3.9406	0.3116
NUBP1	0.00097404	6.3201e-09	0.0016033	0.609913	0.419224	0.70464	15.9241	14.0526	21.8639
NUCKS1	6.4687e-08	0.0082898	6.9587e-31	0.71794	0.68211	0.71686	98.5941	52.4914	105.008
NUDT15	0.012778	5.3112e-08	1.2631e-08	0.758639	0.287492	0.69125	22.7606	6.2492	34.6935
NUDT6	0.001436	0.021545	0.00046916	1.60173	1.87369	1.8332	12.4414	2.9941	7.3327
NUMA1	0.00079164	9.0861e-07	0.0060021	0.788642	0.673072	0.88342	111.822	200.774	57.9849
NUP188	6.3979e-06	0.042337	1.0111e-22	0.697629	0.837515	0.71239	68.0834	40.1795	55.47
NUP205	8.3565e-20	0.0010313	6.4599e-33	0.566403	0.710361	0.66041	78.8141	35.4426	45.7674
NUP210	0.00046476	0.0094185	0.080995	0.767715	1.26227	0.90899	88.9402	73.7051	24.9851
NUP35	0.027472	0.016611	2.4299e-10	0.797906	0.718422	0.63719	34.5678	19.0647	37.649
NXN	8.2011e-18	0.0096151	5.3225e-07	3.31806	3.42873	1.3064	8.4613	3.2786	38.6933
OCIAD1	0.00089496	0.00013998	1.2835e-07	0.77386	0.64205	0.79119	89.2884	88.0305	104.35
OGFOD3	0.00093303	0.00033553	0.0094017	0.640855	0.613743	0.78564	13.6111	17.7048	17.5832
OPA3	1.5873e-08	1.2539e-20	1.0339e-08	0.529208	0.289105	0.53754	5.0394	7.767	3.8921
ORMDL2	0.046493	0.0008803	0.00018381	1.33622	1.55982	1.616	23.4999	28.2481	19.1639
ORMDL3	0.00045408	2.2493e-05	4.697e-06	1.37195	1.67729	1.4769	34.2876	82.2839	25.8475
OSBPL6	1.1233e-08	0.013519	6.8975e-13	4.57103	3.62778	1.7659	1.6973	0.9193	13.0206
OTUD7B	0.025592	1.1056e-09	0.072845	1.41323	1.96119	1.1438	3.0856	9.0263	9.8826
OVCA2	0.020096	5.0696e-05	0.0082834	0.717223	0.44459	0.7064	21.7273	10.841	18.6114
OXCT1	0.042188	8.4618e-06	0.079827	0.85951	0.660901	0.90008	65.2157	20.8967	27.4797
PACS2	0.010408	0.0032961	0.069752	1.45548	1.52043	1.18	20.1988	67.2468	29.2868
PACSIN2	1.2031e-05	0.029677	1.0788e-09	1.51102	1.34084	1.4269	22.8911	32.9931	24.5496
PAFAH1B3	0.059365	0.084757	0.030344	1.21446	1.54772	1.2004	63.8123	15.0701	41.1583
PAICS	0.0097314	4.984e-07	4.961e-22	0.845412	1.97094	0.77304	290.284	26.2178	295.725
PAIP2B	5.9999e-06	0.021801	1.54e-11	2.09652	1.39984	2.4134	2.6843	8.3549	3.626
PAK1IP1	0.0010214	0.004123	6.8874e-19	0.725415	0.593303	0.57361	32.6373	9.2432	43.4694
PAM	0.0057887	0.0049518	0.061413	1.43408	1.55939	0.9294	11.2187	37.2948	97.7087
PAN3	0.00022192	0.0028671	2.039e-10	0.715665	0.683986	0.61879	29.9684	58.265	23.1174
PAQR4	0.044451	1.1361e-10	2.8676e-10	1.27598	4.25883	1.8344	16.6402	2.9559	14.7289
PARP14	6.3645e-12	0.013708	6.452e-14	0.612291	0.71477	0.55561	23.4903	46.9422	15.6005
PARP2	0.057483	0.024851	1.6134e-11	0.820588	0.732476	0.66515	39.4943	11.857	40.5158
PATZ1	2.3378e-16	0.0028181	3.2997e-29	0.470187	0.713335	0.35292	21.4164	22.5336	13.2371
PAWR	0.0037827	1.1827e-05	0.010785	1.3732	2.94029	0.87873	11.6588	6.1036	33.8952
PAXBP1	0.037191	0.01172	1.2952e-12	0.830078	1.40997	0.72309	67.4975	63.6216	61.6636
PBLD	0.0043206	0.0016477	0.035358	0.413394	0.427229	0.42852	2.2188	1.7755	1.1774
PBRM1	1.4351e-09	9.5065e-06	1.0163e-27	0.635739	0.712614	0.60182	82.3771	61.3926	28.7079
PCBD1	0.0069883	3.4033e-06	0.00011725	0.65609	0.207588	0.80417	17.5769	4.7109	91.3279
PCBP4	1.4878e-06	1.0664e-05	0.055751	2.23316	0.529874	1.2257	10.734	10.2657	15.7154
PCCB	0.010987	8.5155e-06	0.065188	0.823605	0.521777	0.87116	86.2004	9.607	30.8907
PCGF1	5.6881e-05	4.6937e-05	4.1119e-06	0.548506	0.490442	0.6236	16.5885	19.7358	25.9841
PCIF1	7.2272e-05	1.7742e-05	0.00016197	0.580694	0.665667	0.56093	14.3369	43.8954	9.153
PCYOX1L	0.018576	0.0053324	3.8518e-10	1.3198	1.65997	1.9056	10.1779	23.6203	9.5302
PDCD2L	0.001218	0.00022491	3.3426e-07	0.660787	0.416294	0.57935	22.9477	6.6742	23.8713
PDCL3	0.012917	0.0035144	0.033405	0.733711	0.546475	0.78829	23.8832	11.261	18.6923
PDE5A	0.0044584	4.7324e-28	4.465e-24	4.40076	6.87843	3.5208	0.4063	9.0337	6.1702
PDLIM7	0.019465	0.00061149	2.6173e-07	1.68277	2.56303	1.4658	9.1137	12.4826	41.1258
PDZD7	0.0090153	0.0053005	1.0676e-09	2.58132	2.69988	4.0513	2.2924	1.445	3.5137
PEAK1	1.1327e-06	5.033e-09	5.6637e-05	1.64242	3.11384	1.332	12.7269	22.0225	15.2374
PELI3	2.7513e-05	7.3464e-09	0.0072672	1.96138	2.07345	1.4855	6.8192	11.0305	5.2715
PER2	9.7808e-12	2.2631e-07	2.0912e-08	0.452013	0.496712	0.55907	7.4124	11.299	6.6159
PES1	2.4846e-05	0.0084176	2.035e-16	0.734763	0.648386	0.7384	77.8371	25.334	105.687
PEX1	0.00014348	0.00011236	3.756e-10	1.3376	1.39284	1.5681	35.9175	34.3518	15.7741
PFKFB4	6.9291e-05	0.007008	2.0487e-05	1.90504	1.82684	1.6372	5.4795	4.9532	19.0265
PFKP	0.089838	5.3273e-05	0.0027292	1.14618	1.63997	1.113	95.5956	54.0992	135.997
PFN2	8.004e-11	6.2294e-07	3.9886e-05	1.66205	2.23974	0.84369	50.3849	14.8429	96.9809
PGGT1B	6.9915e-05	0.0010229	2.2483e-05	0.675676	0.698536	0.7018	19.3349	17.7197	17.7795
PGPEP1	1.9407e-06	7.4918e-07	7.6339e-11	1.63689	1.7856	2.2078	15.0954	29.339	11.0379
PHF11	4.9663e-05	0.0032544	0.0050042	0.615031	0.721136	0.5054	25.0571	64.333	11.8381
PHF14	3.7276e-07	0.039328	8.55e-10	0.682773	0.757286	0.54793	52.6779	35.7681	23.1037
PHF19	8.1028e-06	1.1121e-06	2.1834e-29	0.627547	0.452837	0.45047	39.9691	78.0255	39.0722
PHF2	1.0059e-05	2.8508e-08	7.6313e-10	0.662906	0.554225	0.59071	15.0075	20.7689	8.6905
PHF5A	0.012423	0.069307	5.6383e-13	0.797402	0.697188	0.68692	95.2218	24.9419	94.6756
PHLPP1	0.00018661	8.7404e-37	0.026869	1.83816	2.82065	1.2727	4.3095	10.6635	8.4032
PIGB	0.022449	2.8202e-05	0.017839	0.706149	0.486984	0.68783	14.8125	16.556	10.3064
PIGO	0.00069709	0.022381	0.00073997	0.688773	0.646177	0.6856	12.4205	13.1736	6.8928
PIGQ	0.0027263	1.1252e-08	0.0040529	1.44346	2.13158	1.6404	15.8812	39.3843	4.258
PIGU	0.0011833	0.001671	0.002682	0.684848	0.625907	0.72987	20.514	11.5811	17.526
PIGW	2.0751e-06	0.0027575	3.3727e-28	0.520657	0.563033	0.36335	10.8869	5.0234	16.9712
PIK3C2B	3.3599e-05	1.6385e-09	7.6004e-06	1.43576	1.98259	1.7216	13.5321	29.9309	7.922
PIK3CA	0.00058021	0.00013878	0.040776	1.32515	0.725449	1.1701	30.166	38.2303	15.4365
PIM1	0.00042613	0.0090927	0.00015357	2.1891	0.692955	1.6327	4.4943	83.3983	7.5827
PIP5K1C	0.046281	0.029161	0.00071733	1.3709	1.36396	1.3971	4.6527	16.2368	7.4795
PITPNM1	5.6186e-05	6.0128e-10	2.5337e-05	1.65283	1.80628	1.4203	13.8872	47.8482	23.1083
PITPNM2	9.3469e-06	0.00048146	1.582e-06	0.578297	0.541241	0.46663	13.5942	18.5267	8.6945
PJA1	0.00019989	0.069727	3.3301e-09	1.96104	1.4249	1.7374	5.7118	20.0009	13.5637
PKIG	5.1661e-06	0.00015004	0.00019586	1.81131	2.67018	1.6005	21.3298	3.711	14.6404
PKM	0.0018533	0.013918	5.9682e-06	1.22774	1.49523	1.1113	527.703	208.263	772.076
PLA2G15	0.076389	0.0036286	0.041392	1.3579	1.58255	1.4022	5.4089	7.189	4.8053
PLAG1	0.0030828	0.09725	1.3992e-07	1.54708	1.35447	4.0689	4.0657	14.0307	0.725
PLCB3	7.6938e-06	6.4188e-23	0.010454	1.59143	2.8701	1.1323	11.4491	10.3155	34.4611
PLCD3	2.7635e-10	0.002585	0.00014032	3.27567	2.0417	1.2709	4.4928	4.1275	33.9088
PLD6	1.254e-05	0.022377	1.2996e-16	0.395196	0.686886	0.37414	3.8304	7.6764	9.055
PLEKHA8	6.9601e-08	1.6948e-19	1.4381e-05	1.53005	2.62395	1.3501	23.4135	21.774	11.664
PLEKHH2	4.4483e-05	9.7238e-10	1.6197e-19	2.30206	6.70184	2.7887	3.3286	13.7962	11.9926
PLEKHH3	1.464e-06	0.00050976	0.003925	5.0533	6.41158	1.3855	2.0131	0.492	14.3159
PLEKHO2	0.056119	0.0053324	0.041702	1.40795	1.45021	1.3373	3.5017	14.7629	4.5326
PLK4	0.00011626	0.038206	1.9303e-07	0.739785	0.544742	0.72305	46.6869	3.5881	27.3536
PLS1	2.1606e-07	0.057516	1.6355e-15	1.53196	1.5044	1.5524	35.2382	5.3248	40.0324
PLXNA1	0.046889	5.4296e-21	0.0018889	1.19502	2.65388	0.83689	11.0116	11.3345	12.1308
PLXNA3	1.4485e-06	2.0235e-07	0.018288	2.01695	2.80109	1.2366	5.4164	34.8974	19.2713
PMAIP1	0.098992	0.01133	2.4966e-05	1.19633	1.95254	1.2983	40.9311	11.5823	55.9175
PMEPA1	7.7222e-06	0.00087763	0.00049938	0.724457	0.680204	3.7163	45.5287	13.6965	0.8221
PMF1	1.0621e-12	5.1141e-19	0.0008315	0.463368	0.217607	0.70604	34.7566	23.4072	29.3885
PML	0.0036853	8.6676e-05	0.0020051	1.34323	1.96856	1.4853	17.3804	39.6805	8.2449
PNPLA6	0.0020355	0.020255	0.00051699	1.41525	1.32682	1.2715	19.5758	57.6284	30.0617
PNPT1	0.0047062	0.013169	1.0546e-05	0.808997	0.770265	0.80401	50.7195	14.6604	37.5037
POFUT1	0.043854	0.0014828	3.6826e-14	0.845362	0.722578	0.69016	21.7385	10.9211	23.9015
POGK	2.8065e-07	5.4971e-05	2.3834e-20	0.700828	0.733302	0.64444	32.2604	25.2621	20.4557
POGLUT1	0.00020307	0.021372	0.00027601	0.702262	1.26385	0.70469	19.2117	21.6311	9.1353
POLDIP3	1.1189e-07	0.0029148	1.1131e-16	0.663466	0.753908	0.6124	32.5325	56.6029	27.6359
POLG	0.042015	0.0053904	3.5659e-08	0.849737	0.809985	0.72709	59.3376	61.2577	26.1633
POLI	0.00014348	0.068665	0.018937	0.647905	0.744566	0.77153	24.9702	38.7006	23.6318
POLR1A	0.0053787	0.0037186	2.8343e-24	0.784418	1.43566	0.67562	35.7062	14.0906	29.7064
POLR2E	0.010165	0.00047535	0.0099236	1.2841	1.60312	1.154	39.3163	39.3132	83.8353
POLR2M	0.094952	0.067913	1.6358e-11	0.859357	0.711937	0.66895	42.1086	42.9589	28.916
POM121	0.055642	0.075115	6.3135e-14	0.818076	1.34278	0.60208	19.6638	24.5138	14.8514
POMK	7.0126e-06	0.0022958	2.1823e-33	0.620894	0.713597	0.49042	30.613	26.1379	42.5686
PPARA	0.0013577	1.1927e-11	0.0012793	1.39139	1.91375	1.4184	10.9673	15.1319	14.1146
PPARD	0.014492	0.014113	7.1932e-07	1.58535	1.60852	1.6585	3.6019	30.4425	13.1652
PPARGC1B	5.5604e-06	2.8963e-17	5.6409e-05	0.623206	3.64565	0.72101	8.7546	5.4243	4.5613
PPFIBP1	8.9478e-11	1.6725e-09	5.038e-08	1.79629	2.15323	0.78177	18.7417	7.6487	49.1763
PPHLN1	0.071653	4.567e-05	0.00041093	1.15682	1.33019	1.1964	80.5179	82.0338	62.556
PPID	0.011517	0.0021247	0.0020035	0.809531	0.61952	0.86147	59.7228	28.1217	75.2009
PPIG	0.080642	0.0082375	9.0678e-08	0.860397	0.762742	0.74822	45.326	48.9545	36.6146
PPM1J	0.011558	1.1423e-06	0.020992	3.71963	12.3977	1.9033	0.4671	0.8882	4.0118
PPP1R12C	9.4068e-08	6.172e-05	7.1719e-11	1.72372	1.53945	1.6524	25.755	104.645	24.3541
PPP1R8	0.00015025	0.056682	6.7211e-18	0.732886	0.67246	0.65074	51.2767	33.1073	55.8007
PPP2R1A	0.0096317	0.0051275	0.0006905	0.820158	0.740004	0.86825	75.1675	95.1909	91.2937
PPP2R3A	0.00078232	0.00024104	1.4279e-10	2.21507	2.12798	1.8953	1.2379	1.0558	5.187
PPP2R4	8.7928e-07	8.2157e-05	4.1232e-10	0.677189	0.656883	0.74474	47.3997	27.7467	58.2836
PPP4R4	0.0026318	2.078e-17	0.00032199	2.46182	8.18274	1.7795	1.6872	6.3847	5.6009
PPP5C	6.2101e-05	0.048771	2.8183e-06	0.726635	1.26165	0.77524	54.6136	33.0964	43.8346
PPT1	7.8623e-05	0.049813	0.00046303	0.748899	0.595794	0.8201	63.6818	53.8275	33.8439
PQLC1	0.012281	0.04114	0.0057814	1.41534	1.47082	1.2596	13.6841	14.7318	18.7721
PRDM10	2.0101e-19	3.5081e-26	2.0349e-29	0.320731	0.208269	0.31105	5.7312	8.8326	4.6647
PRDM11	0.0040149	7.9737e-18	0.00018191	0.375513	0.199546	0.53236	1.5265	4.6144	3.2513
PRDX3	5.6968e-06	0.070972	2.1972e-10	0.738035	0.643441	0.82511	180.222	30.4454	289.109
PRDX5	0.0076458	0.063582	0.00031722	1.27088	0.680486	1.2486	126.413	38.5085	113.031
PRIM2	0.0031231	0.03762	1.7775e-11	1.25913	0.751806	1.3782	56.1944	18.8284	59.8244
PRKACA	0.00014473	1.8796e-14	0.002098	1.46288	1.89089	1.2907	29.1636	36.0265	30.5946
PRKACB	2.0739e-07	0.00017016	4.5472e-76	0.663046	0.550263	0.4931	29.9819	131.268	75.7982
PRKAR2B	0.00031012	0.0098375	2.4835e-08	1.5868	2.23212	1.6196	7.0414	1.505	9.5421
PRMT2	0.00044991	2.0949e-05	0.091074	1.37726	0.667344	0.87407	36.9301	150.567	32.0135
PRPF19	0.00145	3.9447e-05	3.3156e-05	0.733936	1.65452	0.76824	71.9573	62.1293	56.9743
PRPF38A	0.087625	0.0042387	2.4318e-07	0.867566	0.686613	0.74192	35.4266	26.776	21.9516
PRPF4B	0.00052494	0.068324	6.1134e-28	0.774875	1.29055	0.62437	62.8133	84.9412	47.4557
PSME2	0.023096	0.049596	0.092533	1.19228	1.26499	1.102	182.186	73.6186	104.587
PSTK	0.00012917	0.00012134	0.025553	0.464859	0.368422	0.60629	8.4059	3.4812	6.4027
PTCH1	9.371e-09	1.9084e-05	0.0025435	2.5678	2.69501	1.617	5.8016	14.1514	3.7663
PTER	0.0026649	0.016085	0.00032586	0.734238	0.720093	0.77181	18.7701	17.7858	20.7353
PTPMT1	0.00091069	0.048592	0.00065251	0.592422	0.763252	0.78508	15.587	12.8957	54.5519
PTPN2	1.8575e-10	3.6741e-09	1.2184e-17	0.638504	0.629944	0.61251	83.1238	39.6949	48.5949
PTPN6	5.0496e-08	2.986e-09	1.5029e-06	0.589567	0.546351	1.6881	72.2779	62.132	14.5507
PTPRF	3.6652e-13	0.089924	0.0027413	3.58953	2.316	0.89145	4.324	0.4395	82.1987
PTPRJ	0.054008	9.3461e-06	0.0017328	2.55489	0.647509	0.80777	0.4879	41.4473	13.5325
PUF60	0.00016578	0.084523	7.3086e-26	0.738541	0.74821	0.62771	91.0087	60.5453	147.513
PVRL1	0.00049071	9.6446e-41	0.078506	1.35434	5.67145	1.1689	17.9033	6.4283	11.0657
PVRL2	9.1076e-05	7.438e-16	1.9531e-12	3.81356	16.2387	1.6258	2.641	2.0305	37.3491
PVRL3	7.0014e-10	3.72e-08	1.4041e-58	5.25654	2.05682	0.54968	2.6067	20.7321	85.9559
PWP1	0.015622	0.034574	8.94e-06	0.823067	0.721649	0.81324	60.3612	23.0796	72.142
PXDN	0.023276	0.029877	0.021624	1.20916	3.6107	1.2583	25.7123	0.8157	5.578
QRSL1	5.6621e-07	8.6899e-17	6.3028e-08	0.660693	0.453463	0.7054	23.8893	10.0452	16.8373
QSOX1	0.00022021	0.096215	5.9398e-09	1.45673	1.22386	1.4295	13.6964	18.0053	28.0926
QTRT1	0.029628	0.036549	0.017743	0.753902	0.66225	0.75614	24.2284	19.9187	16.8671
QTRTD1	0.00014185	2.6113e-05	1.2866e-26	0.742937	0.697288	0.57652	33.5492	22.5247	36.3821
R3HDM1	0.010946	0.0016474	0.00046738	0.78524	1.36509	0.79267	41.161	40.7861	24.3151
RAB11FIP2	0.0012926	0.00046801	5.1201e-08	0.698332	0.686407	0.69077	19.2258	21.6769	14.3165
RAB11FIP5	0.00060512	4.5553e-05	0.017418	1.6855	1.98649	1.2567	4.7842	12.8724	10.3051
RAB23	0.0020198	0.033936	0.083582	1.37765	1.72769	1.1566	13.5547	5.3239	13.1391
RAB24	0.010756	0.0001188	0.0070415	1.53701	2.40567	2.1135	13.6016	19.9484	5.7257
RAB30	0.0004957	3.5937e-06	0.00050718	1.76851	1.61913	1.7019	4.3582	15.558	3.2036
RAB3GAP1	0.00010116	2.1106e-08	6.1002e-05	0.723854	0.635168	0.79943	49.2368	55.4742	31.4995
RAB3IP	0.0028694	8.2864e-08	6.9527e-19	1.32362	1.7917	1.7933	34.9261	29.2211	27.7319
RAB6B	0.098693	0.0025218	4.369e-09	1.91286	4.13978	2.7641	1.0779	0.3104	3.7302
RABAC1	0.012092	0.082649	0.00027748	1.55088	1.47771	1.8258	20.9593	40.8752	14.7043
RABEP2	0.0012059	1.6883e-25	0.0027305	0.53127	0.156808	0.55657	7.9416	28.7067	5.113
RABGGTA	0.00013826	1.8219e-07	0.022933	0.612119	0.492232	0.75931	15.9504	40.976	13.3358
RABL3	7.7981e-09	6.4807e-07	1.2425e-08	0.539383	0.522512	0.64198	16.2021	20.0231	21.2532
RAD51D	0.00012428	0.046264	0.00047848	0.704311	0.626318	0.67836	17.4348	14.3446	6.1961
RAG1	3.5959e-16	0.043459	0.0076487	0.575916	0.512792	2.5523	40.3154	1.0101	0.6014
RAI1	0.019407	0.00084919	8.2719e-14	0.748331	2.02046	0.4545	11.2905	11.6463	10.8757
RALGAPA2	1.8453e-08	3.3079e-06	2.9379e-10	1.60694	1.77941	1.7305	11.2704	45.2583	10.238
RALGDS	0.026449	0.064684	0.0019182	0.773908	0.811526	0.76816	16.7269	53.7086	19.8864
RALGPS2	1.2796e-16	1.9069e-06	1.3469e-45	2.45814	1.73839	2.5391	9.2663	19.4609	20.4112
RAPGEF2	7.2262e-05	5.7018e-10	4.5932e-27	1.40322	1.54482	1.9661	28.728	47.0256	31.1756
RASGRP1	6.0404e-05	4.0816e-08	0.0054725	0.761392	0.609099	2.4023	94.4161	90.9682	1.4062
RASGRP2	3.1609e-12	2.1939e-13	2.8635e-06	0.48606	0.47509	3.1768	27.6859	168.44	3.7802
RASSF4	5.8562e-13	0.015763	0.00013642	3.59749	2.30381	2.9098	5.0831	2.3541	1.3702
RB1	0.077555	0.088866	0.052963	1.13965	1.27514	1.102	120.23	21.5963	27.0446
RBM22	2.0838e-09	2.9159e-18	1.7173e-13	0.632556	0.436885	0.68239	46.4103	46.8671	44.4696
RBM23	4.9564e-11	6.2646e-07	5.4566e-17	0.591454	0.568296	0.5727	41.0503	87.3685	29.6628
RBM3	0.00023976	5.7094e-07	1.2698e-09	0.778395	0.524065	0.8152	268.261	117.966	161.121
RBM34	0.028896	1.31e-05	6.323e-11	0.79944	0.375177	0.63469	48.5916	40.2854	45.6032
RBM39	4.062e-11	0.00078019	6.2501e-47	0.662114	0.688984	0.58233	198.106	352.033	193.693
RBM48	4.9767e-06	0.0001142	0.0072857	0.653328	0.719984	0.71788	52.4509	22.139	11.4748
RBM4B	0.00016751	1.2651e-17	0.00016878	0.642002	0.328705	0.68392	17.617	15.8735	14.8229
RBMX	0.060258	1.9212e-05	3.805e-69	0.876272	0.673026	0.61884	376.339	154.588	265.275
RBX1	0.012893	7.3075e-05	0.00020981	0.794146	0.58531	0.76427	57.1992	29.9686	44.0106
RCAN3	3.5414e-05	0.00011216	2.6695e-06	1.44052	0.579822	1.5699	12.3815	128.333	8.5108
RCBTB1	0.072763	0.019667	0.00018872	1.16529	1.24654	1.2706	26.0965	16.2896	16.7104
RCC1	4.0271e-14	0.04509	2.4413e-41	0.599336	1.45594	0.59845	85.7959	18.7956	98.5972
RCC2	3.6518e-18	6.891e-06	2.1811e-43	0.578526	1.478	0.60753	99.2876	27.9154	66.5045
RCCD1	0.0063475	0.00021062	0.00041611	0.744942	0.401221	0.6419	27.7729	6.7101	14.4182
RCL1	0.020662	0.031141	0.025368	0.765072	1.24551	0.81662	19.9337	17.6754	20.8819
RCN1	2.2697e-18	0.00036676	1.5305e-26	0.456807	0.311654	0.60236	25.591	5.3948	75.1593
RECK	2.6285e-08	5.0319e-08	9.3505e-05	2.20376	1.83461	2.221	5.3889	14.4475	2.5615
REEP6	0.002884	0.049811	1.0746e-06	2.26321	1.90677	1.7591	2.7839	2.7391	14.7741
RELL2	1.1054e-07	2.0788e-34	0.0099666	2.12641	4.1832	1.5788	9.0254	17.673	4.5626
RFX2	0.018482	3.3936e-10	3.6003e-09	1.4597	2.63072	2.1033	5.5601	9.1675	6.5137
RGL1	4.8618e-08	0.036825	1.3432e-17	2.03305	1.51781	4.3587	4.4659	3.3732	2.726
RGMB	4.5478e-10	0.0088677	0.029031	1.6773	1.41175	1.2158	17.9124	11.7816	8.6214
RHOBTB2	4.4175e-10	8.2566e-21	0.00020704	2.27752	3.97463	1.6645	5.6263	4.4206	3.7978
RHOF	7.9307e-07	0.033174	1.2936e-24	1.58304	1.26445	1.6947	24.3979	79.437	43.9043
RHPN1	0.0054929	1.8404e-05	0.00072374	1.38772	2.16766	1.5529	19.5416	13.2864	8.9978
RIMS3	1.1227e-10	0.031609	2.6357e-23	1.63409	1.604	3.0191	20.795	2.5824	4.203
RINL	0.00038041	2.2824e-14	0.0098167	0.473851	0.41552	0.66717	8.6515	51.2231	13.0431
RNASEH2B	5.9388e-11	0.0026365	0.00023756	0.646593	0.743285	0.73617	312.591	60.6482	33.2345
RNASEK	5.6914e-05	0.004336	0.026724	1.57189	1.48129	1.1972	56.753	93.3077	68.2271
RNASEL	0.022192	9.9747e-33	5.8733e-06	0.732096	0.344893	2.0829	7.281	19.8673	2.6622
RNF14	0.07659	2.1187e-07	0.042321	0.852499	0.568651	0.8753	39.8736	25.0885	34.7856
RNF144A	0.00020755	0.00028425	0.075536	1.35582	1.57226	1.2097	19.39	42.8221	6.7993
RNF145	0.020298	0.086708	0.060843	0.827832	1.25973	1.0982	37.1953	35.8122	37.9068
RNF169	2.6472e-07	0.037579	1.7462e-12	0.662722	0.81544	0.62945	20.9354	19.861	15.7448
RNF220	0.039486	0.0060263	0.0026649	0.815744	0.698767	0.78917	39.7192	99.3366	32.4319
RNF24	0.0073171	0.08149	1.6647e-08	1.328	1.32457	2.0371	9.171	13.3138	4.5614
RNF43	0.0029757	0.0050047	9.5949e-21	3.09282	0.338536	0.58861	0.712	2.7761	33.4319
RNFT2	0.082062	2.6699e-05	0.0013931	1.24586	1.92178	1.3354	11.5937	3.7987	12.8509
RNH1	0.030906	1.0079e-05	0.019614	0.784921	0.563126	0.86705	46.0633	74.2359	45.7006
ROGDI	1.3465e-07	0.00024548	0.0078582	2.39167	1.95362	1.778	10.0648	5.9515	6.0525
RPF2	0.00013457	0.015674	1.5901e-13	0.736231	0.672409	0.72116	46.6249	13.0661	74.3885
RPP38	0.03357	0.026392	0.038879	0.745314	0.671865	0.79916	19.1739	16.0421	24.2264
RPP40	0.0019342	0.0070962	9.7581e-06	0.65304	0.43841	0.60668	24.3976	5.4291	22.0038
RPRD1B	0.0012987	3.9897e-06	2.0594e-07	0.753269	0.679796	0.68338	25.422	26.6549	17.8576
RPRD2	0.00022821	0.014087	1.9327e-32	0.679884	0.777723	0.42444	19.5987	36.2291	16.1926
RPS6KA2	9.0261e-08	5.5301e-05	1.7822e-08	2.50766	1.75307	2.5117	4.8852	15.1939	4.5414
RPTOR	0.00386	0.0016378	1.7246e-12	0.78143	0.622646	0.69243	28.7161	59.0201	28.13
RPUSD4	0.00045604	0.0023373	2.4915e-15	0.714808	0.716251	0.58529	29.7513	27.9247	27.517
RRAGD	9.9163e-06	1.2543e-08	7.2185e-07	1.47234	2.74915	1.5184	26.7649	14.54	22.5803
RRAS	3.8614e-05	0.055456	0.0023981	3.56194	1.55253	1.5901	4.8922	7.3705	31.011
RRAS2	9.8633e-07	0.00011976	2.9869e-06	1.63117	1.67847	0.75428	33.9536	16.3784	48.2518
RRBP1	1.6123e-05	9.9723e-07	0.029359	1.42757	2.03337	1.1138	23.6276	30.8049	59.6133
RRP15	0.00034311	0.0087189	0.018312	0.739768	0.748058	0.88129	19.8706	9.1685	30.6521
RRP7B	0.020243	0.039745	1.3744e-06	0.775724	1.45244	0.56856	26.8905	43.9911	32.3909
RSL1D1	1.8982e-09	0.060659	4.2503e-47	0.675095	0.690511	0.64261	187.499	168.816	244.033
RUFY1	5.1507e-07	8.1653e-06	0.032711	0.583441	0.667615	0.83961	22.0226	37.951	18.7331
RUNDC1	0.026662	0.057029	0.038394	0.760338	1.2747	0.79543	10.1775	12.2983	7.4741
RWDD2A	0.00022274	0.00064764	0.0019607	1.79674	1.58512	1.8207	5.0474	4.9073	3.4921
RWDD4	0.031399	0.053111	0.022685	0.808744	0.717342	0.81135	30.2979	15.1624	14.8826
SACS	1.9064e-06	0.046701	5.5753e-43	0.701585	0.827409	0.67833	45.4583	22.1422	35.0402
SAP130	0.015228	3.9087e-05	1.4272e-07	1.30532	1.42491	1.4671	15.2956	13.9485	12.4508
SAP30	1.26e-09	0.0020524	2.6677e-12	1.84802	2.33186	2.138	46.2308	9.5733	22.4858
SAR1A	0.0041665	0.0071949	6.6082e-07	1.24371	1.32577	1.2279	65.322	61.3991	71.1579
SARS2	1.3868e-13	0.014588	0.00013244	0.414364	0.467321	0.6972	20.7737	12.1351	21.0573
SBF2	0.051037	7.6544e-10	0.0012862	1.19143	2.30565	1.2428	20.2144	28.5346	27.2779
SCAF8	6.5883e-06	7.4324e-12	3.4765e-23	0.685231	0.633909	0.5875	22.1751	46.2889	27.4812
SCO1	0.090106	0.028453	4.1793e-10	0.857258	1.23923	0.70902	31.5743	19.6136	37.5271
SCPEP1	1.0169e-08	0.0077508	6.6904e-20	1.74762	1.59167	2.0666	27.6599	14.2245	29.3299
SDHA	0.089098	0.0010635	0.0076934	1.16002	1.30853	1.1475	58.8603	67.2607	55.7814
SDHAF2	0.019565	0.078587	0.036007	0.74448	0.794606	0.80825	28.1379	40.3105	24.6903
SEC14L1	0.018482	0.0050884	0.00034705	1.28176	1.42401	1.2699	20.8657	23.1986	39.568
SEC14L2	2.6276e-07	0.066938	0.032047	2.22446	1.55177	1.2752	10.5796	8.5707	14.8423
SEC23IP	0.0053442	6.7956e-08	0.092495	0.790797	0.6702	0.9292	25.8482	25.9546	64.2353
SEC24D	0.0085006	4.2125e-13	2.8018e-10	1.27718	1.92166	1.5652	25.2987	19.8523	18.1534
SEMA4C	0.00013068	0.00014309	0.0026664	4.85229	0.607648	0.68108	1.4287	69.1661	9.6551
SEMA4G	2.1439e-05	6.4874e-05	0.087516	3.31789	3.51368	1.389	1.8574	2.6352	12.6559
SENP1	0.0046243	0.0052161	1.7822e-08	0.789368	0.752669	0.67345	39.1173	25.5255	16.0049
SENP6	2.9097e-21	3.142e-09	7.047e-67	0.491821	0.632209	0.44393	58.3837	105.177	73.2827
SENP7	0.09158	0.00059373	0.0011727	1.1906	0.700905	1.4969	42.9572	84.4682	14.6165
SEPHS1	7.3877e-20	0.033259	8.5167e-13	0.537792	0.70643	0.65015	77.8825	15.2297	32.2719
SERAC1	0.0103	3.6356e-12	6.7783e-13	1.43282	2.07716	2.0681	7.3291	5.4704	9.0647
SERPINE2	0.001076	0.037148	1.3838e-05	3.31841	2.25488	1.228	1.8408	13.0587	113.712
SERPINI1	1.0529e-10	0.017314	1.0363e-22	3.39274	1.71881	3.7259	6.3768	6.3176	10.9812
SESN3	1.1101e-23	0.032734	1.9272e-39	2.89983	0.71024	7.8848	5.5189	274.505	3.0857
SETD2	0.079995	0.086218	2.3175e-15	0.853778	1.18122	0.71524	46.8479	81.0817	29.9515
SETDB1	2.4444e-07	6.2989e-05	1.9558e-16	0.64982	0.712507	0.55269	33.356	46.0587	35.4388
SETMAR	0.050774	0.052413	0.01532	0.782566	0.757617	0.69014	20.2422	8.7887	8.4478
SF3A1	0.04527	4.3963e-06	0.0055617	0.844374	0.654315	0.88256	54.5308	124.286	41.7918
SFXN4	2.2744e-05	0.03218	7.9837e-13	0.612951	0.664413	0.62536	24.6975	8.6439	55.0554
SGMS1	0.066181	3.0289e-07	4.3767e-09	1.30318	1.45872	1.5133	10.7066	41.4647	17.7259
SH3PXD2B	3.5472e-07	0.0075524	0.00010863	1.99346	2.0837	1.2876	3.191	0.7377	10.2939
SHOC2	0.017356	0.040262	2.5145e-13	1.23202	1.23017	1.479	25.2348	52.3367	30.2336
SIAE	0.013015	0.01519	0.034945	1.67563	1.62048	1.2404	2.8831	4.0096	16.9123
SIK2	0.039636	5.7016e-08	2.3828e-06	1.2203	1.62823	1.348	6.5749	9.2303	6.9947
SIPA1L2	8.2704e-13	5.5701e-07	8.1921e-23	1.68522	2.80802	2.1289	29.799	1.9174	10.7172
SIRT1	0.010989	0.0089642	3.2107e-06	0.786402	0.719467	0.7187	15.7216	32.9809	13.8632
SKIV2L2	0.021626	0.00011504	3.52e-08	0.843094	0.716441	0.80777	76.7945	43.9329	84.3389
SLC12A2	3.2164e-07	0.052672	0.0028556	1.43551	1.27337	1.1218	37.2441	12.4971	41.3581
SLC12A6	7.1942e-05	0.030947	0.0011945	1.57626	0.8	1.3683	8.2383	75.887	14.9316
SLC16A10	0.00014403	0.083246	0.0018545	1.56772	1.53051	1.515	9.441	14.7412	5.41
SLC16A7	2.1325e-10	0.00083455	0.021236	0.544543	0.67857	0.8138	21.1692	46.3541	5.974
SLC17A9	0.050359	1.3189e-06	1.4044e-06	0.344042	4.78299	0.55197	0.5715	0.9927	10.8643
SLC19A1	1.6409e-08	0.0060196	1.1546e-34	0.519955	1.7979	0.34075	17.1683	9.069	19.3623
SLC19A2	0.014162	0.012634	0.074382	1.30406	1.48143	1.1592	11.5715	5.02	12.2352
SLC22A23	0.0034916	5.9222e-06	0.0005678	1.67503	2.10425	1.4349	3.5344	11.9137	6.7846
SLC25A15	0.0049848	4.3636e-06	5.5646e-10	0.7245	0.392276	0.53798	26.0774	6.2704	17.7731
SLC25A19	0.028742	0.042068	5.6409e-05	0.774684	1.37446	0.67746	25.7853	17.0237	23.8495
SLC25A23	0.011967	0.0016659	3.593e-06	1.33154	1.57919	1.3548	14.0586	11.9477	25.3735
SLC25A25	0.0069349	0.00057749	0.013849	0.780838	1.46216	1.2459	23.2661	19.7684	10.6063
SLC25A26	0.057825	5.3181e-09	0.035559	0.763777	0.501683	0.77866	17.1436	13.6956	14.5513
SLC25A37	0.0098471	0.00017735	8.9106e-06	0.779213	1.81716	0.7875	28.4592	16.1036	54.8213
SLC25A42	1.3676e-06	2.4188e-10	1.1336e-07	1.76455	1.73199	2.4498	12.7267	19.6313	4.7645
SLC27A1	0.035968	2.2682e-07	0.00047711	1.70756	2.07762	1.9107	2.1605	5.9844	14.9222
SLC29A1	0.0031125	0.00024104	5.9444e-05	0.78276	2.93855	0.80016	55.5791	1.9768	42.9992
SLC2A3	0.012816	0.019671	0.0085751	1.53106	1.32283	1.3797	11.3165	92.7991	21.342
SLC2A8	0.099064	0.085326	0.027267	1.47866	1.95655	1.4015	4.7267	1.0008	8.5018
SLC30A4	0.0059861	0.010131	1.082e-08	1.40509	1.49407	2.2049	4.7498	3.9471	2.4753
SLC30A5	0.017432	0.093364	0.024195	0.813114	0.713709	0.88625	33.3437	30.8811	32.8674
SLC31A1	0.0011301	0.00084608	5.3331e-06	1.35265	1.79246	1.293	14.4482	5.6872	18.0214
SLC35F2	3.5593e-13	0.01897	5.5483e-40	0.535446	0.68423	0.51445	25.8679	8.0223	48.8433
SLC36A4	0.0001352	0.0055553	0.0021647	0.61837	0.614651	0.71981	11.8812	16.5205	12.7078
SLC38A1	1.0419e-09	0.064682	1.3321e-88	0.669671	0.822426	0.56198	84.8144	184.048	84.7302
SLC43A3	1.6601e-09	5.3943e-09	2.5698e-15	0.621296	2.14841	0.57132	43.6215	7.9222	25.8274
SLC44A1	8.1329e-08	0.075715	0.0010921	1.46307	1.23328	1.1783	30.9142	12.6405	19.4558
SLC46A3	0.00032609	0.0047069	1.2312e-08	1.49049	0.693789	4.1192	13.5492	12.9999	1.8045
SLC48A1	3.2595e-05	0.017718	0.037662	1.65954	1.58565	1.3293	9.3089	6.5903	8.6419
SLC4A2	0.0009722	8.959e-10	0.0007976	1.3373	1.7944	0.86757	25.0995	35.4905	56.1973
SLC4A8	8.5387e-07	0.0010622	1.5596e-12	1.72619	2.32694	4.8445	6.9453	2.9085	1.2611
SLC5A6	1.2952e-14	2.6417e-09	1.2435e-30	0.527604	0.467427	0.52136	29.7827	15.986	37.974
SLC6A6	3.9637e-06	2.6962e-05	1.1239e-08	0.629097	0.611621	0.6682	26.7712	41.2212	19.3969
SLC6A8	1.9065e-06	1.5741e-10	0.033599	4.22035	4.68138	0.8926	2.3181	1.7806	37.285
SLC7A1	5.0093e-07	0.0022849	9.3037e-24	0.645557	1.38896	0.60101	42.4112	18.5168	42.1766
SLC9A7	0.081159	0.0004477	0.00058241	1.20332	1.65023	1.2739	7.4048	3.0805	18.6118
SLC9B2	2.3176e-08	1.5844e-15	3.1905e-06	0.439725	0.295959	0.55928	12.3244	7.6968	13.6251
SLFN5	8.0408e-24	0.043088	6.1896e-54	2.42287	1.26723	3.9435	17.0922	182.404	34.3786
SLTM	1.95e-13	8.919e-06	4.5516e-17	0.604411	0.641235	0.67147	78.9901	109.399	54.2229
SMAD4	0.0019761	0.043283	6.3744e-07	0.775036	0.810329	0.77536	53.5629	82.2882	45.7763
SMAD7	0.0475	0.035326	0.022398	2.85896	0.663194	1.5606	0.7422	44.6708	3.5867
SMAGP	0.019998	0.066705	4.9917e-06	0.543917	0.526617	0.62354	7.7929	5.1751	20.9632
SMARCA4	3.0188e-06	0.015133	2.1648e-10	0.714568	1.38164	0.71791	126.333	51.9042	35.8364
SMARCAD1	6.2632e-06	0.00012625	2.5342e-11	0.730854	0.644774	0.71278	48.1676	24.3895	29.1604
SMARCB1	3.2706e-14	4.6583e-23	2.5188e-18	0.544937	0.37857	0.58849	61.206	27.7594	45.5126
SMARCD1	3.794e-08	0.002368	9.2474e-16	0.672377	0.750037	0.60667	62.4926	35.472	32.7452
SMC1A	7.1988e-09	4.2148e-07	2.4004e-12	0.677962	0.637494	0.75598	48.1644	33.7831	34.6037
SMC2	0.0017316	0.077257	3.4235e-06	0.806859	0.759401	0.77475	84.0997	11.3047	18.5483
SMEK1	4.4847e-08	0.00060165	3.341e-42	0.6559	0.717382	0.52585	58.2131	102.175	47.628
SMG5	9.4569e-19	6.6064e-07	4.4428e-48	0.560084	0.616953	0.52906	68.1755	43.3135	39.7691
SMIM15	0.016906	0.0016506	3.7351e-26	0.798106	0.569398	0.62262	42.1068	20.0519	60.7025
SMIM7	2.568e-05	0.029186	8.8174e-11	0.688045	0.676226	0.65282	59.0871	71.713	52.0921
SMIM8	0.010345	0.077148	0.005296	1.42357	1.28975	1.5487	12.3124	8.3734	8.1585
SMYD2	1.2394e-06	6.6849e-10	0.0025341	0.632428	0.502073	0.77089	27.7096	24.5593	19.9587
SMYD5	4.5961e-12	1.2401e-05	3.7425e-15	0.515326	0.567011	0.53983	23.322	30.7541	21.8027
SNHG3	1.145e-10	0.0073359	8.3586e-70	0.654343	1.28036	0.50035	113.447	57.4443	120.547
SNRNP40	0.0012529	2.104e-06	4.9154e-07	0.781363	0.537833	0.80548	110.111	37.0759	109.145
SNRPE	0.025588	0.094243	1.5581e-05	0.829765	0.64557	0.82654	252.487	54.477	250.026
SNTA1	1.26e-09	0.070781	2.5167e-07	2.78	1.41553	2.0035	6.72	7.4186	7.0856
SNTB2	3.0882e-09	7.6576e-36	0.0099913	1.70054	2.2261	0.86252	8.0206	10.8898	13.0757
SNX30	3.7167e-07	3.7682e-13	4.175e-06	1.65752	1.95899	1.3001	6.0589	13.8686	11.7607
SORBS1	1.1187e-08	4.8813e-06	4.8651e-26	3.73717	3.12828	4.5552	1.8828	1.4905	4.4341
SORBS3	0.044832	0.00051205	0.00089025	0.75323	0.59926	0.74928	22.2078	41.32	27.9463
SORL1	0.001013	3.9899e-11	0.0068737	0.717212	0.608057	1.1905	19.3957	479.739	10.1989
SORT1	0.013837	0.05581	2.0946e-22	1.25092	2.23148	1.9061	18.682	1.4369	9.5134
SP3	0.094409	0.092917	0.0050726	0.880492	0.794003	0.89544	75.4803	90.967	52.1832
SPAG7	0.00046054	5.0492e-06	7.6834e-10	0.624251	0.441265	0.5605	26.6864	27.0779	29.5778
SPATA2L	0.018882	0.00038773	0.00025834	1.85793	2.06155	1.4566	2.8858	7.1594	11.5868
SPECC1	1.146e-07	2.3053e-05	1.4526e-09	3.21334	1.8329	1.4037	2.4731	6.937	25.6812
SPG11	0.099163	0.014113	0.020921	0.845934	0.747696	0.8369	38.5193	81.6996	34.8644
SPIRE1	5.6881e-05	1.0187e-09	2.0068e-16	1.61422	3.61698	1.6212	6.2022	3.5055	17.0155
SPNS2	1.7682e-09	0.0034572	4.4757e-16	2.96705	4.34692	6.5902	5.0479	0.427	2.8519
SPOP	0.0018327	1.2448e-14	7.0576e-05	0.768369	0.49602	0.78472	36.6848	54.593	35.4724
SPSB1	0.022695	0.036631	0.040668	1.54131	1.40742	1.336	3.4943	6.2711	5.4991
SPTB	6.2819e-05	0.010811	5.4577e-12	3.67589	4.22807	3.37	0.6573	0.1912	2.0993
SQRDL	0.001487	0.023859	2.077e-10	1.37922	0.601964	1.9434	28.0237	30.4423	15.0643
SREK1	2.8354e-09	0.042135	3.7779e-56	0.580762	0.632322	0.45679	61.8303	86.3297	59.9772
SRGAP2	3.2015e-10	1.7219e-16	2.937e-08	1.76606	2.7539	1.4295	17.4478	36.8452	16.9302
SRGAP2B	0.003056	2.0844e-20	0.00068081	1.45575	2.66207	1.3541	7.4134	18.2263	9.0851
SRGAP2C	0.00066357	2.8145e-06	0.05306	1.46456	1.67185	1.267	6.4504	11.5762	3.7869
SRP72	2.7195e-07	0.073869	1.8745e-22	0.722257	0.733769	0.72091	114.449	48.8939	93.9078
SRP9	0.010177	0.031308	0.00025443	0.833747	0.703434	0.87297	324.582	124.355	182.955
SRPRB	8.7494e-06	0.015967	1.8667e-10	0.681332	0.699042	0.73344	43.3828	24.8558	51.3792
SRR	3.9989e-05	0.0019361	0.044923	1.73617	1.65751	1.5026	10.3027	6.6176	4.5176
SRSF5	5.949e-08	1.2825e-05	1.2649e-19	0.691702	0.660256	0.6696	180.294	347.983	147.55
SRSF6	4.0057e-15	1.0284e-05	3.5205e-64	0.601443	0.640423	0.63023	113.893	76.2091	149.584
SRSF7	5.2561e-06	0.0019752	2.2382e-62	0.725447	0.712981	0.54481	213.603	130.032	210.451
SSBP1	0.094024	6.4562e-05	5.2088e-06	0.867906	0.6927	0.8289	247.498	85.1453	262.724
SSRP1	0.0005341	0.072396	1.5931e-09	0.803079	0.797673	0.84126	172.239	40.6118	166.096
SSSCA1	0.0021624	0.08503	0.097489	1.64961	1.55212	1.1726	40.9042	23.7859	46.9003
ST3GAL5	2.0603e-05	0.022547	1.2431e-24	1.68481	1.38202	4.1145	17.0432	31.1025	10.0714
ST7	4.9419e-06	1.2112e-05	0.0001032	0.431305	0.377476	0.61522	5.2943	4.4054	9.5252
STAG1	3.3612e-20	0.027332	4.5625e-28	0.527252	0.841724	0.60845	42.7136	49.398	26.706
STAG2	5.9972e-06	0.0010422	1.2471e-11	0.754693	0.638863	0.75167	124.015	90.7996	47.3412
STARD3NL	5.5167e-06	0.028179	3.2228e-07	1.46018	1.37851	1.4408	56.394	12.8849	34.8965
STARD4	7.1675e-06	0.059099	3.8212e-26	1.39909	1.23097	2.1606	80.6795	10.3288	29.7953
STARD9	0.0071083	8.5293e-07	0.09187	1.36569	2.67872	1.2316	6.6595	12.6499	5.9311
STAT2	2.9028e-09	0.0168	1.1371e-12	1.70421	1.26152	1.7491	34.8737	125.699	53.1201
STK11IP	0.099422	4.2573e-13	0.0080208	0.768812	0.371131	0.72614	9.3497	39.7974	12.2428
STK3	5.5789e-06	3.712e-06	2.7666e-05	1.5254	2.54216	1.3196	21.8035	7.7765	36.8396
STX12	0.090197	0.0023578	1.9779e-08	1.21325	1.3141	1.4833	14.7482	21.2652	21.2776
STX3	2.4608e-05	1.0297e-06	1.384e-15	1.66421	1.83369	1.5709	11.1272	18.6908	36.9702
STX6	0.0089973	6.6551e-13	0.070604	1.25354	1.68132	1.1446	19.264	24.4616	15.7528
STXBP1	0.039858	8.0099e-12	0.00020556	1.31249	4.35509	1.6367	11.9184	14.2211	11.6351
SUCLG2	5.1661e-06	7.2778e-05	0.068552	0.655247	0.62329	0.87317	28.2195	42.1186	30.2037
SUMO3	3.4501e-09	7.6761e-06	0.0034439	0.653794	0.454109	0.76518	88.4568	31.2327	21.3967
SUSD1	1.8856e-06	0.062562	0.009155	0.527857	0.65467	0.64622	8.1202	4.4101	6.2586
SUV39H1	1.4064e-07	0.00084468	4.596e-09	0.55748	0.581849	0.55302	14.2149	4.9461	10.2897
SUV39H2	0.015543	0.00026247	3.5494e-06	0.816468	1.90116	0.72144	52.2253	6.0945	31.8432
SUV420H1	0.0059619	4.737e-05	2.3342e-22	0.773126	0.651617	0.4915	23.5968	39.9546	31.3809
SVIP	0.028742	0.020542	0.037428	1.22971	0.681144	1.2059	32.1041	36.4772	14.5058
SWAP70	9.582e-05	5.7617e-10	4.3634e-05	1.4098	1.7788	1.307	14.6535	6.7762	13.6608
SWT1	4.7198e-05	0.033454	0.047023	1.84101	1.24882	1.4999	6.2508	14.4984	4.5598
SYNE1	0.046074	6.543e-05	0.00010551	0.782112	0.571379	1.6729	11.7776	139.987	4.1302
SYNRG	0.0050254	0.068858	7.913e-05	0.722932	1.29283	0.71712	32.4659	81.9926	13.1542
SYTL3	0.058729	0.017366	1.6577e-31	2.39733	0.650461	0.53165	0.5358	12.8324	52.6694
SZRD1	0.00043247	0.01469	4.1107e-11	0.761353	0.706669	0.76913	51.8337	37.9439	68.5279
TADA2A	0.00060899	0.010254	0.0065086	0.740645	0.74969	0.76855	30.1136	15.3062	16.8805
TAF2	0.022766	0.0038317	1.4312e-05	0.834707	0.729396	0.84032	32.6378	24.3567	45.7335
TAF6	0.090069	0.0012783	0.08287	1.19412	1.37879	1.1826	28.4494	65.9715	20.9893
TAF6L	0.021165	0.040697	3.3212e-06	0.723499	0.726809	0.50032	15.302	19.1271	9.3487
TAF9B	0.0068367	1.1116e-07	6.142e-05	0.78375	0.436766	0.71769	24.6605	21.2929	15.9668
TALDO1	0.039545	0.048079	5.7038e-06	1.19235	1.47578	1.2247	112.491	109.112	105.259
TANC1	1.269e-05	0.00071985	9.3573e-05	1.75133	3.99958	1.3467	5.1407	1.531	11.7047
TANC2	0.013476	0.0013225	3.985e-06	1.32788	1.9045	1.3339	14.3461	46.9237	34.6252
TANGO6	1.4267e-20	0.029603	2.3459e-14	0.373145	0.675641	0.50035	9.8236	29.7144	8.4328
TARBP1	4.5754e-08	0.060798	0.013603	0.661888	0.715772	0.74299	49.5708	25.6231	17.6573
TBC1D16	5.4633e-13	1.5076e-07	3.3076e-18	2.04498	2.74645	1.6694	9.1134	4.155	14.0019
TBC1D2	0.010063	9.668e-10	1.3053e-13	1.92233	2.00799	2.2463	1.7466	6.4364	7.6126
TC2N	0.0064361	1.2969e-06	3.7639e-08	3.26674	0.712359	1.7328	0.8723	236.583	12.2826
TCF12	4.6345e-17	0.050126	2.9086e-07	0.601894	1.21443	0.78662	156.474	56.4053	38.3912
TCF3	0.013524	0.076269	0.0078992	0.793021	1.26988	0.86613	81.6126	37.716	44.509
TDG	0.014155	0.041227	5.3045e-14	0.834514	0.814975	0.64871	62.2579	26.4879	26.4827
TDRD3	0.0025685	6.1944e-05	2.4329e-05	0.7137	0.640512	0.6284	17.6157	21.8614	13.7735
TDRKH	1.6258e-06	0.019286	9.4965e-07	1.56077	1.37983	2.0616	21.2475	12.5449	5.9984
TEAD1	0.00081314	0.0010047	0.037973	1.44724	3.20666	1.0753	7.4487	0.6427	50.7093
TEN1-CDK3	0.00031332	0.043453	0.00048184	0.28397	0.377454	0.33419	1.0618	2.7007	1.6467
TESK2	0.046949	4.4956e-08	0.0010445	1.49067	1.9118	2.4097	4.9308	7.7579	2.8706
TFEB	0.00029367	6.1713e-22	0.00010093	2.4602	3.13382	2.6883	3.2802	9.137	2.585
THEM6	0.066589	0.082733	0.01578	1.3179	1.43882	1.3623	10.642	15.3703	7.2461
THOC6	6.2695e-07	6.0662e-09	0.037804	0.511308	0.347487	0.80894	17.5413	16.9553	27.4771
TIAM1	3.2739e-09	0.009375	1.1777e-05	1.68187	0.752621	1.2981	11.3211	37.0107	28.3332
TIMM44	4.9714e-05	0.017689	5.8746e-09	0.669999	0.722853	0.6974	41.1319	52.6945	44.6295
TLE1	8.7453e-11	0.023744	8.891e-08	2.1426	2.30721	1.6378	12.2749	0.8763	13.6091
TLE2	0.056714	1.6744e-14	0.040926	1.34039	2.95445	1.3371	13.9803	19.7231	15.5305
TLK1	7.7238e-05	0.00023123	2.0559e-34	0.647948	0.644584	0.46002	26.5547	75.6153	24.3628
TLN2	0.0010679	9.668e-10	2.783e-06	1.43162	5.47053	1.5941	6.4233	2.778	3.8516
TM2D3	0.019726	0.033454	0.028187	0.787167	1.29938	0.81361	32.1706	51.563	20.4744
TM7SF2	7.7514e-12	1.1087e-15	5.8546e-08	2.31088	2.66378	2.3964	19.2723	14.3334	18.8712
TM7SF3	0.023096	0.010108	0.036405	0.855153	0.721797	1.1426	157.194	20.4763	31.2234
TM9SF4	0.00013818	0.0045212	1.9608e-14	0.71145	0.775287	0.65304	22.6627	20.3895	31.2342
TMBIM4	2.1132e-10	2.1255e-11	0.043327	0.52052	0.462644	0.78623	47.2643	66.2968	25.8084
TMC6	3.2144e-06	0.086824	1.5053e-07	1.81228	1.28664	1.7828	14.731	236.182	31.4947
TMCC2	2.6059e-11	2.437e-40	6.2722e-11	2.92564	9.43578	2.9762	4.3458	4.75	3.66
TMED3	0.00043673	0.0024691	0.0038733	0.766025	0.685204	0.81237	62.848	14.5048	30.3859
TMEM132A	3.2135e-09	0.00014714	0.00028903	2.78267	7.43893	1.3179	6.304	0.5149	23.9835
TMEM14B	0.041672	0.031776	0.084064	1.22356	0.71793	1.1242	85.315	55.58	85.064
TMEM169	1.4957e-05	0.00054496	9.595e-07	2.47962	1.61966	6.0501	3.3418	3.8449	1.1601
TMEM170B	2.3382e-05	6.2974e-10	9.3255e-07	1.458	2.48411	3.4494	12.7784	6.6288	0.6847
TMEM18	2.5198e-06	1.1457e-11	4.1557e-12	0.664272	0.431092	0.52759	40.1667	15.7054	18.9498
TMEM184B	0.093373	0.096614	7.3581e-09	1.24396	1.2085	1.4055	11.133	14.4709	22.9871
TMEM185B	0.00047813	5.8538e-19	1.0165e-06	0.644014	0.365406	0.56702	12.0119	9.0353	10.6582
TMEM209	8.8556e-08	1.336e-05	5.9607e-10	0.645455	0.59003	0.69886	32.3782	19.1144	26.0845
TMEM222	0.00046579	0.0065531	0.000941	0.651893	0.767763	0.71472	17.5961	24.5232	14.9287
TMEM229B	1.5767e-10	2.628e-07	0.0024608	0.413476	0.529339	3.4101	7.1005	12.4903	0.7569
TMEM241	0.0031727	3.9264e-09	0.002323	1.43944	3.17153	1.3628	12.2855	3.0085	13.3622
TMEM263	2.5866e-06	0.092904	0.021479	1.50078	1.32253	1.1966	30.1762	30.9406	25.052
TMEM38B	0.0030908	0.058043	0.0045834	1.31784	1.49808	1.2421	29.4895	12.7056	24.2418
TMEM63C	0.0040862	6.2099e-05	9.7216e-09	2.07462	3.59416	3.0289	1.9332	1.4477	3.4882
TMEM80	0.0001352	0.031969	0.015592	0.526217	0.658691	0.61625	10.3708	23.0166	6.8791
TMEM87A	2.3493e-07	1.6283e-09	6.3341e-25	0.620566	0.549744	0.52836	25.3786	36.218	37.084
TMEM9	0.0087073	0.034951	0.0084213	1.39781	1.38171	1.2733	18.0494	12.5838	21.7992
TMOD2	9.365e-06	1.0671e-07	7.5994e-72	1.42643	2.06609	3.7684	19.2711	37.4274	9.3715
TMSB4X	0.00016212	0.098937	6.5089e-25	1.26505	0.679563	1.5903	2335.4	4807.77	306.812
TNFAIP8L1	0.086632	0.09387	0.0043063	1.33055	1.2431	1.3471	6.0521	14.4401	8.0262
TNFRSF10B	5.1661e-06	0.00035705	0.0069657	1.55313	1.44974	0.87678	23.7401	76.6557	143.188
TNIK	9.176e-18	0.024712	1.181e-09	5.5749	1.24349	1.5727	2.9442	46.0552	22.2154
TNK2	7.4723e-05	0.00026339	0.064427	1.95499	1.81803	1.3075	6.1446	96.7074	11.2713
TNKS1BP1	0.033248	4.3283e-09	0.054284	1.34495	1.96745	1.2164	5.4706	13.5746	18.1987
TNPO2	5.4551e-12	0.003187	4.8166e-37	0.594574	1.40247	0.5108	45.7678	44.0775	29.013
TNPO3	0.00022315	0.065466	0.00092237	0.770899	0.856725	0.86313	45.8729	26.162	37.5457
TNRC18	0.0012058	9.4662e-07	2.7447e-09	0.730464	0.482413	0.65051	30.1098	52.3943	41.4305
TOE1	0.00078625	5.0319e-08	5.2806e-15	0.698794	0.431188	0.49946	19.4136	8.6816	16.6356
TOR1AIP1	3.8939e-10	0.00804	1.1289e-05	0.63265	0.692996	0.77336	37.096	42.8835	27.1025
TP53I11	1.2987e-11	1.2917e-16	6.1569e-08	2.11606	4.37614	1.9332	14.0133	6.5132	12.3352
TP53INP1	3.6518e-18	3.9314e-06	7.4882e-05	3.84842	1.63807	1.662	10.8968	20.8967	12.3684
TP53RK	0.079715	0.00082232	0.0014081	0.838726	0.582727	0.74722	18.0942	18.9816	11.2839
TPPP	0.0017172	7.7897e-34	8.7113e-35	4.41769	9.34516	4.9135	0.2959	3.4862	3.8032
TPST1	0.08655	0.00032913	1.4572e-05	1.71754	2.33877	1.5357	3.7368	4.2923	17.3742
TPST2	0.0065353	0.015709	0.0040852	1.41003	1.46498	1.4514	14.3824	14.9701	8.6409
TPX2	0.047852	3.7264e-08	9.4316e-12	0.870039	4.72958	0.81706	119.267	1.3525	116.155
TRAPPC10	0.026297	0.0025471	0.0028923	0.834415	0.793715	0.85239	26.4005	62.1101	18.6792
TRIM13	0.040855	0.077126	6.0936e-22	0.846544	0.780117	0.4779	45.1921	21.6274	18.3781
TRIM14	9.7765e-06	0.072643	0.00043724	0.688213	0.742471	0.7078	23.9264	37.9191	8.5848
TRIM3	0.00013076	6.7656e-09	0.012517	1.86926	2.0056	1.4274	6.8638	16.4611	6.1463
TRIM44	1.4194e-05	1.425e-08	3.4889e-23	0.717762	0.600364	0.58549	12.6822	33.3556	13.399
TRIM65	2.239e-05	0.088488	4.14e-10	0.674745	0.805599	0.57208	17.1196	27.3672	18.1948
TRIM8	0.03357	0.00025684	3.4668e-08	0.774231	0.667537	0.63203	13.0932	33.9013	38.6905
TRIO	0.073324	2.4761e-07	0.084843	0.837413	2.76537	0.92348	22.8259	11.7874	48.7903
TRMT1	6.6978e-07	0.0055553	1.5679e-18	0.621641	0.720659	0.5978	31.2921	52.0748	48.3541
TRMT10A	4.0055e-07	0.0029095	0.010686	0.504634	0.59159	0.71976	10.5457	5.4905	9.1927
TRMT11	0.00079868	0.0040723	2.0091e-10	0.598585	0.673003	0.59382	10.7084	26.1041	37.6732
TRMT2B	1.6081e-07	2.7882e-12	0.0092655	0.600542	0.476476	0.70669	18.1411	37.1431	6.8158
TRMT6	0.008512	0.0055741	0.0050105	0.787609	0.682963	0.79335	29.0292	9.7679	15.3429
TRMT61A	0.0008248	0.00034578	4.3903e-10	0.624577	0.486736	0.53939	8.5683	10.6709	8.7354
TRPT1	0.0026693	0.00017475	0.031137	1.50594	1.84284	1.3962	35.5115	30.4329	19.6835
TSC22D1	3.0279e-06	0.010167	3.9164e-11	1.59389	1.29532	0.77303	16.5064	28.3184	126.521
TSPAN33	1.0142e-05	1.0587e-05	2.123e-09	1.72331	2.59734	1.949	16.2087	7.6383	15.3997
TSPAN5	4.2488e-09	2.2901e-05	0.02028	1.66962	1.77859	1.126	20.714	11.1567	44.4002
TSPAN7	0.00099337	3.6667e-07	0.097821	0.799863	3.73137	2.0335	252.329	1.9203	1.4698
TSPAN9	9.6311e-05	1.5752e-06	6.9436e-09	3.08318	3.07521	1.8957	1.94	1.9945	7.6729
TTC27	1.9196e-11	9.9869e-35	1.6112e-08	0.486102	0.223558	0.66731	12.4335	15.852	18.9733
TTF2	0.00043567	0.021329	8.8282e-14	0.756364	1.51125	0.6995	65.3018	27.5087	37.9677
TTYH3	0.028947	5.3651e-07	0.0069657	1.42073	2.79528	1.3887	5.7262	7.5083	7.3766
TUBA1A	2.6306e-17	0.0083411	1.6766e-65	1.74556	0.49727	3.6897	142.724	55.6365	35.688
TUBB4A	0.078008	3.3723e-05	0.00085398	1.54992	4.4025	1.9116	5.6178	2.0369	5.2527
TUBB4B	0.015362	0.001703	5.2903e-07	1.18955	0.610428	1.1424	193.497	44.9046	409.366
TUBGCP5	0.0003455	0.085326	0.065161	0.7263	0.758965	0.85389	27.8221	18.833	16.0918
TUFT1	0.013352	0.00028366	3.374e-18	2.75585	1.73899	2.6146	0.8874	4.9836	10.2856
TXNDC15	0.00026711	4.0032e-06	0.029547	0.676816	0.66084	0.79721	19.1282	25.8243	11.4067
TXNDC16	0.039562	2.016e-06	0.00057415	1.30243	1.52306	1.8361	8.0583	8.998	2.27
TYSND1	9.3699e-05	0.040988	0.09881	0.650004	0.753465	0.70032	12.9899	19.3551	4.5674
TYW3	6.3963e-14	7.5044e-08	1.7464e-47	0.566034	0.404063	0.49195	40.4799	13.1513	42.0484
U2AF2	2.9118e-19	6.9726e-13	9.6288e-29	0.548245	0.552636	0.64923	100.427	112.628	98.7452
UBAP2L	2.0089e-05	0.016796	1.3283e-34	0.721769	1.21792	0.60288	70.0244	66.35	61.8553
UBE2D4	1.5862e-05	0.00041629	0.0015443	0.533239	0.556791	0.66208	7.9225	6.7469	8.5421
UBIAD1	0.00010092	0.091901	2.1994e-09	0.67687	0.810171	0.55226	15.1357	23.0614	10.1222
UBL3	0.042954	0.079017	4.3344e-08	1.27153	0.710875	1.6508	8.1919	39.5238	7.695
UBN2	0.00015745	0.0029091	1.7316e-06	0.672618	1.55166	0.71112	9.1477	17.1199	12.1939
UBR7	0.00022821	0.033627	8.3139e-05	1.29579	1.39554	1.2147	55.931	19.3887	33.504
UBTD1	0.00030291	4.9207e-07	3.9016e-08	2.63912	3.8341	2.2413	3.4518	3.1889	8.3905
UBTF	1.023e-31	3.4256e-10	1.1379e-77	0.46931	0.583662	0.42029	82.2129	178.393	51.8775
UBXN8	1.1304e-06	0.0023026	3.4234e-11	0.494779	0.480533	0.50443	14.2084	4.3964	23.3144
UCK2	1.5563e-06	7.4293e-10	2.1541e-23	0.721118	3.02297	0.59508	96.4944	2.8058	59.9091
UFC1	2.0072e-11	1.9375e-06	1.8937e-08	0.569052	0.409523	0.64857	75.5347	60.0819	48.6653
UFD1L	0.00047698	0.00090012	0.0081119	1.29444	1.51503	1.1419	98.7301	30.0906	92.5633
UFM1	0.034378	0.067077	0.0088552	0.835291	0.772383	0.85546	42.6015	67.1176	32.714
UHMK1	0.017392	0.088795	2.5298e-11	0.843869	0.750197	0.83252	57.6315	63.1795	70.1305
UHRF1	0.00011669	0.019586	7.0502e-17	0.758466	3.49744	0.71933	77.7945	0.1874	47.469
UMPS	0.00068471	0.0017479	2.4311e-05	0.752227	0.703934	0.79162	40.452	15.0678	41.6221
UNC119	1.1666e-10	5.4141e-08	0.068588	2.11396	1.85518	1.175	17.9402	24.5877	27.3489
UNC13B	1.7745e-17	7.832e-48	0.0060745	1.8061	10.206	1.1883	23.8526	2.5476	11.9377
UNK	0.082624	0.054051	4.5877e-06	0.774027	0.719752	0.62579	16.1077	29.9933	18.6693
UQCC2	1.7848e-06	0.012412	0.0083808	0.620219	0.679404	0.77809	72.8512	18.1185	57.379
URGCP	6.5272e-05	5.7717e-14	8.0225e-07	0.662943	0.538411	0.66756	13.2333	19.6962	12.7782
URI1	5.1661e-06	0.00019391	3.0919e-12	0.712898	0.690913	0.70629	66.4091	72.0554	53.6314
USE1	3.4718e-05	4.1379e-05	0.0022932	0.480279	0.50486	0.5502	16.4856	21.6504	11.7451
USF2	0.040834	8.5224e-12	0.0020963	0.801074	0.575128	0.75565	37.4861	72.105	27.2462
USP16	4.5434e-10	6.9658e-19	8.1452e-22	0.597599	0.511838	0.61735	33.422	40.3398	40.4384
USP30	0.02837	0.017827	0.00027875	1.33403	1.43339	1.6745	9.5865	6.5086	4.5711
USP5	0.0011726	4.4607e-05	0.00016726	0.770977	0.587693	0.84437	34.4849	30.6393	53.9223
UTP15	0.010571	0.00035293	8.9792e-22	0.79112	0.712398	0.64348	32.4799	14.5676	46.8745
UTP20	5.7939e-30	9.0865e-39	4.2356e-77	0.429	0.332642	0.47462	37.9213	11.7026	26.9768
VAT1	0.00054373	3.0523e-08	3.8589e-09	1.27593	2.40752	1.4332	107.751	34.749	50.7923
VBP1	0.0017985	0.00064213	0.00017269	0.766012	0.516467	0.83899	75.1818	28.6009	75.4897
VCL	5.5349e-22	0.0079051	4.0965e-58	3.02142	1.70738	1.6586	6.3581	22.16	67.2223
VDR	2.9255e-20	1.5877e-23	1.6393e-05	5.97984	3.43655	1.4534	2.8444	6.8463	9.6556
VPS37A	0.0068758	0.060659	0.077319	1.28131	1.21861	1.129	31.5854	51.2986	40.4377
VPS52	1.1977e-09	9.7996e-05	2.9239e-05	0.57371	0.602631	0.73891	28.9785	38.6891	24.883
VRK2	0.00057081	6.9829e-13	6.5771e-07	0.420891	0.313422	0.70251	3.4873	11.5764	30.1113
VWA5B2	1.1977e-09	5.8464e-05	4.5397e-15	6.73478	9.67593	4.9627	1.7559	0.8182	3.8634
VWA9	1.9064e-06	7.196e-05	8.2517e-14	0.693177	0.585703	0.65845	51.1471	23.865	40.1163
WARS2	4.49e-09	1.1988e-09	1.1427e-05	0.443452	0.454166	0.56559	8.2686	6.0375	7.5651
WASF1	8.5456e-14	2.4701e-23	0.00056701	1.97824	10.1552	1.4286	28.3978	2.9937	11.5317
WBSCR16	0.072046	7.3969e-09	1.2606e-09	0.598194	0.464858	0.64315	2.8662	26.4582	25.555
WDR19	0.039707	8.7457e-07	3.764e-06	1.25921	2.21623	1.6074	16.4571	46.1213	13.4092
WDR47	3.7712e-06	0.064682	6.3974e-13	1.58166	1.35162	1.7748	11.4491	10.5807	11.4607
WDR77	0.047935	0.041576	3.1703e-08	0.856633	1.25912	0.76683	67.6614	26.7969	59.0292
WEE1	0.011467	0.064249	2.3121e-09	0.817016	1.46484	0.71497	49.9792	6.8749	36.7589
WFS1	0.0026438	0.0059575	3.5285e-08	1.82179	1.76867	1.8036	3.0648	4.1634	7.721
WHSC1	0.000883	1.5398e-06	2.1361e-15	0.805973	1.93952	0.75885	127.652	52.2684	70.8857
WIBG	1.2399e-05	0.0014131	0.0010645	0.512247	0.660926	0.66397	15.3173	20.8844	15.6081
WIPI1	2.5533e-08	0.000108	4.942e-08	4.08247	2.456	1.899	13.9146	14.1752	17.6842
WRB	0.063454	0.00058358	3.8426e-05	1.22067	1.71561	1.5138	34.4423	18.5773	20.9101
WRN	0.0059478	0.097681	1.81e-10	0.784101	1.1949	0.65703	25.8175	15.8428	25.269
XIAP	0.00020637	0.010823	9.5853e-15	0.742247	0.780191	0.61844	16.8203	39.0468	25.3074
XKR8	0.062721	1.7609e-05	0.037169	0.658702	0.406237	1.4	3.1888	7.7668	4.2506
XPNPEP1	1.8581e-07	6.8606e-07	8.1225e-06	1.42927	1.57738	1.2367	84.99	43.0611	50.4149
XPO4	8.0756e-05	0.021317	9.081e-40	0.71904	0.765556	0.59647	23.5665	22.1232	24.5224
XPO5	0.0064072	0.023497	6.329e-23	0.80845	1.30261	0.67787	51.0772	24.7484	39.3658
XPO7	0.0022737	0.063442	1.0246e-10	0.773807	1.16867	0.71813	44.9031	32.3313	26.1405
XRCC2	0.018794	0.094934	1.9778e-06	0.795584	0.493817	0.72891	27.3116	2.426	14.1223
YARS2	7.5608e-06	0.00018594	6.8107e-26	0.642156	0.589713	0.45609	28.0666	15.6755	32.9264
YBX2	0.00064061	1.1912e-07	0.076663	1.80172	10.2511	2.0325	11.3656	1.1902	1.4348
YDJC	0.054008	0.087442	2.2027e-09	0.763575	0.719658	0.5685	22.3089	25.2751	22.6061
YEATS2	0.084802	1.3341e-06	0.001151	0.869146	1.44318	0.84156	37.5108	22.6505	32.5454
YES1	6.1999e-06	0.040935	3.8308e-05	1.47606	1.3669	1.159	17.9015	8.3041	64.9572
YWHAE	0.00038586	0.018665	4.551e-05	0.798946	0.764156	0.88781	301.7	61.306	339.42
ZBED1	2.5447e-05	0.010975	7.0218e-07	0.647531	0.680365	0.61646	12.7018	18.8147	7.3565
ZBED5	0.0013127	5.3173e-06	5.5508e-13	0.715371	0.652688	0.54682	36.3285	77.8318	16.9618
ZBED6	0.033268	0.035733	4.1397e-05	0.81399	1.33716	0.72847	33.3192	41.9469	46.6073
ZBED6CL	4.0836e-05	1.2107e-12	0.0060705	0.625852	0.220579	0.54549	11.7258	8.678	2.268
ZBTB1	1.439e-15	0.093021	3.9892e-26	0.523996	0.773839	0.39538	42.3861	99.3319	18.5853
ZBTB2	0.019782	0.094707	2.8066e-64	0.763099	0.74514	0.27477	14.5756	26.4513	18.2809
ZBTB3	0.0097946	1.8196e-13	0.067427	0.583772	0.297475	0.64805	5.5835	10.6429	4.8926
ZBTB40	1.1723e-15	0.0065475	1.5815e-06	0.551396	0.719887	0.75538	18.0827	45.1729	11.8022
ZBTB44	0.00044083	0.029063	0.00026582	0.773317	0.733833	0.79136	57.8425	74.0413	18.1083
ZBTB46	2.1494e-08	0.051384	0.00024466	6.60541	2.46378	1.7919	1.1444	0.5105	2.9326
ZC2HC1A	0.088532	3.7193e-06	0.046861	1.85273	2.38982	1.3526	1.7026	6.888	9.1043
ZC3H18	0.0044415	0.064684	0.0060995	0.767433	1.20056	0.80862	22.4046	49.2482	14.7756
ZC3H4	0.015251	2.5611e-07	8.1855e-13	0.790552	0.625085	0.52108	20.4048	37.1871	9.201
ZC3H7A	3.7167e-07	0.068234	3.5529e-11	0.571316	1.23032	0.56494	33.5898	53.9152	17.2948
ZC3HC1	0.002884	9.0473e-13	6.0431e-05	0.723498	0.389927	0.69647	20.2594	13.1596	19.0151
ZCCHC10	0.013449	1.9322e-06	0.00021987	0.767957	0.436944	0.69319	32.3223	20.403	22.0356
ZCCHC24	1.9024e-09	2.8739e-23	1.2264e-12	4.78933	4.278	3.0578	1.4338	1.9916	2.8155
ZCCHC4	0.026052	0.0015792	0.00067645	0.779525	0.715186	0.70053	16.3729	11.5083	10.4435
ZDHHC11B	1.254e-05	2.1117e-19	3.12e-05	3.89394	7.06528	3.1307	2.551	9.8003	2.7944
ZDHHC17	0.0055699	0.065888	0.00050693	0.743158	0.804432	0.77308	23.7648	43.8601	21.2486
ZFAT	3.3968e-08	1.9278e-13	2.7159e-07	0.44056	0.395119	0.51199	4.5711	12.6297	5.1515
ZFP64	2.973e-06	4.0413e-14	0.0019896	0.556854	0.269813	0.65319	9.9275	7.6606	7.0101
ZFX	2.5026e-15	0.00031385	6.7246e-61	0.510022	0.55231	0.32894	17.2713	49.3642	15.2117
ZMIZ1	0.0028042	1.0274e-08	0.0019423	0.67553	2.06788	1.3271	12.1352	11.4496	12.232
ZMYND11	5.2607e-21	1.2713e-25	2.6088e-39	0.492966	0.422585	0.45198	31.0741	33.4605	22.4547
ZMYND8	7.7608e-06	7.056e-05	3.4338e-24	0.601407	0.639687	0.43345	11.2016	27.3672	19.3119
ZNF101	0.00051165	0.0023541	8.0427e-05	0.747827	0.702151	1.3831	50.4659	132.425	16.1236
ZNF185	0.086609	1.9375e-06	0.00022315	0.560405	0.230201	1.3944	1.0844	2.2778	8.2914
ZNF236	3.2729e-05	0.027508	1.0276e-05	0.68251	0.756445	0.63346	17.3974	38.527	6.4138
ZNF24	1.7016e-06	0.0022444	2.2622e-24	0.727897	0.660094	0.63464	36.6848	42.6902	29.9592
ZNF250	1.4796e-08	1.9816e-11	4.6834e-06	2.04789	2.19325	1.8092	8.9382	20.3699	7.5844
ZNF280D	3.1499e-09	1.3021e-16	2.1316e-08	0.622825	0.523665	0.66569	44.3656	36.2608	24.6558
ZNF286A	0.050455	0.038065	0.055567	0.848876	0.790196	0.89599	41.2424	27.8206	26.1964
ZNF317	0.051217	0.011205	0.0010246	0.850248	0.830455	0.82239	29.7147	41.1874	20.2138
ZNF33A	1.3299e-08	2.2884e-14	1.1269e-20	0.639093	0.481186	0.49357	22.5201	68.3975	22.3963
ZNF33B	6.7651e-12	5.0564e-11	2.977e-14	0.527353	0.475738	0.47795	14.2776	46.7735	20.3851
ZNF383	0.0023836	0.020047	0.031311	0.597507	0.769955	0.68741	5.8751	22.8096	5.5608
ZNF41	0.001496	1.6084e-14	0.024328	0.695217	0.471252	0.79667	7.3878	14.5612	6.3185
ZNF516	8.601e-06	1.0253e-07	4.4312e-08	2.29448	2.53049	1.8362	2.3201	6.5359	9.5373
ZNF518A	0.0021501	3.7469e-06	1.6893e-67	0.760238	0.555332	0.46391	35.7558	23.6521	59.3553
ZNF561	0.057483	0.023914	0.016166	0.795208	0.764128	0.81958	15.4543	32.9797	19.6899
ZNF573	6.1659e-05	0.055618	0.010178	0.446335	0.761466	0.53821	5.7562	22.7833	2.997
ZNF618	0.0051319	0.0033566	5.0916e-12	0.609811	0.24008	0.48457	2.583	0.618	4.9243
ZNF621	0.00015297	6.3504e-13	6.058e-08	0.60273	0.433413	0.63823	7.7475	20.0514	28.1586
ZNF678	3.7723e-06	2.3792e-05	0.037223	0.669433	0.550835	0.80939	22.542	7.8344	8.7238
ZNF689	5.4607e-11	1.1686e-12	1.0245e-15	0.565208	0.395011	0.39155	31.1573	6.006	7.129
ZNF692	1.0169e-08	0.013343	6.8314e-20	0.517406	0.669172	0.42267	25.806	71.2323	29.0049
ZNF710	0.0028247	4.3636e-06	1.49e-06	0.579337	0.520808	0.40697	4.4541	5.8706	4.0486
ZNF75D	0.016501	0.073991	0.014783	1.36543	1.21804	1.4253	5.4367	19.8338	3.9593
ZNF780B	0.084599	0.053084	0.078677	0.81698	1.42189	1.2153	12.3798	52.9155	11.5103
ZNF783	4.1692e-05	0.037115	0.0048294	0.622971	0.778945	0.58839	17.9642	25.6098	10.1024
ZNF787	0.090558	6.757e-07	2.1493e-08	0.712019	0.43133	0.49568	7.8392	18.4392	11.9447
ZNF8	0.015252	3.1076e-05	0.00017789	0.788124	1.5084	0.68786	8.166	11.5845	6.7621
ZNF821	0.021633	0.0038404	0.0067632	2.73236	2.0548	2.2448	4.2403	13.9673	2.8968
ZNF850	0.0071244	0.0055079	0.089587	0.688177	1.46224	1.3059	4.0507	5.1711	2.6602
ZNHIT6	0.0041161	0.028545	6.6858e-06	0.770643	0.802055	0.69146	20.1754	11.5857	11.2754
ZPR1	0.00020759	0.010302	3.0144e-11	0.754959	0.727376	0.69344	51.4793	39.193	38.6446
ZSCAN29	1.1229e-07	2.4562e-06	4.6234e-05	0.616582	0.627546	0.72971	23.817	27.9118	12.6238
ZSCAN30	0.0419	0.083362	0.020903	1.28995	1.44049	1.4383	19.1338	13.6278	11.066
ZSWIM6	0.0062019	0.0010752	0.00012641	1.87508	1.65353	1.6392	1.9013	7.8772	4.6282
ZSWIM8	0.0011065	0.019643	0.08995	1.47237	1.39229	1.1849	11.4179	42.0858	13.7791
ZWILCH	8.661e-05	0.00010604	0.059073	1.35935	0.556961	1.1202	34.1429	7.2427	31.0278
ZXDA	0.00070651	2.5904e-12	0.03065	0.555501	0.474594	0.61773	3.7964	7.0512	2.7094
ZXDB	0.062014	0.014971	1.7092e-05	0.766111	0.724699	0.58317	5.5004	8.4118	5.8849
ZZZ3	8.7858e-14	0.015264	6.3107e-26	0.583332	0.790034	0.61181	40.0786	80.63	38.4862

## Sheet: Ampliseq multi dose
Supplemental Dataset 2
Ampliseq data from serial exposure VOR. Data represents counts for each in gene in the panel.
Donor	1	2	3	4	1	2	3	4	1	2	3	4	1	2	3	4	1	2	3	4	1	2	3	4	1	2	3	4	1	2	3	4	1	2	3	4	1	2	3	4	1	2	3	4	1	2	3	4
Tomepoint	6h	6h	6h	6h	6h	6h	6h	6h	24h	24h	24h	24h	24h	24h	24h	24h	30h	30h	30h	30h	30h	30h	30h	30h	48h	48h	48h	48h	48h	48h	48h	48h	54h	54h	54h	54h	54h	54h	54h	54h	72h	72h	72h	72h	72h	72h	72h	72h
Treatment	DMSO	DMSO	DMSO	DMSO	340nM VOR	340nM VOR	340nM VOR	340nM VOR	DMSO	DMSO	DMSO	DMSO	340nM VOR	340nM VOR	340nM VOR	340nM VOR	DMSO	DMSO	DMSO	DMSO	340nM VOR	340nM VOR	340nM VOR	340nM VOR	DMSO	DMSO	DMSO	DMSO	340nM VOR	340nM VOR	340nM VOR	340nM VOR	DMSO	DMSO	DMSO	DMSO	340nM VOR	340nM VOR	340nM VOR	340nM VOR	DMSO	DMSO	DMSO	DMSO	340nM VOR	340nM VOR	340nM VOR	340nM VOR
Sample ID	1	2	3	4	5	6	7	8	9	10	11	12	13	14	15	16	17	18	19	20	21	22	23	24	25	26	27	28	29	30	31	32	33	34	35	36	37	38	39	40	41	42	43	44	45	46	47	48
SEC24B-AS1	3.761	1.955	3.118	1.679	2.513	3.186	3.777	5.31	1.633	1.958	2.726	2.816	3.806	1.758	2.313	1.763	4.632	2.041	1.586	2.949	2.633	2.446	1.89	2.432	3.823	3.905	3.251	1.853	3.273	3.597	2.46	1.666	1.815	1.53	2.126	1.848	1.669	1.89	1.679	0.558	2.464	2.661	1.639	0.4	2.451	1.851	2.311	1.343
A1BG	1.504	1.303	0.949	1.086	0.598	0.439	0.755	0.603	1.188	0.612	1.298	1.63	0.293	0.947	1.59	1.007	1.882	1.256	0.366	0.641	0.658	1.03	0.709	0.463	0.459	1.098	1.56	0.794	0.629	0.58	0.492	0.641	0.363	1.113	0.709	0.246	0.596	0.556	0.6	0.223	0.896	0.57	0.729	0.801	0.189	0.926	1.348	0.168
A1CF	0	0	0	0	0	0	0	0	0	0	0	0	0	0	0	0	0	0	0	0	0	0	0	0	0	0	0	0	0	0	0.123	0	0	0	0	0	0	0	0	0	0	0	0	0	0	0	0	0
GGACT	0.501	0.76	0.813	0.099	0.718	0.659	0.755	0.241	0.445	0.857	1.298	0.296	1.171	0.947	0.434	0.252	1.158	0	0.366	0.769	0.658	0.901	1.418	0.695	0.612	0.366	0.26	0.397	0.504	0.696	0.861	0.128	0.726	0.556	0.283	0.616	0.358	0.111	0.6	0.335	1.792	0.19	0.364	0	0.377	0.555	0.385	0.504
A2M	2.507	1.52	1.898	0.593	3.111	2.197	2.05	1.207	2.227	5.508	2.466	3.112	3.806	2.975	2.891	1.637	2.171	1.727	2.074	1.539	1.426	2.575	1.418	1.737	3.211	3.417	2.08	2.647	1.259	2.553	2.46	1.153	2.299	2.087	1.417	0.616	0.953	0.667	0.959	0.335	1.568	1.521	0.364	1.001	0.566	1.296	1.155	1.847
A2ML1	0	0.109	0	0	0	0	0	0	0	0	0	0	0	0	0	0	0	0.157	0	0	0	0	0	0	0	0	0	0	0	0	0	0	0	0	0	0	0	0	0	0	0	0	0	0	0	0	0	0
A2MP1	0	0	0.136	0	0.12	0	0	0	0	0	0.13	0	0.146	0.135	0	0	0.145	0	0.122	0	0	0	0.118	0	0	0.488	0.13	0	0.126	0.348	0.123	0	0.484	0	0	0.123	0	0	0	0	0.224	0	0	0.2	0	0.185	0	0
A4GALT	0	0	0	0.099	0.12	0.22	0	0	0	0.122	0	0.296	0	0	0	0	0.145	0	0	0	0.11	0	0.236	0.116	0.153	0.122	0	0	0	0	0	0	0	0.139	0	0	0.119	0	0.12	0	0.224	0.38	0	0	0.189	0	0	0
A4GNT	0	0	0	0	0	0	0	0	0	0	0	0	0	0	0	0	0	0	0	0	0	0.129	0	0	0	0	0	0	0	0	0	0	0.121	0	0	0	0	0	0	0	0	0	0	0	0	0	0	0
AAAS	24.698	27.693	20.605	25.282	13.402	17.576	17.696	18.344	26.724	28.028	22.454	24.75	26.639	28.535	26.164	29.964	28.514	20.099	26.601	22.053	24.026	25.361	24.102	15.863	27.37	30.633	23.535	20.911	33.864	32.952	26.441	28.06	33.521	34.225	25.366	27.715	22.884	21.127	22.068	22.654	31.137	30.603	29.14	25.227	35.255	26.841	30.234	29.885
AACS	22.567	22.372	21.012	13.925	36.737	32.954	22.335	28.361	15.886	18.604	13.109	22.082	16.394	14.876	13.443	16.241	18.527	22.297	11.104	20.771	17.882	26.649	19.376	21.189	13.609	14.523	13.653	18.793	13.218	14.388	14.02	10.378	18.394	17.947	18.422	20.694	30.154	25.352	23.987	17.074	13.889	17.107	14.206	15.616	16.591	18.696	15.214	16.957
AADAC	0	0	0	0	0	0	0	0	0	0	0	0	0	0	0	0	0	0	0	0	0	0	0	0	0.153	0	0	0	0	0	0	0	0	0	0	0	0	0	0	0	0	0	0	0	0	0	0	0
AADACL2	0	0	0	0	0	0	0	0	0	0	0	0	0	0	0	0	0	0	0	0	0	0	0	0	0	0	0	0	0	0	0	0	0	0	0.142	0	0	0	0	0	0	0	0	0	0	0	0	0
AADACL3	0	0	0	0	0	0	0	0	0	0	0	0	0	0	0	0	0	0.157	0	0	0	0	0	0	0	0.122	0	0	0	0	0	0	0	0.139	0	0	0	0	0	0	0	0	0	0	0	0	0	0
AADACL4	0	0	0	0	0	0	0	0.121	0	0	0	0	0	0	0	0	0	0	0	0	0	0	0	0	0	0	0	0	0	0	0	0	0	0	0	0	0	0	0	0	0	0	0	0	0	0	0	0
AADAT	0.125	0	0	0	0	0	0	0	0	0	0	0	0	0	0	0	0	0	0	0	0	0	0	0	0	0	0	0	0	0	0	0	0	0	0	0	0	0	0	0	0	0	0	0	0	0	0	0
AAGAB	45.134	47.35	38.771	56.785	67.132	73.818	82.651	69.394	34.445	45.407	32.837	38.088	37.178	41.923	41.053	53.76	32.711	35.958	41.488	44.235	59.022	76.083	75.142	81.863	29.817	34.538	35.237	32.689	35.752	37.245	30.253	45.87	37.393	41.042	34.152	39.786	59.116	61.935	64.764	69.077	29.793	39.536	34.786	37.44	29.222	42.02	34.664	36.937
AAK1	4.639	4.67	5.558	2.864	2.872	2.966	3.345	4.707	5.939	4.773	2.985	4.446	3.659	3.787	2.891	3.148	4.053	4.397	3.173	5	5.705	3.218	4.371	5.095	4.434	7.201	5.721	5.691	8.309	7.194	7.01	6.535	6.172	6.4	3.543	3.449	3.576	3.558	4.078	3.013	3.808	4.182	4.007	4.605	5.467	1.851	3.659	3.022
AAMP	75.85	100.238	82.828	72.488	93.936	122.151	94.952	100.893	94.722	82.737	86.96	86.254	71.575	84.117	87.888	69.12	101.462	77.727	87.735	109.882	92.811	117.794	93.691	97.378	94.19	79.695	77.236	84.833	73.267	77.043	76.248	72.136	100.079	97.387	87.718	95.338	98.686	117.421	109.739	104.23	93.636	96.18	87.967	82.487	86.158	93.111	87.622	82.1
AANAT	0.376	0	0.271	0	0	0	0	0	0	0	0	0	0	0.27	0	0	0.145	0.314	0	0	0	0	0	0	0.306	0.122	0	0	0	0	0.246	0	0	0	0	0	0	0.222	0	0	0	0	0	0	0	0	0.193	0
AARS	79.36	105.017	74.423	100.337	97.048	95.348	111.353	94.979	104.967	114.069	88.128	79.14	99.093	124.958	97.717	105.631	125.633	113.685	90.541	84.623	146.787	118.438	124.173	123.083	137.309	133.516	99.991	100.582	164.914	167.546	95.433	119.16	184.668	200.896	143.268	144.609	174.012	199.148	154.594	149.984	165.544	161.377	121.478	127.134	184.194	192.146	138.655	117.022
AARS2	25.827	28.236	26.841	11.456	16.514	20.542	11.653	18.223	19.004	17.869	19.858	28.603	25.908	23.937	28.477	13.975	34.737	26.694	14.887	25.387	14.042	21.757	14.532	18.642	25.229	20.992	20.414	20.911	24.422	16.36	26.441	14.479	20.451	22.26	26.216	24.512	16.567	11.564	17.151	13.057	26.881	24.71	17.666	17.418	22.435	30.543	23.302	20.483
PTGES3L-AARSD1	0.251	0.109	0	0.099	0.239	0.439	0.108	0.483	0.148	0.122	0.389	0	0	0.27	0.289	0.504	0.579	0.314	0.122	0.256	0.11	0.257	0	0	0	0	0.13	0	0	0.232	0	0	0.121	0	0.425	0	0	0	0.6	0	0.224	0.38	0	0.4	0	0.185	0.193	0
AASDH	7.272	4.778	5.422	7.012	2.752	4.174	3.561	7.12	5.196	4.651	4.283	6.521	7.026	7.573	5.348	8.939	6.513	7.694	4.881	8.078	4.608	2.961	4.844	4.979	5.963	4.76	5.201	5.956	7.302	5.569	3.32	4.741	7.624	6.261	4.251	5.666	4.767	4.225	3.118	5.022	4.704	6.083	4.371	9.81	5.09	5.924	6.162	6.884
AASDHPPT	18.179	30.408	18.979	51.255	25.01	24.386	33.449	23.172	40.829	45.285	32.318	19.711	21.956	35.297	21.683	42.932	25.185	33.132	38.193	25.772	44.541	28.966	44.187	26.284	34.098	40.641	31.987	26.337	34.745	38.986	23.735	35.235	39.572	37.981	27.208	31.164	45.529	47.702	27.345	44.08	35.394	26.611	37.154	39.241	30.542	35.727	30.812	30.725
AASS	2.884	3.149	0.678	1.481	6.462	3.845	1.295	4.465	3.712	3.182	1.428	3.557	4.537	2.164	1.446	3.022	3.908	2.669	1.586	1.539	6.144	5.149	1.418	3.821	4.587	4.516	1.82	2.779	3.525	3.829	0.861	2.563	2.662	2.087	0.85	4.311	5.84	2.669	2.639	2.567	4.48	2.661	1.093	1.201	4.713	2.036	0.385	1.343
AATF	279.705	198.63	229.777	143.691	218.507	183.117	201.342	232.802	112.538	156.784	134.463	234.011	248.977	194.199	212.347	163.42	146.765	185.288	155.336	167.194	113.217	167.615	112.24	159.557	113.762	112.281	167.215	151.535	142.758	153.854	209.19	160.161	120.167	138.986	146.244	173.062	125.861	110.082	158.792	110.479	116.038	171.642	125.121	137.746	177.03	173.45	144.817	164.368
AATK	0.752	0.652	1.898	0.494	0.239	0.22	0.863	1.086	0.594	0.612	0.389	0.593	0.439	0.27	1.301	0.378	0.579	1.727	1.342	0.513	0.219	0.772	0.354	0	0.459	0.488	0.26	0.529	0.252	0.696	1.107	0.256	1.089	0.556	1.275	0.862	0.119	0.111	0.6	0.112	0.448	0.19	0.546	0	0.189	0.555	0.77	0.504
ABAT	17.176	18.571	14.505	23.8	14.12	16.477	16.077	18.827	11.135	20.195	13.498	12.449	17.125	15.552	9.685	22.788	11.579	25.752	18.792	20.771	20.515	21.628	22.684	17.484	20.184	21.724	22.625	12.97	23.541	22.51	27.548	25.626	28.438	30.19	23.807	24.142	23.361	23.128	26.745	23.658	22.849	26.801	31.144	21.222	22.812	20.362	16.176	23.169
ABCA1	2.131	1.086	2.169	0.889	1.077	0.659	0.863	1.207	1.485	2.081	0.389	0.889	1.025	1.082	0.289	0.378	1.303	2.041	0.854	1.41	0.878	0.515	0.709	0.463	1.988	1.465	0.26	0.397	0.881	0.464	0.369	0.513	1.815	1.252	0.283	0.493	0	0.778	0.6	0.446	0.672	0.76	1.275	0.601	0.566	0.185	0.578	0
ABCA10	5.266	3.91	6.1	3.753	5.146	5.053	4.748	7	1.633	2.57	3.245	5.632	5.269	3.651	5.348	2.896	2.895	4.397	2.562	5.898	1.536	4.377	1.772	3.358	1.835	1.465	2.21	2.118	1.637	1.508	2.952	2.434	2.299	1.809	3.259	4.927	2.026	1.779	1.079	1.786	2.912	2.091	1.457	2.603	1.697	1.851	0.963	1.343
ABCA12	0	0	0	0	0.12	0	0	0	0	0	0	0	0	0	0	0	0	0	0	0	0	0	0	0	0	0	0	0	0	0	0	0	0	0	0	0.123	0	0	0	0	0	0	0	0	0	0	0.193	0
ABCA13	0.251	0.217	0.136	0	0	0.11	0	0	0	0	0	0	0.293	0	0.145	0	0	0	0	0	0	0	0	0	0.459	0.122	0	0	0	0	0	0	0	0	0	0	0.119	0	0	0	0.224	0.19	0	0.2	0.189	0	0	0
ABCA17P	0	0	0	0.099	0	0.11	0.108	0	0.297	0	0	0.148	0	0.135	0	0	0.145	0	0.122	0.128	0	0	0	0.116	0	0	0	0	0	0	0	0	0	0	0	0.37	0	0	0	0	0	0	0	0	0	0.185	0	0
ABCA2	79.862	70.156	87.573	91.548	68.568	80.629	72.401	132.754	37.859	54.954	63.208	109.225	79.187	73.163	76.468	85.235	55.001	113.371	72.116	100.906	52.22	91.918	71.834	107.452	46.33	60.778	89.459	85.76	55.517	66.717	90.759	102.631	47.68	71.232	68.871	92.259	42.788	54.151	69.801	72.537	51.298	79.643	78.132	100.907	66.174	89.224	89.74	104.262
ABCA3	13.791	18.896	19.521	22.912	23.574	26.144	23.63	31.016	12.768	23.622	17.392	24.602	18.296	21.367	19.948	23.669	14.184	20.57	21.232	17.437	24.135	30.511	23.039	32.189	13.15	17.818	22.365	17.205	18.128	19.957	18.693	21.397	15.006	20.59	14.596	22.172	23.122	28.466	26.505	24.105	10.753	21.289	16.027	24.426	14.328	19.622	17.717	20.147
ABCA4	0	0	0	0	0	0	0	0	0	0	0	0	0	0	0	0	0	0	0	0	0	0	0	0	0	0	0	0	0	0	0	0	0	0	0	0	0	0	0	0	0	0	0	0	0	0	0	0
ABCA5	139.79	70.59	94.758	69.327	125.887	75.466	70.243	121.771	42.759	71.477	57.238	106.705	167.302	103.32	89.767	79.821	91.909	107.718	54.422	76.032	56.17	78.529	50.331	88.926	66.361	51.503	85.688	64.055	80.821	64.744	82.397	67.011	72.73	35.059	55.692	84.252	63.05	42.031	63.205	46.87	60.483	67.478	42.617	61.265	100.298	69.602	55.847	85.458
ABCA6	0.627	0.76	0.542	0.988	1.316	0.989	1.187	1.569	0.594	0.979	0.649	1.334	1.171	0.947	0.867	0.63	0.724	2.669	0	0.256	0.219	0.644	0.827	0.926	0.306	0.366	0.52	0.132	0.378	0.348	0.492	0	0.484	0.278	0.142	1.109	0.715	0.667	0.84	0.558	0.224	0.19	0.364	0.601	0	0.555	0	1.007
ABCA7	39.241	38.119	38.228	11.95	65.217	80.519	36.147	38.499	31.03	29.864	34.135	40.607	37.471	31.104	34.693	15.486	35.895	42.867	16.351	30.9	30.169	59.219	31.073	34.621	36.85	34.538	27.306	26.866	21.653	31.096	25.703	11.788	22.63	29.216	29.476	28.454	35.875	40.808	36.58	20.868	26.209	33.264	21.127	13.214	20.927	30.543	18.487	21.658
ABCA8	0	0	0	0	0	0	0	0	0	0	0	0	0	0	0	0	0	0	0	0	0	0	0	0	0	0	0	0.132	0	0	0	0	0	0	0	0	0	0	0	0	0	0	0	0	0	0	0	0.168
ABCA9	0	0.109	0.271	0.099	0.479	0.22	0.216	0.121	0	0.245	0.13	0	0.293	0.135	0.145	0	1.158	0.157	0.122	0.256	0	0	0	0	0.459	0.122	0.26	0.529	0	0.116	0.246	0	0.121	0	0.425	0.37	0.238	0.222	0.12	0.223	0	0.38	0.182	0	0.189	0.185	0.193	0.168
ABCB1	19.057	17.376	19.25	41.379	41.404	29.11	44.671	55.636	16.628	18.236	28.035	36.606	21.516	18.392	26.309	40.54	17.658	15.702	29.774	26.028	42.676	31.669	50.213	62.642	22.63	16.232	27.046	33.748	23.667	18.1	26.687	41.514	19.967	12.66	21.398	32.765	40.762	34.915	45.335	62.605	20.609	15.777	26.408	38.441	29.976	20.362	33.893	35.258
ABCB10	21.188	27.259	18.708	27.059	22.497	35.701	29.78	23.775	32.96	42.47	31.409	21.934	21.516	23.666	22.839	29.587	24.75	13.504	29.652	21.284	34.887	43.771	33.199	21.652	32.875	33.318	26.395	30.175	28.073	34.461	24.227	23.96	28.559	37.425	28.484	32.149	36.948	51.705	34.181	34.929	29.345	29.082	32.783	29.431	26.96	31.469	25.613	28.206
ABCB11	0	0.109	0	0.099	0	0	0	0	0	0	0.13	0	0	0	0	0	0.145	0	0.122	0	0	0	0	0	0	0	0	0	0	0	0	0	0	0	0.283	0.123	0	0	0	0	0.224	0	0	0	0	0	0	0
ABCB4	0.125	0.217	0	0.198	0	0.33	0.108	0.121	0	0	0.26	0.148	0	0	0.289	0.126	0	0	0	0	0	0.129	0	0.347	0.306	0	0	0.132	0	0	0	0.256	0.121	0.139	0	0.246	0	0	0.24	0.112	0	0.19	0	0.2	0	0	0.385	0
ABCB5	0	0.217	0	0	0	0	0	0	0	0	0.26	0.148	0.146	0.135	0.289	0	0.579	0	0	0.128	0	0	0	0.116	0	0.122	0	0	0	0	0	0	0	0	0	0.246	0	0	0.24	0	0	0	0.182	0.2	0	0	0	0.336
ABCB6	9.528	4.778	5.558	4.148	9.932	10.436	12.193	9.051	6.978	7.343	11.292	10.078	9.221	5.274	8.673	4.532	11.29	6.752	6.833	9.744	10.203	12.487	13.823	12.621	10.398	8.055	12.483	13.632	9.693	7.658	10.084	6.406	13.433	11.965	16.297	19.831	16.209	18.013	23.267	16.181	9.184	11.975	15.663	11.412	12.443	9.256	13.865	9.57
ABCB7	44.883	35.621	41.753	40.885	39.37	27.901	32.694	32.464	33.405	34.392	38.029	40.607	51.23	42.058	46.835	34.245	36.764	51.19	37.461	41.029	39.604	29.223	30.364	29.642	40.52	25.385	40.308	32.292	35.249	37.245	14.266	27.676	35.82	32.416	33.018	36.706	32.061	27.798	31.063	25.667	31.585	31.173	34.24	33.836	36.009	43.872	35.049	33.747
ABCB8	16.173	19.439	17.352	9.579	15.078	19.004	11.545	14.965	13.807	12.117	13.628	14.376	18.735	11.901	14.889	7.806	16.066	15.545	11.104	11.411	9.215	16.736	12.051	6.484	13.914	14.157	10.532	11.646	13.218	12.879	14.758	6.791	12.101	15.999	13.321	14.535	10.846	11.675	16.431	8.37	12.769	20.338	11.474	10.211	11.123	18.696	15.021	10.745
ABCB9	0.125	0	0.407	0.296	0.239	0.549	0.324	0	0	0	0.13	0.148	0.146	0.406	0	0.378	0.289	0.628	0.122	0.385	0.11	0.386	0	0.232	0	0.244	0	0.265	0.252	0	0.123	0	0.121	0	0.142	0.37	0.358	0.111	0.12	0	0.224	0	0.729	0	0.189	0.74	0.193	0.168
ABCC1	72.841	78.192	89.064	40.49	71.439	86.89	63.661	66.498	75.867	58.136	73.981	73.064	63.964	45.845	79.215	34.371	106.094	75.371	61.5	66.416	49.587	64.368	64.863	54.189	86.392	64.561	59.682	72.922	48.215	45.599	55.341	31.263	63.411	67.893	99.48	73.29	66.387	55.819	80.595	53.454	77.06	61.015	63.744	45.248	59.953	46.648	56.04	48.689
ABCC10	55.916	55.821	53.547	44.441	47.507	50.091	33.881	46.222	55.527	68.05	62.429	49.499	67.477	60.315	54.207	47.339	57.317	68.305	48.809	51.543	33.022	40.166	46.905	31.263	55.199	47.963	39.788	52.144	52.118	50.589	46.487	40.232	55.788	67.197	61.36	59.001	38.378	34.47	47.614	32.028	55.107	61.206	49.538	40.443	55.805	56.829	49.107	49.193
ABCC11	0.251	0.434	0	0.099	0	0	0	0	0	0	0.13	0	0	0.135	0	0	0	0	0.122	0	0	0	0	0	0.153	0.122	0.13	0.132	0	0.116	0.123	0	0	0	0.142	0	0	0.111	0	0.112	0	0	0.182	0	0	0	0	0.168
ABCC12	0	0	0	0	0	0	0	0	0	0	0	0	0	0	0	0	0	0	0	0	0	0	0	0	0	0	0	0	0	0	0	0	0	0	0	0	0	0	0	0	0	0	0	0	0	0	0	0
ABCC2	5.642	3.367	6.914	4.839	6.941	6.261	5.719	4.345	3.712	3.794	5.321	4.446	4.684	6.897	6.071	3.525	5.355	5.81	4.393	4.616	4.608	6.179	3.308	5.095	5.963	2.319	4.421	3.441	4.28	5.685	4.181	3.331	5.204	4.73	4.393	6.036	4.767	4.337	4.677	2.79	5.376	3.421	3.278	3.003	3.394	4.072	2.503	3.19
ABCC3	0.125	0.109	0	0.395	0	0	0	0	0	0	0.389	0.296	0.146	0	0.289	0.126	0	0	0.122	0.256	0	0	0	0	0.153	0.244	0	0	0	0.232	0	0	0.121	0.278	0	0	0.119	0	0.12	0	0	0.38	0	0	0	0	0.193	0
ABCC4	4.137	2.498	2.033	6.32	2.034	2.636	0.971	1.81	5.048	3.305	4.413	1.778	3.659	4.192	3.758	4.91	6.079	5.025	5.979	5.513	2.633	3.218	3.19	2.316	4.74	5.37	5.331	5.691	6.672	4.409	5.78	3.972	6.777	3.756	6.094	4.804	2.98	2.446	2.639	2.567	7.392	4.752	5.646	4.004	6.976	4.998	3.274	4.533
ABCC5	30.215	25.412	35.246	27.059	13.881	13.841	14.674	20.999	22.419	28.517	25.179	35.717	38.788	33.133	36.283	30.846	28.803	34.545	29.652	30.259	14.701	16.607	18.785	14.474	27.982	25.385	35.627	24.616	32.102	30.748	34.066	22.422	25.292	20.312	31.176	32.395	12.753	14.01	15.471	9.374	15.457	26.231	24.223	29.631	25.64	24.62	33.701	25.52
ABCC6	0	0	0	0	0	0.11	0.108	0.241	0	0	0	0	0	0.27	0	0	0	0	0	0.128	0	0	0	0.116	0	0.244	0	0.132	0.126	0	0	0	0.121	0	0	0	0	0	0	0	0	0	0	0	0	0	0.193	0
ABCC8	0	0	0	0	0	0	0	0	0	0	0	0	0	0	0.145	0	0	0	0	0	0	0	0	0	0	0	0	0	0	0	0	0	0	0	0	0	0	0	0	0	0	0	0	0	0	0	0	0
ABCC9	0	0	0	0	0	0	0	0	0	0	0	0	0	0	0	0	0	0	0	0	0	0	0	0	0	0	0	0	0	0	0	0	0	0	0	0	0	0	0	0	0	0	0	0	0	0	0	0
ABCD1	12.788	11.077	11.523	11.851	9.932	9.447	9.819	13.275	7.572	9.424	10.902	9.189	10.978	11.63	7.661	11.961	9.553	11.62	11.226	10.386	10.751	13.904	11.342	11	7.492	14.035	10.402	11.117	12.715	14.736	11.929	11.275	9.197	10.156	8.786	8.253	10.488	12.898	10.914	9.486	8.064	12.925	7.649	11.612	9.427	9.441	10.207	10.409
ABCD2	32.973	26.607	28.739	30.121	33.985	24.606	20.177	31.016	28.506	33.046	26.996	29.937	36.154	35.161	27.32	35.882	28.514	39.57	23.795	26.284	30.608	29.996	25.284	26.631	33.333	28.68	28.606	24.351	36.508	28.079	30.991	28.829	27.47	30.886	23.949	32.642	25.744	20.904	20.629	22.431	27.329	26.801	23.494	27.029	29.599	29.618	26.768	29.717
ABCD3	49.397	52.128	60.325	42.959	54.687	65.14	56.432	54.67	38.899	45.04	43.999	47.573	37.471	57.746	53.773	32.357	45.593	62.966	43.684	54.62	43.663	57.674	46.314	48.863	35.321	38.322	45.509	40.63	38.774	38.754	43.166	32.288	40.056	44.798	53.283	51.98	52.084	52.595	53.011	44.638	43.458	43.148	40.068	36.839	33.37	53.497	52.188	38.616
ABCD4	109.951	85.468	108.178	55.699	119.903	112.924	86.536	114.047	57.012	59.849	70.866	101.222	108.461	73.839	83.551	52.249	81.199	95.941	55.887	75.135	58.473	113.546	74.197	70.284	68.502	64.439	78.536	74.51	60.93	63.004	74.526	44.973	71.398	68.589	74.681	86.346	78.901	68.051	106.981	61.489	70.563	71.66	62.833	50.453	79.371	60.532	65.861	61.953
ABCE1	90.769	83.622	65.747	104.682	77.662	64.261	85.673	81.704	83.142	100.116	92.8	77.658	100.118	94.395	88.755	134.84	75.843	115.883	109.577	89.88	90.398	80.203	95.463	94.831	90.979	102.883	120.405	93.568	128.407	124.499	116.093	137.994	107.34	90.988	76.948	85.854	86.649	74.166	79.756	97.757	87.588	102.453	101.808	116.523	116.135	104.403	111.502	126.424
ABCF1	142.673	140.42	147.356	112.78	155.683	166.969	155.484	163.046	127.979	109.785	122.522	126.861	133.929	127.527	131.543	119.606	133.594	130.8	117.265	127.576	134.829	153.583	140.123	167.315	121.56	121.922	107.272	130.36	117.706	106.166	120.398	119.672	122.345	135.508	137.742	127.857	138.971	147.443	163.829	147.864	124.55	119.94	121.296	102.308	134.422	130.134	121.708	120.883
ABCF2	84.877	94.591	78.219	98.461	76.585	81.288	59.885	94.134	69.631	88.367	72.163	106.854	80.358	97.775	96.416	93.796	85.541	107.718	79.681	94.88	67.25	69.518	76.323	98.999	67.89	87.262	80.617	89.333	87.367	90.851	79.814	83.027	80.111	90.153	83.609	104.453	74.372	81.505	69.561	81.018	61.603	90.288	75.947	94.5	79.937	101.441	91.089	96.371
ABCF3	103.933	84.057	84.319	64.587	103.27	100.621	88.91	106.565	65.326	79.555	68.4	77.065	81.528	90.337	100.175	67.735	93.212	38.314	67.967	70.006	84.913	72.736	81.522	83.715	60.551	69.199	69.044	70.408	78.806	70.546	68.746	69.702	100.926	83.892	70.005	79.941	91.297	86.064	96.307	90.057	69.667	88.007	63.38	63.467	79.371	85.152	91.281	71.355
ABCG1	1.379	1.846	2.305	1.975	3.71	7.36	4.1	4.224	0.297	0.367	1.168	0.296	0.585	0.811	0.867	0.504	1.447	0.785	1.586	1.667	2.194	5.149	3.19	3.474	0.612	1.22	0.26	1.588	0.629	0.464	0.369	0.256	0.242	0.696	0.567	1.355	2.265	2.001	1.439	2.009	0.448	0	0.729	0.4	0.189	0.37	0.385	0.504
ABCG2	0.627	0.326	0.407	2.568	0	0.11	0.216	1.328	0.297	0.49	0.26	2.964	0.293	0.676	0.867	2.392	0.434	0.471	1.098	1.923	0.329	0.386	0.118	0.579	0.459	0.488	0.78	1.72	1.133	0.464	0.492	1.538	0.242	0.696	0.85	1.848	0.238	0.334	0.24	0.67	0.224	0.19	0.182	3.203	0.189	0.555	0.963	1.343
ABCG4	0	0	0	0	0.12	0.33	0.108	0	0	0	0	0	0	0	0	0	0	0.157	0	0	0.219	0.386	0.118	0.116	0	0.122	0.39	0	0	0	0.246	0	0.121	0	0.425	0	0	0.222	0.12	0.223	0	0	0	0.2	0.377	0	0	0.168
ABCG5	0	0	0	0	0	0	0	0	0	0	0	0	0	0	0	0	0	0	0	0.128	0	0	0	0	0	0	0	0	0	0	0	0	0	0	0	0	0	0	0	0	0.224	0.19	0	0	0	0	0	0
ABCG8	0	0	0	0	0	0	0	0	0.148	0	0	0	0	0	0	0	0	0	0	0	0	0	0	0	0	0	0	0	0	0	0	0	0	0	0	0	0	0	0	0	0	0	0	0	0	0	0	0
ABHD1	8.525	5.864	7.456	7.308	13.043	11.095	9.172	11.465	8.314	8.935	9.085	16.154	22.98	12.577	13.154	11.331	5.934	9.107	6.467	9.36	6.911	8.11	6.616	7.874	6.422	4.638	7.282	5.029	5.791	5.801	8.978	3.844	4.114	2.922	6.802	7.76	8.581	7.561	9.355	5.803	4.256	6.653	4.553	7.408	6.976	6.479	11.169	6.044
ABHD10	13.164	19.439	15.861	15.406	13.283	16.367	10.035	7.724	22.122	15.666	17.522	11.56	13.32	13.388	16.334	14.353	22.145	12.876	16.473	18.207	16.456	14.419	15.595	10.768	23.242	15.256	12.483	13.234	13.596	16.012	10.945	13.453	19.846	18.086	17.005	14.042	15.733	15.234	11.993	13.838	22.401	12.355	15.663	11.212	14.894	14.624	12.132	14.607
ABHD11	7.648	7.928	10.032	7.012	13.522	11.205	8.093	7.241	5.79	6.12	8.566	8.744	7.611	9.467	8.529	4.91	9.119	6.752	7.321	8.206	8.338	12.23	12.642	11.231	8.104	7.567	7.021	6.882	5.791	6.382	7.256	3.459	7.261	9.46	10.77	8.869	10.965	8.896	13.313	9.82	8.064	6.653	9.288	6.407	6.787	7.59	10.592	6.548
ABHD12	43.253	42.68	46.498	54.909	52.772	41.852	40.247	46.343	34.741	49.446	40.365	45.646	45.375	47.873	38.595	57.789	36.04	47.578	42.098	50.261	48.051	42.869	49.622	47.473	39.755	46.621	42.649	35.998	40.033	45.599	41.198	44.461	41.145	41.877	36.278	47.3	37.901	45.589	43.176	51.334	31.361	40.677	43.346	47.05	39.968	38.503	35.241	43.988
ABHD12B	0	0	0	0	0	0	0	0	0	0	0	0	0	0	0	0	0	0	0	0	0	0	0	0	0	0	0	0	0	0	0	0	0	0	0	0	0	0	0	0	0	0	0	0	0	0	0	0
ABHD13	19.558	21.829	19.25	25.183	19.505	25.375	22.12	15.689	37.414	24.234	30.111	14.079	11.71	20.15	17.635	17.626	33.145	19.471	19.402	24.746	25.781	22.143	23.748	21.652	36.239	32.464	22.365	22.499	24.045	20.421	15.004	23.063	37.756	33.946	31.601	28.207	37.186	29.911	29.983	28.345	47.49	19.958	36.243	25.627	30.165	21.843	18.68	27.031
ABHD14A	10.406	13.901	12.878	14.814	4.308	5.932	4.1	3.379	14.995	16.033	16.354	16.45	12.734	13.524	12.287	13.094	18.961	11.777	16.351	15.642	4.937	5.793	6.971	4.747	16.973	16.72	18.594	20.911	15.358	21.465	16.11	16.913	16.216	17.53	19.131	17.368	4.648	4.893	5.037	5.468	19.265	15.777	17.848	15.817	15.271	13.513	16.947	17.293
ABHD14B	69.581	119.135	75.101	129.767	46.071	72.17	70.135	65.17	157.97	140.995	134.982	74.99	61.183	104.267	78.781	113.689	104.212	135.825	142.035	125.781	109.377	86.64	108.932	69.936	142.355	174.889	110.263	128.507	120.979	150.141	85.348	115.828	124.403	155.541	116.769	107.04	91.535	106.524	73.279	101.328	137.095	116.519	133.316	126.534	103.126	102.182	97.636	100.065
ABHD15	26.83	26.498	17.623	36.244	28.6	37.898	27.946	38.981	31.921	29.496	25.699	29.937	17.711	25.56	20.816	30.342	30.829	29.991	26.967	44.491	39.385	39.265	36.508	46.2	38.073	34.538	28.216	39.836	25.304	31.096	21.768	36.773	26.018	33.946	25.366	34.612	29.916	38.807	33.102	37.273	29.569	26.801	26.955	37.64	22.247	29.618	21.183	32.907
ABHD16A	59.05	51.259	63.579	45.132	51.336	48.004	48.879	51.533	29.1	41.491	41.403	41.793	48.595	42.058	46.98	33.867	44.724	52.132	44.539	43.85	32.034	42.741	45.487	35.547	39.755	43.082	47.46	36.395	44.942	38.406	41.936	38.695	39.814	43.963	46.197	44.22	33.968	37.361	43.416	33.59	39.874	45.619	49.356	38.04	42.042	44.797	42.367	38.616
ABHD16B	19.558	23.023	21.419	16.295	21.181	26.144	15.538	21.844	23.755	25.825	27.905	21.341	22.102	25.83	21.105	15.234	27.066	32.033	17.205	22.31	16.127	21.757	19.494	15.284	26.147	20.992	24.055	21.969	22.534	19.029	18.693	13.325	23.235	23.234	29.759	26.236	17.163	21.349	24.946	17.186	19.713	30.033	22.401	22.023	20.173	24.62	22.724	23.169
ABHD2	50.525	63.966	50.565	77.228	67.61	82.166	73.588	51.653	90.714	85.062	73.461	58.095	50.205	65.995	57.532	69.497	75.988	75.685	79.315	59.108	106.196	87.927	98.299	73.41	98.624	92.265	61.893	72.922	75.785	79.596	61.121	65.089	88.703	82.223	76.948	73.906	106.672	129.318	103.623	100.994	90.052	77.552	96.709	84.089	67.682	75.896	75.105	73.37
ABHD3	88.638	75.043	88.929	62.513	94.774	93.041	77.904	97.634	67.998	86.041	88.517	106.113	104.655	83.035	95.26	81.584	82.501	99.71	73.946	85.008	73.723	108.139	81.049	86.957	75.077	79.207	89.849	75.304	69.617	76.115	88.546	68.421	71.277	81.805	81.908	89.426	85.933	77.502	90.55	72.648	71.683	95.23	76.311	79.084	74.469	72.564	80.689	82.1
ABHD4	18.555	24.978	21.69	30.022	27.642	35.92	39.276	26.551	23.606	24.723	24.66	19.563	18.735	22.179	16.624	23.166	19.829	21.826	23.673	22.566	43.882	33.085	46.786	35.663	24.771	24.165	21.454	23.954	25.178	24.482	16.848	23.704	26.381	28.938	25.366	23.773	48.39	45.256	41.257	52.45	25.313	23	30.051	31.834	24.697	22.028	22.531	22.33
ABHD5	10.406	12.163	13.963	16.492	11.368	9.337	7.661	11.586	8.611	11.015	12.071	9.189	12.442	10.278	14.889	13.849	14.04	10.678	10.494	11.539	8.228	7.467	9.806	9.032	7.034	8.299	8.712	7.279	9.442	10.559	10.699	10.507	10.528	14.191	12.896	12.318	10.369	6.56	8.875	8.146	7.168	11.025	9.471	10.011	12.632	12.217	10.207	9.738
ABHD6	11.66	14.552	9.625	13.727	25.01	24.716	18.559	25.465	10.393	14.565	11.032	9.337	13.905	10.143	8.384	12.968	10.276	9.735	12.446	10.642	33.131	23.173	24.338	26.747	12.691	11.106	12.873	11.117	12.589	12.299	9.961	13.069	15.006	16.695	13.888	12.687	30.273	28.354	26.865	30.131	11.425	17.487	15.299	16.417	13.574	12.217	10.014	15.11
ABHD8	9.027	12.055	8.405	8.888	13.761	16.697	12.948	9.655	14.253	12.484	13.109	7.262	8.49	7.844	6.794	9.82	12.592	13.661	8.664	10.257	21.173	13.517	13.233	13.779	11.315	12.326	9.882	12.837	13.218	9.398	8.486	8.969	16.7	16.834	14.171	11.825	26.221	18.236	18.35	20.534	15.457	14.066	12.02	8.609	11.689	10.551	12.325	9.738
ABI1	44.507	53.866	44.464	78.216	35.66	42.401	43.16	41.033	66.662	69.029	57.627	40.459	48.888	55.311	41.053	78.94	49.645	52.446	73.702	58.21	73.723	46.731	57.42	51.063	65.291	82.136	63.583	63.261	86.108	88.182	54.603	77.646	66.195	72.484	49.173	48.778	66.506	61.824	49.173	60.038	64.515	57.404	56.823	64.668	62.781	54.053	52.958	58.931
ABI2	43.003	32.689	36.602	31.405	74.072	63.382	58.806	58.291	25.833	31.21	30.111	31.122	37.032	29.752	31.512	26.439	40.816	30.62	29.896	35.644	53.317	63.982	48.913	54.536	29.205	27.826	35.757	29.381	28.954	23.67	29.638	25.498	28.438	28.938	32.451	33.873	52.204	44.144	54.09	39.728	34.498	27.371	26.955	24.626	22.058	22.213	21.761	23.505
ABI3	41.498	40.834	38.228	36.145	64.499	74.257	50.821	57.325	38.156	39.9	32.707	46.239	44.643	48.55	36.716	36.008	45.738	40.983	30.018	43.465	52.878	67.329	53.403	58.936	48.318	44.546	35.497	43.277	42.047	42.118	38.616	35.235	38.362	54.537	41.804	40.279	63.765	71.498	65.364	50.887	50.85	54.553	43.346	49.052	42.231	44.982	42.944	45.163
ABI3BP	0	0	0	0	0	0	0	0.121	0.148	0.122	0	0	0	0	0	0.252	0	0	0	0	0	0	0	0.116	0	0	0.13	0	0	0	0	0	0.242	0	0.142	0	0	0	0	0	0	0	0	0	0	0	0	0
ABL1	47.14	50.391	32.399	54.316	29.796	34.602	29.888	35.361	49.737	56.545	39.716	36.309	44.936	47.873	34.403	59.425	44.869	26.851	52.836	50.774	48.929	39.522	45.605	33.231	48.777	53.333	45.119	40.498	56.146	50.24	45.503	50.355	55.546	46.746	42.229	46.191	33.73	41.475	32.262	40.174	46.594	48.09	44.074	53.456	55.616	51.276	40.634	45.499
ABL2	23.445	18.788	16.267	18.764	27.523	20.432	24.493	32.947	14.401	19.46	15.445	20.007	28.396	23.125	19.948	24.047	19.106	30.777	18.914	21.925	27.536	27.035	19.14	28.368	17.737	18.917	28.736	18.528	23.164	23.902	26.318	24.344	15.732	15.721	16.722	17.737	26.698	24.129	27.105	23.323	18.817	21.099	18.759	25.026	25.263	24.25	20.798	22.162
ABLIM1	8.901	8.797	21.419	15.406	3.829	4.943	6.582	6.517	4.751	6.854	15.575	9.189	5.855	9.061	11.42	12.464	7.961	7.066	18.182	13.335	3.511	3.733	8.507	4.053	6.881	5.614	12.743	9.926	4.91	7.194	14.635	11.275	5.688	7.791	13.462	10.963	3.337	4.114	6.117	5.022	6.272	6.843	14.024	13.214	4.525	8.33	15.406	11.585
ABLIM2	0.125	0.76	0.136	0	0.359	0.549	0.432	0.241	0	0.122	0.13	0.445	0.439	0.135	0.289	0.252	0.289	0.314	0.366	0	0.439	0.129	0.236	0.463	0.306	0.122	0	0	0.126	0.464	0.369	0	0	0.556	0.142	0.493	0	0.111	0.24	0.112	0	0.57	0	0	0.566	0.37	0.193	0.504
ABLIM3	0	0	0	0	0.239	0	0	0	0	0.122	0.13	0	0.146	0	0	0	0	0	0	0	0	0	0	0	0	0	0	0	0	0.116	0	0	0	0	0	0	0	0	0	0	0	0	0	0	0	0	0	0
ABO	0	6.407	0	0	0	2.087	0	0	0.148	9.669	0.389	0	0	9.872	0	0	0	7.694	0	0.128	0	3.218	0.118	0	0	10.13	0	0	0	9.05	0.123	0	0	8.904	0	0	0	2.78	0	0	0	7.033	0	0	0	6.109	0	0
ABP1	0	0	0	0.099	0	0	0	0	0	0	0.13	0	0	0	0	0	0	0	0	0	0	0	0	0	0	0.244	0	0	0	0	0	0	0	0	0	0	0	0	0	0	0	0	0	0.2	0	0	0	0
ABR	5.642	5.104	2.576	1.679	6.462	5.932	3.561	4.586	6.384	3.06	4.283	4.742	2.049	2.434	3.469	1.511	4.632	2.983	2.807	3.334	4.169	6.823	3.426	2.2	4.74	6.102	3.381	4.235	3.399	2.785	2.952	1.409	4.478	4.452	3.826	3.942	7.032	5.004	4.198	5.357	4.48	4.182	3.096	2.803	1.508	3.517	1.733	2.854
ABRA	0	0	0	0	0	0	0.108	0	0	0.245	0	0	0	0.135	0	0	0	0	0	0	0	0	0	0	0	0	0	0.132	0	0	0	0.128	0	0	0	0	0	0	0	0	0.224	0	0	0	0	0	0	0
ABT1	34.603	71.025	45.007	73.475	35.899	51.958	59.021	36.809	72.304	73.435	72.163	50.833	44.789	60.45	50.882	56.026	62.238	70.975	65.649	62.954	59.351	53.168	61.791	56.968	68.502	77.498	60.072	68.158	70.624	74.374	58.662	67.524	68.494	86.953	86.301	69.225	61.619	71.386	65.724	67.738	76.836	69.569	89.06	78.082	67.117	74.785	76.068	72.866
ABTB1	259.395	250.541	254.043	214.599	253.688	217.939	165.087	226.285	240.963	272.199	218.178	266.615	341.629	292.65	263.519	271.694	211.898	309.807	219.642	235.919	220.18	236.876	195.534	211.198	250.765	240.549	259.404	222.737	278.97	289.26	291.832	263.945	255.098	261.276	256.353	255.59	215.37	231.728	216.12	197.3	246.636	310.019	229.479	255.47	310.132	292.107	265.755	253.016
ABTB2	0.627	0.217	0.407	0.691	1.436	1.758	1.295	0.362	0	0.367	0.13	0.593	0.293	0	0	0.63	0.434	0.314	0.122	0.385	0.549	0.515	0.473	0.695	0.765	0.122	0.52	0.529	0.378	0.232	0.123	0.513	0.363	0.696	0.283	0.985	0.953	0.334	0.6	1.116	0.448	0	0.729	0.4	0.189	0.185	0.193	0.504
ACAA1	87.008	78.735	83.371	66.858	138.93	136.541	107.576	103.307	72.452	65.357	71.774	87.439	79.333	74.109	75.456	59.425	79.317	34.388	59.67	83.854	104.55	123.072	109.05	93.094	76.3	70.053	69.304	64.849	61.056	60.103	62.105	51.123	73.94	82.779	84.175	83.636	120.617	105.856	112.738	96.307	70.787	80.213	71.758	62.266	78.806	70.343	67.402	60.61
ACAA2	43.003	49.63	38.906	39.503	35.78	36.799	29.78	24.499	39.938	41.613	39.456	30.381	35.861	40.3	39.174	32.357	45.448	44.281	35.387	36.798	32.473	29.867	26.347	25.705	40.367	33.44	36.668	36.13	39.277	34.925	34.926	25.754	39.209	33.112	34.01	32.395	28.605	30.245	22.308	21.873	37.186	36.875	36.789	28.63	36.952	34.246	33.508	27.535
ACACA	15.045	12.055	12.472	7.703	19.027	17.246	11.977	13.999	6.384	8.2	11.811	13.042	14.052	11.36	12.721	7.806	12.158	12.562	6.955	11.155	10.203	14.419	8.743	9.958	8.869	8.787	9.232	11.382	7.553	8.934	9.715	7.431	8.834	8.626	9.92	13.18	9.654	9.563	11.873	8.258	8.736	10.074	7.103	7.208	11.877	7.219	11.169	9.402
ACACB	71.211	50.825	62.901	33.084	57.558	48.992	28.486	42.481	48.994	53.852	44.129	65.95	72.014	58.692	60.567	38.148	70.922	55.743	35.631	56.544	32.802	40.037	30.718	28.484	59.939	45.889	42.909	53.6	50.23	42.931	44.027	29.213	41.629	45.076	53.283	56.661	33.134	29.689	36.22	27.676	40.994	49.611	38.975	40.243	47.887	47.204	41.982	45.499
ACAD10	22.442	22.589	20.605	19.554	16.633	13.841	16.617	19.068	20.192	23.499	20.896	23.564	34.251	22.99	27.465	26.062	29.237	19.471	19.89	25.9	13.933	13.904	19.494	16.442	29.511	25.507	21.845	23.425	27.192	24.25	26.933	26.01	21.541	19.199	27.067	25.621	13.826	12.565	20.509	15.512	25.537	23.19	25.133	22.023	23.566	27.211	34.279	27.367
ACAD8	59.802	59.187	60.732	62.316	86.039	79.86	86.32	98.479	39.492	54.097	48.542	57.799	61.037	54.77	56.809	72.015	42.409	70.661	62.232	56.287	95.335	76.856	82.467	89.273	48.624	49.428	64.753	45.13	52.999	44.207	58.416	64.833	61.717	66.641	60.085	65.776	88.317	82.395	91.15	84.589	45.698	61.586	53.909	64.268	61.649	51.276	60.469	58.595
ACAD9	77.605	54.3	63.036	36.639	72.277	66.678	39.599	72.29	35.781	51.282	48.801	64.764	81.382	57.205	54.93	39.155	58.909	73.487	38.437	57.056	36.093	56.902	33.79	45.042	48.012	43.326	58.252	53.335	51.992	38.986	59.277	38.054	45.864	47.024	49.315	63.928	39.093	33.914	48.213	32.586	42.114	69.759	41.16	43.646	55.239	60.346	49.877	59.434
ACADL	0.376	0	0.136	0.099	0	0	0	0	0	0	0.13	0	0	0	0	0	0.145	0	0	0	0.11	0	0	0	0	0	0	0	0	0.116	0	0	0	0	0	0	0	0	0	0	0	0	0	0	0	0	0	0
ACADM	15.17	21.829	14.641	25.776	15.078	19.004	19.206	15.93	21.973	22.52	17.781	15.413	16.979	18.257	15.467	22.159	19.106	18.058	22.208	16.284	20.734	18.281	18.431	17.947	16.361	23.066	13.523	17.337	16.617	19.145	16.233	15.632	19.725	21.564	13.888	18.107	20.143	25.797	16.191	19.083	16.577	19.198	16.756	22.223	16.402	21.843	18.102	16.789
ACADS	19.934	17.485	16.403	22.418	9.693	9.667	9.495	14.724	13.807	20.195	17.911	18.081	24.737	15.417	15.323	21.529	16.356	11.306	18.67	16.284	10.312	10.685	10.988	4.168	18.043	18.185	19.244	20.646	17.247	19.145	18.816	16.657	18.999	17.808	14.738	21.309	10.965	10.897	11.154	12.387	16.129	19.388	22.037	15.817	24.132	14.994	18.487	16.621
ACADSB	27.958	31.168	28.332	36.935	24.411	29.329	21.688	18.103	38.305	36.35	35.952	26.232	31.323	37.596	27.899	28.202	46.606	38.471	34.045	36.542	37.52	31.154	28.119	22.463	48.471	47.353	25.875	26.204	34.368	39.682	22.751	29.982	43.807	42.155	39.962	38.061	32.538	30.245	28.544	27.341	32.482	32.884	29.869	28.63	31.108	36.837	29.272	26.863
ACADVL	28.459	33.232	25.35	49.774	45.951	50.86	56.648	59.86	34.741	40.512	41.403	31.419	33.665	38.677	36.572	46.206	28.514	30.148	38.803	36.414	51.343	46.731	59.783	61.252	42.049	43.082	40.308	47.38	36.76	38.29	37.14	48.304	36.667	29.912	27.208	28.084	37.425	41.698	44.735	52.115	33.826	33.074	33.693	41.043	31.108	30.173	38.323	32.739
ACAN	0	0.109	0	0	0.12	0	0	0	0	0	0	0	0	0	0	0	0	0	0	0	0	0	0	0	0.153	0	0	0	0	0	0	0	0	0	0	0	0	0	0	0	0	0	0	0	0	0	0	0
ACAP1	382.259	310.271	435.56	339.033	331.111	242.655	285.396	412.623	227.304	313.322	357.832	528.933	521.958	391.643	483.238	447.326	265.162	418.781	302.984	394.907	209.978	300.214	248.346	308.924	264.527	263.249	470.308	386.183	315.855	308.173	479.131	434.612	233.194	266.424	314.312	382.708	205.954	198.37	281.124	212.7	227.371	328.647	302.511	388.611	307.493	320.059	380.145	390.353
ACAP2	63.689	71.568	79.304	65.18	88.91	102.269	90.097	63.722	70.671	71.721	88.387	66.098	56.353	62.208	67.94	52.501	67.738	76.627	69.187	85.777	86.887	86.511	88.256	80.126	81.957	74.325	72.165	75.569	60.553	67.297	67.024	58.298	64.38	74.293	82.192	74.768	99.163	95.182	101.104	83.362	73.475	75.842	75.218	64.869	54.108	63.493	70.675	57.42
ACAP3	31.844	30.517	42.024	22.22	60.43	75.356	51.36	51.774	24.2	21.908	36.341	33.79	25.029	24.342	32.813	19.892	37.632	32.19	23.673	33.465	39.933	61.279	46.196	40.063	34.71	30.633	27.696	34.542	19.89	22.51	27.917	17.041	29.527	31.303	38.12	38.061	42.192	46.257	57.928	36.157	25.985	26.991	29.869	21.222	20.361	21.103	27.346	20.483
ACAT1	17.552	13.901	10.032	22.813	14.599	12.852	11.437	19.913	14.104	16.645	15.575	22.23	17.272	14.876	14.889	27.321	18.092	15.545	13.911	23.079	13.933	12.616	11.106	21.884	16.667	16.354	18.334	20.116	16.995	15.432	15.864	26.138	16.821	15.86	12.612	18.353	14.064	15.345	11.873	20.31	13.217	14.446	14.752	21.222	19.796	18.326	15.214	28.374
ACAT2	24.448	30.082	26.299	28.541	21.659	20.542	17.911	19.672	25.536	24.845	21.805	24.009	25.176	24.478	26.598	27.195	19.974	35.173	30.994	27.823	22.49	15.835	18.667	16.21	21.101	31.121	31.467	29.248	23.919	34.693	32.098	31.007	26.018	29.355	28.767	25.497	19.785	19.681	14.032	18.413	22.625	27.181	25.133	23.425	29.599	26.841	30.042	25.688
ACBD3	33.098	40.617	37.28	40.095	25.129	38.886	31.615	24.861	51.518	45.652	43.869	33.642	27.957	43.275	39.174	33.993	58.185	40.512	40.39	47.184	35.216	29.996	35.562	32.189	50.918	47.719	33.807	43.277	44.942	48.152	29.515	36.004	53.488	51.894	49.173	38.185	39.332	44.478	35.98	41.402	45.698	33.644	41.16	36.839	29.222	50.536	39.478	35.593
ACBD4	76.226	61.468	71.034	48.687	113.92	84.913	59.777	85.566	51.221	56.912	63.208	84.031	87.822	55.447	70.831	47.465	79.462	57.314	44.661	69.878	83.267	82.907	71.243	74.684	71.407	57.483	65.014	63.526	65.588	51.169	51.283	45.229	63.775	55.372	62.636	73.536	70.558	57.154	74.599	60.931	67.651	74.511	54.82	53.456	63.346	61.272	58.158	60.106
ACBD5	43.504	51.151	46.091	42.169	32.07	48.553	35.715	32.102	50.182	58.626	51.916	50.833	43.179	52.336	56.52	40.414	54.856	59.983	44.417	45.132	37.19	49.306	36.153	40.179	51.529	47.231	42.649	46.056	42.299	42.699	46.487	32.417	49.011	58.85	55.692	53.828	41.834	53.818	41.857	35.152	51.074	57.974	50.085	49.052	47.321	58.125	46.989	42.141
ACBD6	93.151	66.463	71.983	47.107	90.705	57.89	53.842	89.428	31.772	57.646	45.427	73.656	116.218	79.248	68.807	64.965	57.461	83.379	41.122	52.441	42.347	61.536	40.879	60.673	45.107	51.869	59.682	42.88	51.363	51.865	72.312	53.301	51.189	43.268	41.521	54.567	46.125	35.026	42.936	36.826	40.77	64.057	31.326	51.054	71.453	61.457	50.84	58.763
ACBD7	0.501	0.434	0.407	0.691	0.479	0.989	0.755	0.724	0.297	0.734	0.779	0.296	0.878	0.676	0	0	0.724	0.942	0.366	0.769	0.329	0.901	0.473	0.347	0	0.366	0.52	0.529	0.755	0.928	0.369	0.513	0.605	0.417	0.283	0.246	0.834	0.445	0.12	0.446	0.224	0.57	0.729	0.4	0.566	0.555	0.193	0.336
ASIC2	0	0	0	0	0	0	0	0	0	0	0	0	0	0	0	0	0	0	0	0	0	0	0	0	0	0	0	0	0	0	0	0	0	0	0	0	0	0	0	0	0	0	0	0	0	0	0	0
ASIC1	2.633	1.955	1.898	0.889	4.188	5.053	3.884	3.621	1.336	1.836	1.038	0.148	3.22	1.082	0.578	0.63	1.882	1.256	0.366	1.154	3.181	1.931	1.3	1.274	0.765	0.854	0.39	0.397	0.755	1.044	0.492	0.513	0.363	0.835	0.425	0.493	2.98	2.557	1.199	0.893	0.448	1.14	0.546	0.4	1.131	0.74	0.578	0.504
ASIC3	17.176	12.055	17.352	7.901	20.223	21.97	17.48	20.154	9.205	9.547	11.162	10.522	15.076	17.175	10.552	7.932	11.145	13.661	10.25	13.078	13.933	22.658	16.895	11.926	8.716	8.421	11.052	9.264	9.568	10.443	10.453	8.585	11.375	15.582	11.904	10.963	14.302	14.566	16.431	9.709	8.736	13.115	6.739	7.608	11.5	9.996	8.473	8.395
ASIC5	0.251	0	0	0	0	0	0	0	0	0	0	0	0	0	0	0	0	0	0	0	0	0	0	0	0	0	0	0.132	0	0	0	0	0.121	0	0.142	0	0	0	0	0	0	0	0	0	0.189	0	0.193	0
ACCS	10.281	8.905	7.998	3.95	7.539	4.723	3.777	4.707	5.79	7.099	7.009	8.744	14.198	7.032	7.083	4.407	13.171	10.835	4.393	9.103	5.046	4.635	4.608	3.358	8.104	5.858	4.811	7.147	10.952	6.614	4.919	5.638	7.14	5.148	6.377	7.021	4.172	3.002	2.519	1.339	6.72	6.653	4.189	4.805	11.123	7.219	6.548	8.227
ACCSL	0	0	0	0	0.12	0	0	0	0.297	0	0	0.148	0	0	0	0	0.289	0	0	0	0	0	0	0	0	0.122	0	0	0.126	0	0	0	0.242	0	0.142	0.123	0	0	0	0	0	0	0	0	0	0	0	0
ACD	39.492	34.101	40.126	33.972	62.225	60.856	63.122	59.981	25.091	34.392	36.341	40.756	47.278	40.571	44.233	33.867	32.422	13.818	32.946	36.926	53.317	61.15	47.377	74.568	33.181	31.731	38.098	33.88	29.71	30.632	37.386	35.107	30.98	32.138	33.585	42.619	51.012	46.813	53.61	51.111	25.537	35.735	33.147	36.038	30.73	30.358	36.782	32.068
ACE	3.887	7.711	7.998	6.617	1.556	3.186	3.561	3.862	10.541	16.645	19.988	19.859	9.66	11.63	14.455	13.723	8.684	11.463	12.446	17.181	3.291	3.605	4.371	3.705	12.844	17.086	13.523	20.381	7.302	14.039	12.667	12.941	9.56	13.078	21.823	17.614	3.576	6.338	5.397	8.481	9.632	13.115	15.299	16.017	6.41	14.069	10.207	18.3
ACE2	0.125	0	0	0	0	0.22	0	0	0	0	0	0	0	0	0	0	0	0	0	0	0	0	0	0	0.153	0	0	0	0	0	0	0	0	0	0	0	0	0	0	0	0	0	0	0	0	0	0	0
ACER1	1.755	2.063	2.305	1.58	2.752	1.758	0.755	2.534	1.485	2.203	1.947	2.223	2.342	3.246	2.024	2.14	1.447	1.57	1.952	2.18	1.207	1.416	0.827	2.084	1.07	2.685	1.56	2.25	1.762	2.205	1.968	3.331	2.541	2.087	2.692	1.355	1.311	0.667	0.84	1.451	1.344	4.562	2.368	3.003	2.262	1.666	1.541	0.839
ACER2	27.707	28.67	15.59	22.418	34.703	27.352	25.141	31.257	27.17	29.986	20.896	30.233	32.055	31.645	25.73	36.889	25.474	24.496	28.309	18.591	42.676	32.828	33.081	30.916	28.44	28.68	26.656	25.675	34.242	35.505	28.162	36.132	34.731	30.747	20.69	24.266	44.099	43.922	36.1	41.737	27.329	32.123	22.766	32.234	33.181	26.841	28.501	30.892
ACER3	3.51	4.344	1.762	4.148	2.752	3.405	2.266	1.81	4.899	4.773	3.504	2.816	3.806	3.11	4.192	3.399	3.474	5.182	4.881	2.693	3.511	3.991	2.009	1.505	3.364	4.638	3.901	3.441	4.784	4.989	4.427	4.484	5.567	4.591	5.527	2.956	2.503	3.781	2.519	0.893	3.36	4.182	4.007	4.405	2.828	4.258	4.429	4.029
ACHE	0	0.326	0	0.198	0.359	0.439	0.324	0.362	0	0	0	0	0	0	0	0.252	0	0	0.122	0	0	0.129	0.118	0.116	0	0	0	0	0	0.116	0	0	0.121	0	0	0.123	0.238	0.222	0.12	0.223	0	0	0	0	0	0	0	0
ACIN1	289.108	228.604	259.736	190.107	203.549	186.412	143.939	183.804	168.214	195.215	194.556	246.904	258.637	246.67	234.175	183.69	219.424	222.031	175.47	205.147	147.116	173.151	140.95	152.378	206.422	185.141	227.547	196.532	217.913	224.632	185.946	170.027	205.361	183.645	194.567	216.174	121.451	127.762	149.677	115.278	180.777	222.583	173.202	179.59	210.588	216.211	208.56	193.581
ACLY	81.116	120.438	90.42	120.088	87.474	107.871	112.648	97.755	128.721	124.595	124.209	97.22	99.825	113.057	105.812	126.782	107.252	81.966	112.506	117.703	124.626	100.543	127.481	132.81	119.266	126.804	98.821	131.683	106.628	120.67	98.876	127.744	121.135	132.586	128.531	120.836	134.561	140.66	145.24	142.73	116.038	119.18	127.67	118.325	105.954	119.212	117.664	124.745
ACMSD	0	0	0	0	0	0	0	0	0	0	0	0	0	0	0	0	0	0	0	0	0	0	0	0	0	0	0	0	0	0	0	0	0	0	0	0	0	0	0	0	0	0	0	0	0	0	0	0
ACN9	30.842	40.182	30.366	40.293	45.233	55.803	45.318	36.447	41.126	41.858	40.495	32.16	36.446	43.816	38.74	39.659	37.777	66.421	39.78	35.772	53.098	63.467	50.213	56.621	38.226	44.302	34.587	39.042	43.306	44.323	36.033	45.486	40.661	40.068	39.82	39.293	47.317	61.713	48.693	51.557	33.378	41.437	38.246	32.634	26.96	44.057	34.471	35.258
ACO1	21.062	26.607	17.352	22.22	46.43	41.962	32.586	38.74	18.262	19.827	15.964	21.489	24.005	18.122	18.792	15.486	22.724	23.396	19.402	23.977	37.739	41.453	37.453	40.41	22.324	21.968	19.114	17.734	20.898	20.305	22.259	17.425	18.757	22.677	22.107	19.708	45.768	38.139	42.936	37.273	23.521	24.52	19.487	19.421	21.681	23.509	19.835	19.14
ACO2	59.677	84.165	77.812	94.51	46.669	67.996	63.014	46.222	98.879	100.116	92.151	69.062	59.719	84.658	77.191	84.228	90.751	114.627	102.256	94.88	80.086	75.44	88.492	76.073	104.74	99.1	81.137	90.524	102.096	97.928	74.649	79.568	92.818	121.873	108.408	100.635	89.032	95.071	94.148	86.486	101.477	100.172	99.441	101.908	94.454	100.331	103.028	108.124
ACOT11	1.003	1.195	2.169	1.58	0.359	0.33	0.324	0.241	0.891	0.734	1.168	1.482	0.878	1.488	1.59	0.755	1.592	1.256	0.976	1.282	0.219	0.129	0.236	0.347	1.07	1.342	0.65	1.456	0.881	0.348	1.476	0.897	1.21	1.113	0.567	0.862	0.119	0.111	0.12	0.112	1.12	1.331	0.364	0.801	0.566	0.37	0.77	0.839
ACOT12	0.125	0.326	0.271	0.198	0.12	0.22	0.432	0.845	0.445	0	0	0.148	0.585	0.811	0.289	0.126	0.579	0.628	0.244	0	0.549	0.257	0.118	0.232	0.306	0.244	0.26	0	0.504	0.348	0	0	0.242	0.556	0.567	0	0.596	0.111	0.12	0	0.448	0.38	0	0.2	0.377	0	0.193	0
ACOT13	12.788	17.267	13.963	17.776	10.77	16.258	15.969	10.62	20.043	22.275	17.132	14.079	15.369	15.552	13.299	17.752	16.934	19.314	17.205	11.539	17.004	16.221	19.376	14.821	19.113	17.94	12.873	13.102	13.722	19.261	13.405	12.3	19.483	20.312	23.382	19.462	19.427	22.906	18.83	18.636	21.953	17.867	17.666	12.814	16.591	18.141	19.835	15.11
ACOT2	2.257	2.715	2.305	2.37	0.718	0.659	1.187	0.603	3.86	1.713	2.336	2.816	2.196	2.569	2.313	2.014	2.605	1.099	2.807	3.462	1.426	0.901	1.063	0.347	3.517	3.051	1.56	3.706	3.147	1.508	1.476	3.203	1.815	3.2	3.684	2.587	1.669	0.89	0.84	1.116	4.256	2.281	2.186	2.202	1.697	1.296	1.926	4.533
ACOT4	1.254	1.738	0.949	2.37	0.359	0.11	0	0.121	1.039	1.591	0.649	1.037	0.146	0.811	0.723	1.133	0.868	0.942	0.488	1.154	0.329	0	0	0.232	1.529	1.587	0.39	1.191	0.881	1.74	0.861	1.666	0.726	0.835	0.567	1.601	0.238	0.111	0	0.112	0.896	0.38	0.364	1.602	0.377	0.74	0.385	0.336
ACOT6	0	0	0.136	0	0	0	0	0.241	0.445	0	0	0	0	0	0	0	0.145	0	0	0.256	0	0.257	0	0	0	0.122	0	0	0	0	0	0	0.242	0.278	0	0	0.119	0	0	0	0	0	0	0	0	0	0	0
ACOT7	4.137	6.516	3.389	4.543	2.393	4.833	1.511	1.931	6.236	4.284	2.726	3.705	3.513	3.246	3.469	4.029	6.369	5.339	5.613	4.103	1.646	2.317	2.009	2.316	5.199	6.468	4.031	5.161	4.91	5.453	2.46	5.253	7.261	5.565	3.826	4.927	3.337	2.224	1.199	2.12	6.72	2.851	4.735	4.605	6.033	6.849	4.622	2.686
ACOT8	23.445	30.843	29.01	27.849	17.112	26.364	20.609	19.672	33.999	28.028	28.554	29.048	19.321	21.232	21.827	21.151	28.658	20.727	21.232	27.951	18.869	20.727	22.212	17.021	29.358	32.342	22.235	28.057	20.898	27.383	22.136	18.963	24.203	37.981	34.294	35.105	24.195	23.573	21.108	22.765	33.378	30.603	29.869	21.222	18.665	29.803	28.116	22.33
ACOT9	17.552	17.919	24.943	29.331	31.711	32.295	24.385	36.568	25.388	24.234	28.035	34.679	23.712	24.207	29.778	25.936	24.895	26.537	22.818	34.875	30.608	26.134	35.326	24.084	26.911	24.165	26.656	32.292	20.268	22.162	25.211	19.091	23.84	29.216	30.042	35.844	34.683	33.692	35.021	36.715	23.521	26.801	25.133	25.427	17.91	17.586	25.805	25.688
ACOX1	15.671	20.308	16.81	32.689	18.189	19.553	22.551	18.465	26.279	35.004	26.607	15.561	15.076	24.748	19.804	31.349	22.724	26.066	33.068	23.72	41.798	22.271	38.752	22.695	23.7	27.704	23.795	20.911	31.346	32.488	20.661	29.598	28.559	29.077	27.208	26.852	34.564	37.695	32.022	37.831	27.553	28.322	38.975	33.235	27.714	32.95	36.012	27.199
ACOX2	0	0	0.136	0	0.359	0.439	0.216	0.241	0.148	0.122	0.13	0.741	0.439	0	0	0	0.145	0.314	0	0.385	0	0.257	0.118	0.116	0	0	0.13	0	0	0	0.246	0	0	0	0	0.123	0	0	0	0	0	0.19	0	0.2	0	0	0	0
ACOX3	16.549	19.439	21.554	15.209	16.514	16.807	16.077	19.31	17.222	20.929	15.315	18.229	22.98	19.068	18.792	21.529	14.184	16.016	20.134	16.54	19.418	19.182	20.203	17.6	18.349	18.795	21.324	14.823	20.52	19.493	17.709	15.375	21.541	21.286	19.839	19.585	17.997	11.564	17.27	11.829	14.561	23.95	15.299	16.818	20.927	22.028	18.68	18.133
ACOXL	0	0	0	0	0	0	0	0	0	0	0	0	0	0	0	0.126	0	0	0	0	0	0	0.118	0	0	0	0	0	0	0	0	0	0.242	0	0	0.246	0	0	0	0	0	0	0.182	0	0	0	0.193	0
ACP1	101.677	99.478	98.282	147.247	104.108	95.019	104.555	96.427	113.875	133.284	113.696	104.334	116.95	142.133	105.09	150.578	91.765	72.231	142.035	121.293	141.96	119.597	133.507	124.241	111.468	123.265	135.098	123.61	149.304	160.004	131.466	171.949	122.103	130.916	110.533	113.691	135.038	132.765	119.934	133.468	112.453	129.444	120.932	135.143	122.733	134.391	113.813	124.577
ACP2	20.31	22.589	22.639	14.32	19.745	25.045	14.782	19.189	22.567	22.03	24.66	24.009	19.614	17.581	19.225	15.738	27.5	18.686	15.009	20.643	16.566	18.667	16.541	15.631	27.829	23.921	15.083	23.954	20.142	22.742	20.415	14.991	22.388	21.843	30.751	22.664	17.759	17.235	18.95	17.967	21.953	22.619	22.948	17.218	14.517	18.511	19.835	17.965
ACP5	25.2	21.286	21.283	25.282	15.437	12.193	16.293	9.293	42.016	36.84	29.073	22.675	28.689	23.666	26.598	42.051	25.185	19.471	31.726	20.899	26.659	12.487	24.575	15.979	42.049	58.093	26.395	25.146	33.486	31.328	23.981	24.985	45.622	41.459	21.823	14.781	19.308	13.788	13.552	13.615	26.209	45.619	27.501	25.827	22.058	22.584	23.109	20.651
ACP6	66.071	32.472	59.512	41.675	93.936	42.511	73.156	87.497	39.492	30.843	46.205	55.724	75.527	40.435	72.132	42.429	58.33	45.223	43.562	46.927	64.178	43.899	64.39	64.726	49.541	25.019	51.621	37.321	63.952	27.847	53.496	43.051	46.348	24.625	49.882	52.719	57.686	33.692	67.882	43.411	38.306	29.842	45.349	43.246	57.313	32.024	51.61	46.339
ACPL2	69.456	45.938	39.855	45.132	76.585	36.799	57.511	57.808	87.744	46.386	56.069	55.576	94.263	58.828	46.257	82.465	57.027	58.413	69.431	48.338	123.09	57.545	64.981	68.084	78.899	44.79	60.983	48.703	110.279	53.257	68.623	77.133	83.621	41.877	52.291	42.988	93.561	45.923	58.648	64.056	97.221	51.892	59.919	81.486	100.298	55.348	71.061	62.121
ACPP	0.251	0.326	0	0.099	0.239	0	0	0	0.148	0.49	0.26	0	0.146	0	0.145	0	0.289	0	0.488	0	0.11	0.386	0.236	0.116	0.153	0.366	0.13	0.132	0	0	0.369	0.256	0.121	0	0.142	0.246	0.119	0	0	0.335	0.224	0.19	0.182	0.2	0.377	0	0	0.672
ACPT	0	0	0.136	0	0	0	0	0	0	0.122	0	0.148	0	0	0	0	0	0	0	0	0	0.129	0.236	0	0.153	0	0	0	0.252	0	0	0	0	0	0	0	0	0	0	0	0	0	0.182	0	0	0	0	0
ACR	0.376	0.217	0.407	0.198	0.838	0.33	0.216	0.121	0	0.49	0.909	0.148	0.293	0.406	0.145	0.252	0	0.314	0.244	0.385	0.658	0.515	0.473	0.347	0	0.122	0.26	0.132	0.378	0.348	1.107	0.128	0.242	0.556	0.425	0.246	0.834	0.222	0.12	0	0	0.38	0	0.4	0	0.185	0	0.168
ACRBP	21.94	18.788	24.672	9.876	39.489	39.765	25.357	31.257	11.284	13.096	15.445	19.859	21.224	18.933	26.742	7.806	21.277	17.116	8.786	13.463	20.515	31.154	23.629	17.368	10.703	9.641	13.263	9.132	10.701	8.702	10.822	4.869	11.012	11.13	18.422	12.194	16.686	18.347	24.946	11.048	11.425	16.727	9.288	8.409	12.443	13.513	11.169	9.738
ACRC	16.173	7.602	18.708	8.197	22.258	13.951	18.559	20.275	5.79	3.549	9.734	13.042	14.491	5.95	13.732	6.169	9.408	6.595	4.515	7.693	7.241	6.952	7.325	9.147	4.128	2.441	5.981	5.691	2.518	2.321	5.411	2.306	6.051	4.174	8.786	9.608	10.488	5.56	10.194	5.915	6.272	5.132	5.646	5.205	6.599	4.443	6.74	5.876
ACRV1	0	0.109	0	0	0	0	0.108	0	0	0	0	0	0	0	0	0	0	0	0	0	0	0	0	0	0	0	0	0	0.126	0	0	0	0	0	0	0	0.119	0	0	0	0	0.19	0	0.2	0	0	0	0.168
ACSBG1	0	0	0	0	0	0	0	0	0	0	0	0	0	0	0	0	0	0	0	0	0	0	0	0	0	0	0	0	0	0	0	0	0	0	0	0	0	0.111	0	0.112	0	0	0	0	0	0	0.193	0
ACSBG2	0	0	0	0	0	0	0	0	0	0	0	0	0	0	0	0	0	0	0	0	0	0	0	0	0	0	0	0	0	0	0.123	0	0	0	0	0	0	0	0	0	0	0	0	0	0.189	0	0	0
ACSF2	19.057	14.227	21.419	17.381	47.746	41.083	40.57	48.033	10.393	13.096	12.46	12.153	15.662	13.388	14.022	15.612	11.29	15.388	11.348	16.54	33.46	40.681	30.836	37.284	14.679	13.669	14.043	11.117	13.344	13.459	12.175	11.147	12.706	18.504	16.013	17.368	43.026	35.804	36.34	34.706	16.129	14.066	12.385	13.214	14.14	12.588	14.828	11.417
ACSF3	35.856	44.635	38.771	37.626	48.225	37.898	35.715	40.309	23.903	38.186	29.462	34.235	39.081	39.759	34.693	40.666	32.422	49.148	39.536	34.234	32.254	48.148	32.727	41.684	31.193	34.294	35.757	33.748	35.249	38.057	37.509	47.279	33.037	41.598	28.625	34.243	33.491	33.803	35.021	34.706	32.482	38.966	30.779	35.437	38.272	42.576	34.086	39.791
ACSL1	19.433	15.204	15.318	10.863	32.19	31.636	25.141	27.878	12.62	16.033	11.681	10.967	12.734	13.794	10.841	10.827	16.211	20.413	10.25	14.745	23.697	32.055	21.03	23.274	17.737	18.185	12.093	13.764	11.834	14.968	13.159	9.866	14.038	14.33	15.871	16.506	26.34	24.907	18.95	22.989	17.473	14.446	8.742	12.413	15.082	10.922	10.399	14.103
ACSL3	23.57	29.865	20.199	30.121	30.155	30.538	25.572	24.861	26.724	27.783	19.858	21.193	28.25	37.731	26.742	33.49	23.737	35.173	25.015	26.797	30.718	33.858	21.503	26.052	25.994	29.657	27.566	23.293	30.591	30.4	22.997	29.726	26.018	28.242	24.516	21.679	26.459	33.358	24.347	24.439	24.865	31.933	19.67	28.23	23.755	33.505	26.768	26.024
ACSL4	50.274	45.069	44.871	55.008	62.106	70.083	62.906	59.618	41.126	47.733	39.326	50.833	42.887	54.77	48.136	47.968	42.553	38.157	43.684	47.568	52.33	69.26	59.428	62.178	38.073	42.471	42.129	44.997	41.292	44.207	44.642	47.151	46.59	49.389	46.481	51.488	57.805	64.826	60.447	62.94	39.65	46.379	44.074	44.647	42.419	43.872	44.485	45.499
ACSL5	37.988	53.649	42.431	55.304	17.232	24.826	22.12	23.534	58.051	58.748	54.512	51.871	36.3	50.308	46.69	52.375	55.29	51.975	41.854	55.39	19.967	18.281	28.355	28.368	58.41	58.825	34.197	56.247	53.88	50.705	38.985	53.045	57.24	59.545	62.352	55.429	20.5	24.796	21.828	31.916	47.49	47.52	60.466	63.667	38.649	50.35	52.766	46.507
ACSL6	0	0.652	0.542	0.889	0.12	0.22	0.755	0.483	0.148	1.102	0.389	0.296	1.025	0.406	1.301	1.385	0.145	1.099	0.61	0.128	0.219	0.515	1.063	0.463	0.765	0.854	1.82	1.059	0.378	0.812	2.091	1.281	0.605	0.835	1.559	1.109	0.477	0.111	1.199	1.116	0.448	0.19	1.275	0.4	0.377	0.926	1.155	0.504
ACSM1	0.501	0.217	0.136	0.099	0	0.22	0.108	0.121	0	0.245	0.389	0.148	0.439	0	0.145	0	0	0	0	0.128	0	0.257	0.118	0	0	0	0	0	0.126	0	0	0	0	0.417	0	0.246	0.119	0	0.24	0	0	0	0	0	0.377	0	0.193	0.336
ACSM2A	0	0	0	0	0	0	0	0	0	0	0	0	0	0	0	0	0	0	0	0	0	0	0	0	0	0	0	0	0	0	0	0	0	0	0	0	0	0	0	0	0	0	0	0	0	0	0	0
ACSM2B	0	0	0	0	0	0	0	0	0	0	0	0	0	0	0	0	0	0	0	0	0	0	0	0	0	0	0	0	0	0	0	0	0	0	0	0	0	0	0	0	0	0	0	0	0	0	0	0
ACSM3	6.519	7.602	5.151	9.382	3.231	3.295	3.669	4.224	12.768	7.711	6.1	8.596	9.514	9.061	8.673	14.227	9.987	9.735	10.494	7.437	6.363	4.763	6.616	5.558	8.869	6.957	6.371	7.279	13.974	10.791	8.117	12.685	8.713	9.043	6.235	6.405	5.244	6.004	3.358	5.803	12.321	7.983	5.828	9.41	11.312	10.181	7.703	9.066
ACSM4	0	0	0	0	0	0	0	0	0	0	0	0	0	0	0.289	0	0	0	0	0	0	0	0	0	0	0	0	0	0	0	0	0	0	0	0	0	0	0	0.24	0	0	0	0	0	0	0	0	0
ACSM5	0	0	0	0	0	0	0	0	0	0	0	0	0	0	0	0	0	0	0	0	0	0	0	0	0.153	0	0	0	0	0	0	0	0	0	0	0	0	0	0	0	0	0	0	0	0	0	0	0
ACSS2	0.376	0.109	0.271	0.099	1.197	0.769	0	0	0	0	0.13	0.148	0.293	0.947	0.145	0.378	0.289	0.628	0.366	0.256	0.329	0.386	0.473	0.232	0.459	1.098	0.13	0.265	0.252	0	0	0.128	0.484	0.417	0.142	0.246	0.238	0.445	0.12	0.335	0.224	0	0	0.601	0.189	0.185	0.193	0.504
ACSS3	0	0	0	0	0	0.11	0	0	0	0	0	0	0	0	0	0	0	0	0	0	0	0	0	0	0.153	0	0	0	0.126	0	0	0	0	0	0	0	0	0	0	0.112	0	0	0	0	0	0	0	0
ACTA1	0.125	0	0	0.099	0	0	0.108	0	0	0	0	0	0	0.27	0	0	0	0	0	0.128	0	0	0	0.116	0.153	0	0.13	0	0	0	0.123	0	0	0	0	0	0	0	0.24	0	0	0	0	0	0	0	0	0.168
ACTA2	8.149	6.516	11.252	8.296	9.932	8.129	17.911	12.793	8.611	6.242	13.628	6.669	6.733	4.733	13.154	7.68	6.658	4.554	14.887	7.18	13.055	9.012	20.321	11.116	7.798	5.492	12.743	7.544	6.294	7.194	13.036	7.816	7.866	5.704	12.045	5.297	12.276	10.563	15.471	11.494	7.392	4.942	13.842	7.208	5.467	4.998	12.71	6.212
ACTB	3310.07	3781.9	3117.52	3622.8	2480.04	2591.87	2745.41	2482.98	3929.79	4468.88	3687.09	3595.53	3981.14	4382.72	3879.35	3811.91	4387.04	5343.35	4043.98	4333.08	2825.05	3028.02	2580.93	3196.23	3739.61	4249.21	4199.22	4011.77	4121.22	4424.64	4070.16	4258.1	3637.32	3907.46	3333.01	3276.97	2603.51	2787.29	2541.15	2511.56	4332.59	4710.54	3914.43	3966.59	4578.27	4624.65	4246.11	4162.92
ACTBL2	0.125	0	0	0	0.239	0	0	0	0.148	0	0	0	0.293	0	0.145	0	0.289	0.157	0.122	0.128	0	0	0	0	0.153	0	0.13	0	0	0	0	0	0.121	0.139	0	0	0	0	0	0	0	0	0.182	0.2	0	0	0.193	0
ACTC1	0	0	0	0	0	0	0	0.121	0	0	0	0	0	0	0	0	0	0	0	0	0.11	0	0	0	0	0	0	0	0	0	0.123	0	0.121	0	0	0	0	0	0.12	0	0	0	0	0	0	0	0	0
ACTG1	1711.2	1645.3	1669.58	2163.57	1775.46	1526.01	2186.49	2026.3	2251.96	1987.03	1843.8	1788.95	1859.35	1824.06	1649.34	2370.84	1633.23	1677.01	1977.51	1701.18	1801.05	1942.38	2063.92	2119.28	2002.6	1930.86	1649	1861.96	2259.96	2058	1697.99	1789.06	2305.56	2166.03	1759.89	1796.89	2300.42	2136.92	1929.85	2356.89	2470.84	2394.05	2344.14	2870.23	2702.58	2417.01	2258.15	2503.46
ACTG2	0	0	0	0	0	0	0.108	0	0	0.245	0	0	0	0.135	0.145	0	0	0	0	0.256	0.329	0.129	0.236	0	0	0	0.13	0.132	0	0	0	0.128	0	0	0	0	0	0	0	0.112	0	0	0	0.2	0.377	0.185	0	0
ACTL10	3.887	4.561	5.016	2.666	3.829	3.515	3.669	4.707	2.969	4.651	4.283	5.187	4.684	2.434	4.626	3.399	3.04	3.297	2.318	4.872	2.523	4.635	2.836	2.316	4.893	3.783	2.601	3.706	3.021	3.133	2.46	2.434	3.509	3.756	2.834	3.942	3.099	2.891	3.358	3.013	3.36	3.612	4.189	4.204	3.205	2.777	2.696	4.197
ACTL6A	18.806	24.109	22.503	17.184	19.266	26.803	18.667	16.172	28.506	20.195	27.645	21.045	20.346	19.339	16.19	10.702	29.671	21.198	21.72	26.925	16.895	24.975	23.511	18.642	31.651	27.948	17.164	25.146	20.772	18.1	19.062	17.554	26.502	28.381	28.909	26.729	26.221	21.127	22.548	21.091	32.258	20.148	20.58	18.219	15.648	21.473	14.828	20.651
ACTL6B	0	0	0	0	0.239	0	0	0	0	0	0	0	0	0.135	0	0	0	0	0.122	0	0.11	0	0	0	0	0	0.13	0	0	0	0	0	0	0.139	0	0	0	0	0	0	0	0	0	0	0	0	0	0
ACTL7A	3.134	2.389	3.931	0.988	2.513	2.417	1.619	1.931	1.188	1.224	1.687	2.816	2.635	1.758	1.59	0.378	4.342	5.653	0.61	3.846	1.536	1.674	0.473	2.316	2.294	3.051	1.43	3.706	2.014	1.392	1.968	1.922	0.968	3.478	1.701	2.094	0.596	1.334	1.679	0.335	1.568	1.711	1.093	0.2	1.32	2.036	0.193	1.511
ACTL7B	0	0.109	0	0	0.12	0	0	0.241	0.148	0	0.13	0	0.146	0	0.145	0.126	0.289	0	0	0.256	0.11	0.257	0.236	0	0.306	0.122	0	0.132	0	0	0.246	0	0	0	0	0	0	0.111	0	0.223	0	0	0	0	0	0.185	0	0
ACTL8	0	0	0	0	0	0	0	0	0	0	0	0	0	0	0	0	0	0	0	0	0	0	0	0	0.153	0	0	0	0	0	0	0	0	0.139	0	0	0	0	0	0	0	0	0	0	0.189	0	0	0
ACTL9	0	0	0	0	0	0	0	0.483	0	0.122	0.13	0	0	0	0.145	0	0.289	0	0.122	0	0	0	0	0.116	0	0.122	0.13	0	0.252	0	0	0	0	0	0.142	0	0	0.111	0	0	0	0	0	0	0	0.37	0.193	0
ACTN1	98.292	144.981	60.732	85.129	65.337	80.738	49.418	27.396	284.613	203.292	158.344	49.351	99.093	158.361	75.745	66.476	220.872	139.28	121.413	107.189	133.512	94.75	92.864	50.252	307.187	241.281	110.393	106.008	202.681	189.707	87.685	81.49	248.805	279.363	169.91	117.756	172.224	156.894	89.83	78.451	351.249	199.013	178.666	103.309	203.801	210.472	146.936	101.24
ACTN2	0	0.217	0	0.296	0.479	0.11	0	0	0	0	0	0.148	0.293	0	0	0	0	0.157	0	0.128	0	0.129	0	0	0	0.122	0	0	0	0	0	0	0	0	0.142	0.246	0.119	0	0	0	0	0.19	0	0	0.189	0.185	0	0
ACTN3	0.878	0.977	1.22	0.79	1.436	0.22	0.755	0.362	1.336	0.49	1.168	0.741	2.342	1.082	0.289	0.755	1.737	1.413	1.464	0.385	1.097	1.287	0.709	1.621	2.141	2.075	0.91	1.059	0.755	0.58	0.738	0.897	1.573	0.556	0.85	0.985	1.669	0.89	0.959	0.67	1.568	0.57	0.729	1.001	1.32	1.111	0.385	0.504
ACTN4	79.987	145.416	115.499	199.983	108.296	201.462	182.243	147.236	151.437	177.345	178.202	111.892	74.356	127.527	122.147	172.107	128.818	116.354	218.91	192.966	213.708	216.535	283.318	223.009	162.386	227.612	177.097	193.885	143.639	201.774	151.02	196.805	169.299	238.042	211.572	185.626	211.079	293.996	221.277	316.372	154.791	187.988	255.523	200.412	121.602	169.192	192.769	171.252
ACTR10	40.621	52.888	42.973	76.438	54.447	48.113	66.035	57.688	48.252	64.5	55.031	51.574	57.963	70.593	51.605	89.893	43.566	68.776	67.845	59.493	79.756	60.893	78.686	81.284	49.083	52.723	53.181	48.174	61.182	54.185	56.694	100.068	48.164	46.189	59.376	53.212	66.268	63.936	63.925	81.353	50.402	52.462	59.373	72.877	56.748	67.196	55.847	59.099
ACTR1A	31.468	48.436	40.804	53.921	45.831	70.742	59.777	48.033	41.274	43.327	44.259	38.829	36.007	37.731	37.295	41.799	39.369	56.057	46.125	47.568	62.862	67.973	59.192	57.2	44.496	50.038	42.779	38.645	36.004	39.218	33.082	39.335	37.03	42.155	36.703	40.771	50.416	62.269	57.688	62.047	42.562	39.727	39.157	37.239	33.37	41.835	44.1	39.455
ACTR1B	100.423	116.311	109.67	78.314	128.878	122.81	111.677	127.444	93.089	101.585	96.953	95.146	94.848	97.64	99.307	75.037	97.409	86.52	87.979	99.753	99.065	113.417	107.16	117.294	98.624	102.151	87.118	94.494	87.241	113.592	88.915	82.515	83.742	107.822	91.828	97.186	107.029	98.295	118.015	108.247	95.429	97.701	87.785	88.093	85.404	99.22	83.771	85.794
ACTR2	236.702	405.84	251.061	528.054	217.19	311.09	307.623	227.854	478.214	527.14	401.312	268.394	265.809	429.644	305.728	532.561	335.505	404.963	535.195	381.188	397.466	334.587	433.365	340.187	397.402	484.759	390.601	355.876	423.742	512.383	344.96	445.119	432.263	522.553	413.083	349.327	419.894	489.03	358.002	456.647	408.595	423.877	445.116	473.3	384.979	455.19	475.856	426.45
ACTR3	150.446	165.181	148.305	264.767	153.888	139.947	182.675	188.51	176.083	205.863	171.194	158.428	163.935	192.035	167.247	262.755	138.081	142.263	215.86	169.631	207.674	160.921	199.669	198.346	158.257	178.917	202.842	158.152	186.19	181.933	175.37	233.066	176.681	167.924	154.889	148.797	178.66	160.786	152.316	197.747	148.967	182.096	171.745	217.229	165.53	163.639	179.288	185.523
ACTR3B	7.397	7.168	7.32	6.617	7.539	7.689	6.042	6.879	7.572	8.812	9.215	8.151	6.294	6.221	7.372	4.407	13.316	5.653	6.589	11.027	4.937	5.536	6.498	3.937	7.492	6.224	3.251	10.455	5.287	6.614	5.657	4.228	7.866	6.121	7.369	8.13	6.555	6.783	5.997	5.245	7.168	7.033	6.192	3.404	6.222	7.219	5.97	5.54
ACTR3BP2	0.251	0.109	0.407	0.099	0	0.439	0	0.241	0	0	0.26	0	0	0.406	0.289	0.252	0	0.628	0	0.128	0	0.386	0.354	0.116	0.459	0.366	0.26	0.132	0.252	0.116	0.246	0.128	0.363	0.417	0.142	0.246	0.238	0.111	0.36	0	0	0	0	0.2	0.189	0.185	0.193	0.168
ACTR3C	0.627	0.543	0.271	0.593	0.359	0.11	0.324	0.121	0.148	0.245	0.26	0.445	0.732	0.541	1.012	0.252	0.868	0.628	0.244	0.385	0.11	0.257	0	0.463	0.153	0	0.52	0.397	0.126	0.232	0.492	0.897	0.242	0.278	0.425	0.37	0	0.445	0.12	0.223	0	0.76	0.729	0.4	0.377	0.555	0	0
ACTR5	26.955	19.331	17.487	15.11	28.241	34.053	21.364	24.861	15.589	19.705	17.392	23.268	23.712	19.339	18.358	19.892	22.869	7.066	14.643	21.028	23.477	27.421	17.84	15.631	19.572	19.283	23.015	17.867	18.506	22.278	19.923	17.938	17.184	15.721	14.596	20.078	21.215	22.572	16.311	17.297	13.441	20.719	18.395	15.216	19.607	19.067	13.48	15.278
ACTR6	38.74	45.504	38.228	51.255	35.78	45.697	39.06	35.964	45.877	51.649	42.571	42.089	36.007	53.553	37.15	36.008	47.909	52.603	44.417	43.722	47.393	47.246	44.187	39.831	42.966	50.038	39.918	46.453	51.111	46.179	42.305	34.082	45.501	49.389	41.804	44.959	41.596	52.261	45.935	50.329	38.082	45.619	41.889	50.854	38.272	41.28	34.279	36.769
ACTR8	57.922	57.558	49.073	80.487	53.011	48.553	59.129	49.722	50.331	78.453	62.689	52.76	63.232	77.49	71.12	79.444	54.422	69.247	72.238	60.903	71.638	57.932	71.952	65.768	61.315	56.262	66.834	48.968	81.324	67.529	61.121	81.362	74.666	62.884	61.36	70.58	74.015	68.051	58.168	61.043	53.315	65.958	71.393	87.292	64.854	73.675	83	66.318
ACTRT1	0.125	0	0	0	0.12	0	0	0.121	0.297	0	0	0	0	0	0	0	0	0	0	0	0	0	0.118	0	0	0	0	0	0	0	0	0.128	0.242	0	0	0	0	0	0	0	0	0	0	0.4	0	0	0	0.168
ACTRT2	0.125	0.109	0.407	0	0.12	0	0	0	0.297	0	0.13	0	0	0	0	0.126	0.145	0	0	0.128	0	0	0	0	0.153	0	0	0	0.126	0	0	0	0	0	0	0.37	0	0	0	0	0.448	0	0	0	0	0	0	0
ACVR1	43.88	39.639	41.753	52.144	54.088	50.53	52.763	50.326	34.89	45.652	47.503	47.128	38.935	40.976	51.894	44.695	36.619	48.206	44.783	50.133	50.684	44.672	46.668	60.557	40.061	37.468	51.361	42.747	37.389	35.505	45.011	42.026	42.355	34.92	42.938	48.778	57.448	54.93	55.769	46.2	47.042	38.776	42.071	40.843	39.591	33.69	51.61	40.798
ACVR1B	33.474	27.259	26.299	24.393	45.951	31.197	35.175	38.861	29.545	29.129	20.118	29.492	46.107	30.022	34.114	49.227	17.513	40.512	33.19	22.438	46.954	40.295	35.917	35.663	24.465	27.826	34.977	26.072	37.515	32.372	30.253	38.823	33.642	30.886	22.248	19.954	40.047	35.137	36.46	34.037	27.329	26.991	23.13	32.434	34.878	32.58	26.768	31.06
ACVR1C	8.024	6.842	4.202	13.727	13.283	11.644	8.74	15.568	12.62	7.955	5.581	15.265	13.173	8.385	5.927	13.471	13.75	11.306	5.003	14.36	13.604	9.784	6.853	14.01	10.856	6.834	3.251	12.573	9.693	6.498	5.657	12.557	13.675	8.904	4.535	13.919	12.515	8.896	8.875	15.958	9.856	8.554	5.646	12.413	13.197	7.404	7.125	14.943
ACVR2A	9.904	14.661	11.523	22.319	18.189	15.049	15.214	16.413	14.847	18.481	14.277	16.895	12.442	17.445	14.455	20.396	15.198	17.901	13.667	16.668	21.722	16.092	20.676	22.579	17.737	13.669	10.532	14.426	23.415	13.691	12.421	14.863	17.305	14.33	14.454	17.368	20.381	24.24	20.749	22.989	17.697	20.909	18.395	19.02	14.328	18.326	15.214	12.928
ACVR2B	27.582	19.982	30.773	19.949	30.634	24.716	34.096	31.016	21.825	23.866	31.02	37.347	33.373	25.019	30.645	23.166	26.198	25.281	24.893	29.746	25.013	32.184	27.647	30.8	25.077	17.818	35.627	26.866	26.059	23.09	30.991	20.116	26.139	26.851	36.419	32.395	30.273	27.465	34.781	27.006	27.329	26.231	31.872	21.823	26.394	25.545	32.353	32.068
ACVRL1	0.125	0.217	0	0	0	0	0	0	0	0	0	0	0.146	0.135	0	0.126	0.145	0.314	0	0	0	0	0	0	0	0.122	0	0	0	0	0	0	0	0.139	0	0	0	0	0	0	0	0.19	0	0	0	0	0	0.168
ACY1	3.385	4.996	4.067	3.753	1.795	2.636	1.511	0.845	4.306	5.63	5.321	3.557	5.416	4.733	5.493	3.399	5.355	8.008	4.393	4.231	1.975	1.931	0.945	2.084	5.963	8.055	4.161	5.426	5.791	6.266	5.411	3.459	5.083	5.287	6.094	6.528	3.218	1.446	1.919	1.786	6.944	5.132	6.01	5.205	5.279	4.258	4.429	5.373
ACY3	0	0.217	0.271	0	0	0	0	0	0	0.367	0.13	0.296	0.146	0.27	0	0	0.289	0.314	0.122	0	0	0	0	0	0.153	0	0.52	0	0.126	0.116	0.123	0	0	0.139	0.142	0	0	0	0	0	0	0.19	0	0.2	0	0.185	0.385	0.168
ACYP1	10.531	13.032	12.743	14.122	14.36	14.61	18.559	14.603	14.55	12.606	15.964	13.486	12.881	10.143	11.564	11.709	12.737	17.116	14.155	22.951	16.237	16.736	21.03	14.937	12.538	17.208	11.052	15.881	8.812	16.012	13.897	13.71	15.853	18.643	16.013	15.027	15.852	16.345	15.591	19.418	14.785	12.165	13.295	10.411	8.484	10.736	12.517	12.76
ACYP2	7.648	9.774	8.134	7.407	3.47	3.955	2.913	3.017	12.768	6.364	10.513	8.744	9.221	9.196	8.529	6.421	15.632	9.421	8.054	12.437	2.084	4.892	4.371	3.474	12.691	8.177	8.972	12.176	8.057	7.658	8.486	7.56	8.834	9.739	12.612	10.963	4.291	3.558	4.198	3.571	9.856	7.223	10.017	7.608	9.427	8.515	7.896	9.738
ADA	30.591	31.929	26.435	24.788	58.276	68.875	49.526	54.912	26.873	25.58	24.92	30.085	24.883	28.264	25.008	17.248	29.961	27.793	20.134	24.874	43.444	67.587	44.542	51.873	29.358	26.484	24.445	29.381	23.793	22.045	26.687	16.144	28.801	25.599	27.917	25.374	48.866	43.922	46.534	38.5	33.154	26.801	26.773	18.219	18.853	28.322	25.035	22.33
ADAD1	0.125	0	0	0	0	0	0	0	0	0	0	0	0	0	0	0	0	0	0	0	0	0	0	0	0	0	0	0	0	0	0	0	0	0	0	0	0	0	0	0	0	0	0	0	0	0	0	0
ADAD2	0	0	0	0	0	0	0	0	0	0	0	0.148	0	0	0	0	0	0	0	0	0	0	0	0	0	0	0	0	0	0	0	0	0	0	0	0	0	0	0	0	0	0	0	0	0	0	0	0
ADAL	7.397	6.95	10.438	8.098	7.539	8.898	9.279	8.931	9.799	9.179	5.97	11.412	8.49	7.708	7.517	7.932	9.119	11.306	9.03	6.924	9.106	8.11	7.798	8.453	6.728	6.346	6.891	7.676	9.693	8.354	9.592	6.022	7.14	8.069	8.644	6.898	5.959	5.448	7.796	6.696	7.168	9.124	6.557	6.006	7.541	9.811	5.777	10.577
ADAM1A	45.51	37.141	47.447	26.269	54.567	58.439	39.923	53.705	26.279	37.085	36.99	61.8	46.4	37.596	44.667	17.878	55.29	50.09	24.039	43.85	26.11	51.237	27.056	32.305	38.532	30.511	44.859	34.674	30.213	29.123	42.551	19.219	26.018	29.077	40.812	46.191	32.776	29.578	40.657	22.542	28.001	39.156	27.683	31.433	37.329	47.204	35.049	37.105
ADAM10	95.659	124.89	92.995	143.395	138.451	145	121.603	90.514	196.868	155.804	168.728	94.405	117.828	117.926	110.872	121.872	154.581	97.197	168.637	129.499	221.716	153.969	208.412	154.23	215.75	185.019	144.85	131.948	172.971	151.418	119.783	121.722	179.948	165.28	151.629	142.638	243.975	209.267	173.664	183.797	188.393	150.353	194.511	132.74	143.66	128.468	151.172	116.686
ADAM11	1.379	3.367	2.169	0.691	2.872	4.064	2.374	1.81	1.782	3.305	2.596	1.482	1.317	3.381	1.735	1.007	1.592	2.983	1.586	1.026	4.169	3.605	3.19	1.737	4.281	2.197	1.95	2.912	4.406	2.785	2.706	0.128	2.42	2.226	2.834	2.094	2.265	3.002	1.679	1.786	2.016	3.041	2.55	2.002	2.074	1.481	3.081	1.847
ADAM12	0	0.326	0.542	0.889	0.239	0.33	0	0.724	0.148	0.245	0.13	0.593	0	0.27	0	0.378	0.289	0.785	0.122	0.641	0	0.257	0	0.463	0.153	0.122	0.13	1.985	0.378	0.58	0	0.641	0.242	0.278	0.142	0.493	0	0.222	0	0.335	0.224	0.38	0	0.801	0.189	0.185	0.193	1.847
ADAM15	40.621	38.553	59.105	44.046	184.043	164.003	185.804	227.854	23.606	41.368	48.801	67.432	50.205	44.493	57.387	71.008	23.882	41.14	46.125	46.543	144.154	185.767	180.293	212.704	26.606	39.298	64.233	50.688	27.318	40.494	58.17	59.067	27.228	41.32	47.898	46.684	125.742	148.777	195.372	159.693	27.553	43.148	39.339	55.659	26.206	33.135	42.174	47.682
ADAM17	30.089	31.494	35.246	24.59	33.985	29.989	33.989	32.464	23.309	26.681	28.035	33.494	30.884	31.239	34.693	28.705	25.908	35.487	30.628	28.336	22.929	30.382	35.681	28.831	17.737	26.362	28.996	26.866	23.667	26.339	28.777	22.679	20.33	21.843	28.484	27.591	22.288	27.242	30.943	23.323	17.025	29.652	23.676	24.626	21.492	23.509	28.116	21.994
ADAM18	0	0	0	0	0	0	0	0	0	0	0	0	0	0	0	0	0	0	0	0	0	0	0	0	0	0	0	0	0	0	0	0	0	0	0	0	0	0	0	0	0	0	0	0	0	0	0	0
ADAM19	18.304	13.792	57.478	37.133	19.505	17.795	45.75	54.429	13.214	20.195	49.58	42.238	18.882	18.798	47.702	39.911	15.487	21.826	47.345	39.875	15.578	15.32	45.487	42.031	18.349	23.799	57.212	40.762	19.009	21.465	67.024	41.642	17.184	23.929	51.866	51.611	17.282	16.012	47.494	39.728	21.729	23.95	60.648	46.649	18.665	21.288	59.699	43.82
ADAM2	0	0	0	0	0	0	0	0	0	0.122	0	0	0	0	0	0	0.145	0	0	0	0	0	0	0	0	0	0	0	0	0	0	0	0	0	0	0	0	0	0	0	0	0	0	0	0	0	0	0
ADAM20	0.251	0	0	0	0	0	0	0.121	0.148	0	0	0.148	0	0	0	0	0	0	0.122	0	0	0	0	0.116	0	0	0.13	0	0	0	0.123	0	0	0	0	0	0	0	0	0	0	0	0	0	0	0	0	0.168
ADAM21	0.125	0	0	0	0	0.11	0.108	0.241	0	0.245	0	0	0	0.27	0.145	0	0	0	0.122	0.128	0	0.257	0	0	0	0	0	0	0	0.116	0	0	0.121	0.139	0	0.123	0.119	0.222	0.12	0.112	0.224	0	0	0	0.189	0	0	0
ADAM21P1	1.63	0.869	0.136	0.198	0.12	0.33	0	0	0.445	0	0	0.593	0.146	0.27	0.867	0	1.447	0.314	0.244	0.128	0.219	0	0.118	0	1.07	0.854	0.26	0	0	0.348	0	0	0.121	0.278	0.567	0.246	0.238	0	0.24	0	0.224	0.38	0	0	0.566	0.37	0	0
ADAM22	6.018	4.778	3.525	7.901	6.342	7.689	4.424	10.741	4.157	7.588	5.581	10.967	7.904	7.573	6.216	8.058	4.632	5.496	3.295	8.591	8.667	4.506	4.135	6.253	7.034	6.102	6.891	6.485	7.427	6.846	5.78	10.507	5.204	3.339	4.676	6.036	4.767	3.892	3.718	3.794	5.824	6.843	5.282	6.006	7.73	6.479	5.007	8.395
ADAM23	33.098	22.48	91.369	97.769	23.454	21.091	64.524	127.202	21.676	32.556	73.721	145.683	49.473	35.026	106.969	134.714	24.171	27.008	71.018	105.907	15.359	22.014	44.778	77.926	26.911	28.436	111.303	131.286	30.213	41.074	116.216	149.142	25.413	21.982	67.17	144.978	17.163	20.237	66.563	85.482	26.433	41.817	74.49	122.129	40.345	37.022	93.207	149.257
ADAM28	0.376	0.109	0	0	0	0	0	0	0.445	0.245	0	0	0	0.135	0	0.252	0.289	0	0	0.128	0.329	0.129	0.236	0.232	0.153	0.244	0.52	0.132	0.126	0	0.123	0.128	0.363	0	0.142	0	0.238	0	0.12	0.112	0.224	0.38	0	0.2	0	0	0.193	0
ADAM29	0	0	0	0	0	0.11	0	0	0	0	0	0	0	0	0	0	0	0	0	0	0	0	0	0	0	0	0	0	0	0.116	0	0	0	0	0.142	0	0	0	0	0	0	0	0	0	0	0	0	0
ADAM30	0	0	0.136	0	0	0	0	0	0	0	0	0.148	0	0	0	0	0	0.157	0.122	0.128	0	0	0.118	0	0	0	0.13	0.132	0.126	0	0	0.128	0.121	0	0	0.123	0.238	0.111	0	0	0.224	0	0	0	0	0	0	0
ADAM32	0	0	0	0	0	0	0	0	0	0	0	0	0	0.135	0	0	0	0	0	0	0	0	0	0	0	0	0	0	0	0	0	0	0	0	0	0	0	0	0	0	0	0	0	0	0	0	0	0
ADAM33	0	0	0	0	0	0	0	0	0	0	0	0	0	0	0	0	0	0	0	0	0	0	0	0	0	0.122	0	0	0	0.116	0	0	0	0	0	0	0	0	0	0	0	0	0	0	0	0.185	0	0
ADAM6	0.125	0	0.271	0.099	0	0	0	0.241	0	0	0	0	0	0	0	0	0.145	0.157	0	0	0	0	0	0	0	0	0	0	0	0	0	0	0	0.139	0	0	0	0	0	0	0	0	0	0	0	0	0	0.168
ADAM7	0	0	0	0	0	0	0	0	0	0	0	0	0	0	0	0	0.145	0	0	0	0	0	0	0	0	0	0	0	0	0	0	0	0	0	0	0	0	0	0	0	0	0	0	0	0	0	0	0
ADAM8	25.325	36.49	47.04	46.12	39.011	70.742	52.439	59.739	33.257	46.631	57.238	58.392	28.396	35.567	46.546	53.634	20.698	10.364	40.39	50.004	43.992	57.417	63.918	55.347	28.288	42.105	37.448	45.659	18.632	28.195	36.771	41.129	18.152	36.729	38.403	40.894	31.227	50.371	51.691	49.325	19.041	32.694	32.601	40.243	15.271	24.065	28.116	39.119
ADAM9	2.507	3.91	2.982	3.852	8.017	12.083	11.545	12.551	2.079	4.406	4.283	4.298	2.927	3.922	5.204	5.036	2.316	4.083	2.196	3.334	9.435	11.329	11.46	9.842	3.211	6.712	3.381	3.573	3.273	4.641	4.796	3.203	3.025	5.008	2.834	3.818	7.39	7.784	9.835	9.374	1.792	1.901	2.732	3.804	1.697	1.481	2.503	2.518
ADAMDEC1	1.003	0.652	0.136	0.296	0.598	0.22	0.108	0.121	2.969	0.734	0.649	0	0.585	0.27	0.578	0.881	0.434	0.942	0.366	0	1.097	0	0.236	0.116	2.599	3.539	0	0.132	1.637	2.089	0.123	0.128	1.694	1.53	0.709	0	0.715	0.89	0.12	0	0.224	3.802	0.182	0.2	0.566	0.185	0.193	0
ADAMTS1	0.878	1.195	1.762	0.099	0.598	1.428	0.755	0	0.297	1.713	1.687	0.445	0.146	2.029	1.879	0	0.434	1.57	1.464	0.256	0.329	2.317	1.89	0	0.306	1.342	0.52	0.265	0.252	0.58	0.615	0.384	0.605	1.113	1.701	0.37	0.238	0.778	1.679	0.112	0.224	0.76	0.546	0	0	0.926	0.963	0.336
ADAMTS10	80.74	47.241	64.934	41.577	104.826	80.958	52.763	85.445	31.327	41.246	34.524	47.276	67.77	47.468	42.498	31.475	61.514	46.165	33.434	52.184	69.005	91.017	49.268	64.494	54.281	38.932	46.68	39.042	49.852	43.975	44.888	25.113	49.858	48.137	45.772	49.147	69.605	55.152	56.849	45.642	55.107	61.586	39.703	38.24	68.248	41.835	41.982	41.806
ADAMTS12	0	0	0	0	0	0	0	0	0	0	0	0	0.146	0.27	0	0	0.145	0	0.122	0	0	0	0	0	0.153	0.122	0.13	0.265	0.126	0.116	0	0.513	0	0.139	0	0	0	0.111	0.12	0	0	0	0	0	0	0	0.193	0
ADAMTS13	2.131	2.172	2.033	0.79	0.239	1.428	0.216	0.483	1.782	2.081	1.298	1.63	1.903	1.758	1.156	0.126	3.04	3.14	1.342	2.949	0.878	0.644	0.354	0.579	1.529	3.051	2.08	1.985	1.762	2.553	2.46	0.769	1.089	2.365	2.409	1.478	0.477	0.778	0.959	0.67	1.792	2.281	1.457	1.401	4.336	1.666	2.889	1.679
ADAMTS14	0	0	0	0	0	0	0	0	0	0	0	0	0.146	0	0	0	0	0	0	0	0	0	0	0	0.306	0	0	0	0	0	0	0	0	0	0	0	0	0	0	0	0	0	0	0	0	0	0	0
ADAMTS15	0.125	0.109	0.271	0.198	0	0.11	0	0.241	0	0	0	0	0	0.135	0.289	0.126	0	0.157	0	0.256	0.11	0	0	0	0	0	0	0	0	0	0	0.128	0	0	0.283	0	0.238	0.111	0	0.112	0	0	0	0.2	0	0	0	0.336
ADAMTS16	0	0	0	0	0	0	0	0	0.148	0	0.13	0	0	0	0	0	0	0	0	0	0	0	0	0	0	0	0	0	0	0	0	0	0	0	0	0	0	0	0	0	0	0	0	0	0	0	0.193	0
ADAMTS17	1.254	2.389	2.982	1.086	5.864	6.261	7.229	9.293	2.375	2.448	4.153	2.964	3.806	2.569	3.325	4.155	2.461	2.983	3.173	4.488	6.253	5.922	6.498	9.147	1.835	1.465	3.381	3.573	1.133	1.624	2.706	2.178	1.331	1.113	2.409	2.34	3.456	3.892	2.399	4.91	1.792	3.421	1.821	1.401	2.639	1.111	2.118	2.183
ADAMTS18	0	0	0.136	0	0	0	0	0	0	0	0	0	0	0	0	0	0	0	0	0	0	0	0	0	0	0	0	0	0	0	0	0	0	0	0	0	0	0	0	0	0	0	0	0	0	0	0	0
ADAMTS19	0	0	0	0	0	0	0	0	0	0.122	0	0	0	0	0	0	0	0	0	0	0	0	0	0	0	0	0.13	0	0	0	0.123	0	0	0	0	0	0	0	0	0	0	0	0	0	0	0	0	0
ADAMTS2	0	0	0	0	0	0	0	0	0	0	0	0	0	0	0	0	0	0	0	0	0	0	0	0	0.153	0	0	0	0	0	0	0	0	0.139	0	0	0	0	0	0	0	0	0	0	0	0	0	0
ADAMTS20	0	0	0	0	0.12	0	0	0	0	0.122	0	0	0	0	0	0	0.145	0	0	0	0.11	0	0.118	0	0	0	0	0	0	0	0	0	0	0	0	0	0	0	0	0	0	0	0	0	0	0.185	0	0
ADAMTS3	0	0	0	0	0.12	0	0	0	0	0.122	0.13	0	0	0	0	0	0	0	0	0	0	0	0	0	0	0.122	0	0	0	0	0	0	0.121	0	0	0	0	0	0	0	0	0	0	0	0	0.185	0	0
ADAMTS4	0.878	2.824	2.44	1.185	0.598	2.966	1.187	0.362	1.93	5.018	2.726	2.371	2.488	4.328	3.758	1.133	3.329	6.281	2.196	2.18	0.768	1.03	0.945	0.232	2.599	2.319	2.731	1.72	3.525	2.785	2.829	1.025	2.178	3.061	3.968	2.094	1.073	1.334	1.319	0.781	0.896	2.471	4.553	1.602	2.262	3.517	3.466	1.175
ADAMTS5	0	0	0	0	0	0.11	0	0	0	0	0	0	0	0	0	0	0	0	0	0	0	0	0.118	0	0	0	0	0	0	0	0	0	0	0	0	0	0	0	0	0	0	0	0	0	0	0	0	0
ADAMTS6	18.806	17.593	7.049	16.69	51.336	49.212	22.443	43.085	14.253	19.827	5.97	13.338	20.053	28.264	5.638	19.137	13.316	23.082	6.955	10.898	46.296	49.306	19.022	43.305	11.162	16.72	7.021	8.073	24.548	25.642	6.026	18.707	16.095	19.338	4.96	12.071	40.047	44.255	21.948	30.019	13.441	21.479	8.196	11.812	24.886	27.211	9.051	14.103
ADAMTS7	0.501	0.434	0.407	0.593	0.359	0.33	0.216	0.603	0.297	0.367	0.519	0.148	0	0	0	0.126	0.289	0.314	0.488	0.256	0.329	0.129	0.473	0.463	0.153	0	0.13	0.397	0	0	0.246	0.256	0.121	0.417	1.134	0.123	0	0.334	0	0.223	0	0.38	0	0.4	0	0	0.578	0.168
ADAMTS8	0	0	0	0.099	0	0	0	0	0	0	0	0	0	0	0	0	0	0	0	0	0	0	0	0	0	0	0	0	0	0	0	0	0	0.139	0	0	0	0	0	0	0	0	0	0	0	0	0	0
ADAMTS9	0	0	0	0	0	0	0	0	0	0	0	0	0	0	0	0	0	0	0	0	0	0	0	0	0	0	0	0	0	0	0	0	0	0	0	0	0	0	0	0	0	0	0	0	0	0	0	0
ADAMTSL1	0	0	0	0	0	0	0	0	0	0	0	0	0	0	0	0	0	0	0	0	0	0.129	0	0	0	0	0	0	0	0	0	0	0	0	0	0	0	0	0	0	0	0	0	0	0	0	0	0
ADAMTSL2	2.382	1.086	1.084	0.79	0.359	0.33	0	0	0.891	0.857	0.519	0.296	1.61	0.811	0.289	0.252	2.461	1.256	0.732	0.385	0.439	0.515	0	0	1.529	1.098	1.17	0.926	1.637	1.276	0.492	0.128	1.452	0.835	1.134	0.246	0.238	0.222	0.36	0.112	1.12	1.14	1.821	0.4	1.131	0.926	1.155	0
ADAMTSL3	0	0	0	0	0.12	0	0	0	0	0	0	0	0	0	0	0	0	0	0	0	0	0	0	0	0	0	0	0	0	0	0	0	0	0	0	0	0	0	0	0	0	0	0	0	0	0	0	0
ADAMTSL4	2.507	1.412	1.491	0.889	4.667	5.822	3.021	3.621	1.188	1.713	1.817	2.223	2.488	1.217	2.024	0.504	2.316	1.727	0.732	1.282	1.207	2.317	1.3	2.895	1.223	1.465	3.771	1.456	1.762	1.276	2.337	1.025	0.363	0.139	0.85	0.739	0.596	0.89	1.799	1.004	0.672	0.76	0.546	0.2	0.566	0	0.578	0.839
ADAMTSL5	3.26	5.213	4.202	4.543	6.342	12.742	6.15	12.431	2.375	9.057	4.413	7.558	4.977	10.007	3.469	7.176	2.461	6.909	2.929	6.795	5.266	14.676	8.861	12.158	4.434	8.177	3.641	5.294	4.28	9.166	5.78	6.022	2.42	5.565	2.267	7.391	6.317	10.341	6.476	8.146	3.36	7.983	2.914	6.607	3.205	6.664	4.237	5.037
ADAP1	8.525	10.534	8.812	6.913	4.069	7.799	3.237	7.724	7.572	9.302	9.085	14.376	5.269	8.114	7.661	7.806	7.237	10.678	5.125	8.206	2.962	6.179	3.899	3.474	7.034	11.106	5.981	10.72	3.021	7.426	5.657	7.303	3.872	7.095	5.243	9.731	1.907	5.004	2.639	3.906	2.688	6.083	3.825	5.806	2.451	5.183	2.889	5.708
ADAP2	1.128	0.326	0.678	1.185	0.239	0.22	0.108	0.483	1.188	0.612	0.519	0.593	1.025	0.135	0.434	0.504	1.158	0.314	0.488	0.898	0.549	0.129	0.118	0	0.917	1.098	0.39	0.397	1.133	0.348	0.369	0.384	1.21	0.417	0.425	0.37	0.834	0.334	0	0.112	0	0.57	0.182	0.601	0.566	0.185	0.193	0
ADAR	293.496	423.976	294.034	433.247	288.032	355.798	351.646	270.214	472.573	427.391	444.013	343.236	335.921	433.701	370.632	433.477	415.835	499.491	458.076	398.113	416.335	382.091	372.637	369.829	442.203	481.83	359.525	435.944	394.787	419.328	320.241	399.377	447.753	472.05	462.682	421.262	428.952	415.976	426.844	416.25	462.134	397.836	457.136	428.453	433.243	448.711	457.561	420.742
ADARB1	67.199	51.042	69.272	49.28	96.33	73.159	79.846	79.049	37.265	44.918	49.84	46.684	64.549	54.365	50.304	40.792	51.238	61.396	47.711	50.517	76.685	86.254	72.661	86.61	43.272	46.011	53.181	40.762	46.705	49.08	53.988	42.282	51.794	46.189	47.473	50.995	75.922	70.274	77.717	65.172	40.098	53.412	38.429	38.441	50.715	47.018	39.093	36.265
ADARB2	0	0	0	0	0	0	0.108	0	0	0	0	0	0	0	0	0	0	0	0	0	0	0	0	0	0	0	0	0	0	0	0	0	0	0	0	0	0	0	0	0	0	0	0	0	0	0	0	0
ADAT1	37.612	44.852	51.649	48.49	56.96	65.909	44.671	55.998	51.518	60.584	61.261	62.986	41.862	44.357	45.823	44.443	49.935	37.215	40.634	59.364	58.144	61.407	61.555	61.136	56.116	60.412	54.611	66.172	44.565	51.749	46.61	43.307	44.17	54.676	59.943	60.849	52.561	60.489	65.484	59.48	49.954	57.404	53.909	46.449	43.173	57.385	49.877	54.062
ADAT2	28.334	31.494	27.79	18.468	21.899	25.375	20.825	16.413	16.48	20.317	20.637	23.268	25.029	24.748	23.273	16.367	24.316	31.876	15.741	22.181	15.578	20.984	17.958	12.158	20.489	17.94	15.733	13.367	24.674	21.117	18.201	11.019	21.904	22.538	20.123	19.215	20.381	15.567	21.228	11.383	16.129	21.099	14.752	16.017	20.361	25.545	23.879	17.629
ADAT3	0	0.326	0.542	0.198	0.479	0.659	0.755	0.845	0.891	0.245	0.389	0.148	0.293	0.27	0.578	0.504	0.434	0.314	0.244	0.385	0.329	0.515	0.709	0.463	0.306	0.488	0.26	0.926	0.881	0.696	0.246	0.641	0.968	1.252	0.567	0.739	0.238	0.556	0.959	0.558	0.224	0.76	1.093	0.801	0.377	0	0.963	0.168
ADC	0.125	0.109	0.271	0.593	0.598	0.659	0.324	0.483	0.148	0	0.779	0.445	0	0.27	0.723	0.126	0.145	0.471	0.488	0	0.219	0.515	1.063	0.347	0.153	0.244	0	0.926	0.629	0	0.123	0.128	0	0.139	0	0.246	0.596	0.556	0.48	0.223	0	0.19	0	0	0	0.185	0.385	0.168
ADCK1	5.015	7.493	6.778	2.469	2.154	3.076	1.726	2.052	8.314	4.284	7.658	4.891	7.904	7.303	6.216	4.658	8.25	9.421	6.223	6.154	2.194	2.961	2.009	1.158	6.116	5.858	3.511	6.882	6.924	6.15	6.026	3.588	7.261	10.852	8.503	7.144	3.576	1.89	2.878	1.897	7.616	7.603	7.285	4.605	9.804	7.96	4.622	5.876
ADCK2	41.498	35.512	29.146	26.467	31.711	37.019	26.651	33.913	21.973	27.905	26.347	30.974	39.52	31.645	23.851	24.928	33.29	34.074	25.503	30.9	27.975	30.382	25.52	28.947	29.511	36.003	28.346	29.116	30.087	34.577	27.056	24.729	32.795	33.39	30.042	31.656	25.744	26.575	26.625	24.886	28.449	31.553	22.948	33.836	29.411	38.318	24.65	26.695
ADCK3	77.981	79.604	60.054	74.463	60.789	53.276	54.382	47.55	91.753	85.307	79.562	66.987	82.992	82.223	73.288	84.354	79.751	94.057	79.071	78.725	62.313	55.357	57.42	55.115	86.392	99.588	89.329	87.48	109.649	102.105	90.759	96.993	109.034	101.839	87.718	94.353	77.114	65.048	71.6	66.399	96.101	101.312	94.523	92.698	115.758	103.663	86.659	95.699
ADCK4	52.029	37.033	53.276	32.689	60.789	54.045	48.987	67.101	29.397	34.025	35.563	50.389	52.254	36.514	40.619	30.09	40.961	48.363	36.607	40.516	40.043	57.03	49.622	50.368	37.768	32.22	38.358	43.806	31.22	34.345	41.567	33.442	36.667	29.494	31.318	40.525	42.192	38.251	55.409	40.621	31.81	40.297	34.058	34.436	39.968	35.541	35.241	32.907
ADCK5	11.66	13.358	14.37	7.111	17.351	17.356	13.272	18.586	10.838	9.424	12.2	12.745	13.466	7.573	15.612	5.917	14.184	14.289	8.054	12.181	11.848	17.251	11.578	12.968	12.844	13.547	11.572	13.499	7.931	7.89	11.56	6.663	8.834	13.634	13.604	11.455	11.204	10.341	15.112	9.039	13.889	10.264	11.474	6.607	12.632	12.403	11.94	10.577
ADCY1	0	0	0	0	0	0	0.108	0	0	0	0	0	0	0	0	0	0	0	0	0	0	0	0	0.116	0	0	0	0	0	0	0.123	0	0	0	0	0	0	0	0	0	0	0	0	0	0	0	0	0
ADCY10	0.376	0.109	0.407	0.198	0.239	0.659	0.647	1.328	0.891	0.49	0.13	0.296	0.146	0.27	0.145	0.126	0.289	0.157	0.244	0.128	0.549	0.386	0.118	0.579	0	0.122	0.13	0.132	0.126	0.116	0.369	0	0	0.139	0	0.246	0.119	0.111	0.24	0.446	0.224	0.19	0	0	0.377	0	0.193	0.504
ADCY2	0.125	0	0	0	0	0	0	0	0.148	0.122	0	0	0	0	0	0	0	0.157	0	0.128	0	0	0.118	0	0	0	0.13	0	0.126	0	0	0	0	0	0.142	0	0	0	0.12	0	0	0	0	0	0.189	0	0	0.168
ADCY3	11.033	8.797	16.267	16.887	52.533	33.833	56.108	65.17	5.493	6.12	11.032	13.783	7.319	8.926	15.178	15.612	7.092	12.562	14.643	12.565	32.144	32.828	53.166	51.179	6.575	8.299	15.343	14.558	6.672	7.658	15.25	12.428	5.809	11.965	14.738	14.165	30.393	24.24	46.294	40.844	8.288	9.124	12.385	15.416	6.787	5.183	13.673	14.607
ADCY4	1.003	0.76	1.627	0.494	0.957	0.33	0.54	1.086	0.742	0.734	0.519	0.593	0.585	0.811	0.578	0.881	1.158	0.471	1.22	0.898	0.439	0.901	0.945	0.926	0.459	0.122	1.04	1.456	0.504	0.928	0.369	0	0.363	0.696	1.984	0.493	0.953	0.445	1.799	0.335	0.672	0.95	1.093	0.2	0.566	0.555	0.385	2.015
ADCY5	0	0.109	0.136	0	0	0	0	0	0.297	0	0.13	0	0	0	0.145	0	0	0	0	0	0	0	0.236	0	0	0	0.13	0	0	0.116	0	0	0	0	0	0	0	0	0	0	0	0	0	0	0	0	0.193	0
ADCY6	0	0	0	0.099	0	0.22	0	0	0.445	0	0	0.148	0	0	0	0	0	0	0	0	0	0	0	0.116	0	0	0.13	0	0	0	0	0	0.121	0	0.142	0	0	0	0	0.112	0.224	0	0	0.2	0	0	0	0
ADCY7	178.404	258.034	167.69	154.752	109.971	163.015	103.8	148.684	118.18	224.221	148.74	191.181	178.865	279.262	180.546	182.305	129.976	320.642	163.39	172.58	121.335	211.515	108.341	136.399	132.416	239.939	216.755	162.652	166.047	280.906	214.232	212.693	118.957	224.13	148.512	162.1	79.736	135.768	109.259	90.057	116.71	242.541	141.876	159.368	142.529	256.38	164.267	171.587
ADCY8	0.125	0	0.136	0	0	0	0	0	0	0.245	0.13	0	0	0	0	0	0.145	0	0.122	0	0	0	0	0	0.153	0	0	0	0	0	0	0	0	0	0	0	0	0	0	0	0	0	0	0	0	0	0	0
ADCY9	8.149	13.141	12.201	10.962	18.548	23.727	14.782	17.861	12.768	12.239	12.59	10.819	10.539	10.954	13.01	8.813	11.869	14.132	12.812	12.95	17.772	20.727	17.958	15.863	11.927	14.279	11.312	11.249	5.917	9.63	10.33	7.816	9.076	15.165	14.454	13.673	20.023	18.013	18.11	16.516	11.201	8.554	11.474	10.011	7.73	10.551	10.592	8.395
ADCYAP1	0	0	0	0	0	0	0	0	0	0	0	0	0	0	0	0	0	0	0	0	0	0	0	0	0	0	0	0	0	0	0	0	0.121	0	0	0	0	0	0	0	0	0	0	0	0	0	0	0
ADCYAP1R1	0	0.109	0	0	0	0	0.108	0	0	0	0	0	0	0.135	0	0	0	0	0	0	0	0	0	0	0	0	0	0	0	0	0.123	0	0	0.139	0	0	0.119	0	0	0	0	0	0	0	0	0	0	0.168
ADD1	210.876	273.347	228.693	313.257	252.731	264.404	267.161	252.473	278.08	303.531	267.238	230.899	223.362	290.216	233.163	318.907	255.175	314.832	293.589	280.538	325.937	287.083	327.032	281.714	271.56	314.02	309.074	314.849	307.169	343.793	260.595	314.171	280.632	323.604	280.585	309.664	319.658	357.043	319.023	373.732	263.436	281.888	300.144	311.129	251.122	276.742	266.525	280.886
ADD2	13.916	6.95	6.507	7.802	24.172	11.095	9.279	12.189	9.502	9.547	5.841	5.039	22.102	9.331	5.059	4.029	15.053	11.777	8.664	6.667	31.266	19.439	11.815	12.505	15.138	9.031	6.371	8.205	17.121	12.531	8.978	9.482	18.636	8.347	6.519	7.883	29.797	15.567	10.434	9.82	18.369	13.306	6.921	5.205	24.509	11.107	8.666	7.052
ADD3	385.519	356.318	335.651	354.735	414.517	336.685	321.003	283.369	462.18	429.839	445.83	428.452	436.77	446.548	455.629	409.052	419.888	285.783	412.318	408.37	403.17	367.672	340.856	339.608	436.24	398.23	386.83	398.358	523.949	431.627	397.472	470.616	401.404	423.635	395.795	363.123	462.443	393.737	338.692	357.662	409.715	360.77	365.891	406.429	415.521	414.836	442.54	397.572
ADH1A	0.251	0	0	0	0.239	0.549	0.108	0	0.148	0.367	0.13	0.445	0.146	0.406	0.578	0	0.434	0.157	0	0.128	0	0.129	0.118	0.232	0	0.244	0.26	0.265	0.126	0.116	0	0	0.121	0	0.142	0.123	0.119	0	0	0	0.224	0.19	0	0	0.566	0.555	0	0.336
ADH1B	0	0	0.136	0	0	0	0.108	0	0.148	0	0	0	0	0	0	0	0	0	0	0.128	0	0	0	0	0	0	0	0	0	0	0	0	0	0	0	0	0	0.111	0	0	0	0	0	0	0	0	0	0
ADH1C	0	0.109	0	0	0	0	0	0	0	0	0	0	0	0	0	0	0	0	0	0	0	0	0	0	0	0	0	0	0	0	0	0	0	0	0	0	0	0	0	0	0	0.19	0	0	0	0	0	0
ADH4	0	0	0	0	0	0	0	0	0	0	0	0	0	0	0	0	0	0.157	0.122	0	0	0	0	0	0	0	0	0	0	0	0	0	0	0	0	0	0	0	0	0	0	0	0	0	0	0	0	0
ADH5	136.154	149.977	117.125	135.692	107.099	105.894	108.008	116.341	123.228	132.672	120.575	135.012	138.467	148.489	142.095	138.995	126.212	143.833	140.815	133.089	114.862	119.854	99.008	120.652	115.291	135.835	149.271	121.36	132.057	131.693	129.867	148.245	142.192	139.681	113.368	114.061	108.817	102.854	96.427	106.573	132.39	132.675	129.309	137.545	138.947	138.094	128.833	134.483
ADH6	0	0	0	0	0	0	0	0	0	0	0	0	0	0	0	0	0	0	0	0	0.11	0	0	0	0	0	0	0	0	0	0	0	0	0	0	0	0	0	0	0	0	0	0	0	0	0	0	0
ADH7	0	0	0	0	0.239	0	0	0	0	0	0	0	0.146	0	0	0	0.145	0	0	0	0	0	0	0	0	0	0	0	0	0	0	0	0	0	0	0	0	0	0	0	0	0	0	0	0	0	0	0
ADHFE1	23.319	21.937	24.266	11.653	20.702	27.352	19.206	22.93	12.174	20.684	19.339	27.269	29.86	31.78	29.778	15.738	17.803	6.595	14.887	11.283	12.068	20.984	11.224	13.895	10.092	12.693	15.473	11.646	17.499	21.813	17.463	13.325	13.191	13.356	10.628	12.071	8.343	11.675	15.112	6.807	8.96	15.777	10.381	12.213	12.82	19.807	12.903	14.607
ADI1	63.689	62.88	51.785	66.76	23.095	16.038	19.206	19.672	43.056	53.363	49.969	59.577	70.112	86.416	61.146	70.63	60.935	80.082	57.595	55.261	16.675	14.805	13.941	16.442	46.636	52.357	52.661	52.276	65.336	62.191	52.759	56.12	54.94	45.216	43.363	50.009	11.919	14.344	10.194	12.052	40.77	49.421	45.532	58.262	60.141	62.198	65.476	53.222
ADIG	0	0	0	0	0.239	0	0	0	0	0.122	0	0.148	0.293	0	0	0	0	0	0	0	0	0	0	0	0	0	0	0	0	0	0	0	0	0	0	0	0	0	0	0	0	0	0	0	0	0	0	0
ADIPOQ	0	0	0	0	0	0	0	0	0	0.122	0	0	0	0	0	0	0	0	0	0	0	0	0	0	0	0	0	0	0	0	0	0	0	0	0	0	0	0	0	0	0	0	0	0	0	0	0	0
ADIPOR1	30.716	48.436	33.619	42.367	40.087	50.42	52.439	45.619	42.759	49.691	46.984	34.531	32.933	39.083	38.885	47.968	41.83	52.76	43.196	46.799	52.44	53.555	58.129	53.494	38.838	44.668	39.788	42.35	42.55	48.152	38.616	41.386	56.272	64.832	48.606	46.56	67.579	77.168	60.087	71.198	56.451	55.123	50.631	44.247	38.46	52.202	51.803	49.864
ADIPOR2	16.549	30.082	15.047	33.577	17.112	26.254	21.58	10.741	54.042	29.252	31.669	18.822	16.54	29.887	22.117	24.802	28.079	31.562	34.533	28.849	34.667	25.876	32.845	17.831	29.664	31.731	19.764	21.969	25.43	26.455	19.185	18.579	38.725	43.268	45.914	31.533	39.57	41.809	34.301	36.268	43.906	32.884	44.439	34.236	30.542	29.988	33.123	27.367
ADK	19.057	16.073	20.741	14.912	29.916	27.132	27.083	27.396	12.026	15.421	21.935	24.75	21.077	10.007	20.093	10.827	17.803	21.041	18.548	18.848	17.663	19.439	19.376	22.695	18.196	14.157	16.253	16.543	11.33	9.746	16.725	9.866	12.949	12.382	17.572	18.969	23.122	14.01	25.546	13.726	18.369	14.256	15.845	9.81	14.14	13.883	19.065	16.118
ADM	1.881	1.195	5.151	2.271	2.513	2.087	7.553	4.707	0.891	1.224	2.855	1.63	0.146	0.27	1.59	1.133	0.289	0.471	0	1.154	1.316	1.159	3.781	4.863	0.306	1.098	0.91	0.132	0.755	0.232	0.246	0.384	1.452	0.835	0.425	0.739	2.86	2.224	3.958	5.357	0.896	0.19	0.364	0.601	0.566	0.37	0.385	0
ADM2	0.125	0	0	0	0	0	0.216	0	0	0	0	0.148	0	0	0	0	0	0.157	0.122	0	0	0	0	0	0.306	0.122	0.13	0	0.126	0	0	0	0.121	0.417	0	0	0	0	0	0.112	0.224	0.38	0.182	0.2	0	0	0	0.168
ADNP	53.534	48.436	45.278	46.218	46.071	36.799	37.441	44.05	47.955	35.983	44.778	46.832	45.082	56.799	48.425	44.065	51.672	48.363	43.928	34.49	34.448	30.253	31.073	32.421	43.578	37.59	41.089	37.851	48.215	39.566	44.519	40.617	45.259	35.477	43.221	40.648	30.988	33.469	32.862	30.019	38.306	38.016	38.246	41.043	45.247	43.686	46.989	44.156
ADNP2	46.638	53.323	54.631	71.204	55.046	66.129	67.653	67.222	56.418	68.417	64.895	66.543	64.257	98.993	76.757	82.465	54.277	99.553	72.36	64.365	79.756	73.509	76.56	87.884	49.388	61.51	70.865	62.07	80.443	84.353	61.121	70.343	55.909	64.137	65.47	67.131	67.102	83.618	80.475	76.331	59.587	68.999	61.741	81.486	62.026	84.411	59.506	66.822
ADO	29.713	23.023	24.537	28.244	38.053	45.367	38.628	40.067	25.982	26.926	26.218	25.343	25.761	22.99	25.008	26.313	26.198	33.289	30.262	20.899	44.87	33.472	46.55	39.6	23.7	28.07	26.395	25.41	26.814	23.902	24.596	27.291	32.311	34.781	25.933	30.548	43.503	47.702	49.293	49.325	29.569	31.933	33.875	32.434	26.206	33.505	31.968	30.221
ADORA1	0.251	0	0	0	0	0.11	0.108	0	0	0	0	0.148	0	0	0	0	0	0.314	0.122	0	0	0	0	0.232	0.153	0	0	0	0.126	0.116	0	0	0	0	0	0	0.238	0	0	0	0	0	0	0	0	0	0	0
ADORA2A	26.203	44.309	26.841	52.44	15.796	17.686	15.322	17.982	66.068	68.05	50.878	25.787	25.322	40.435	30.79	41.925	38.645	45.537	52.47	32.182	29.401	18.281	23.866	15.979	55.658	58.337	34.847	36.263	59.042	53.373	28.285	41.386	58.571	71.928	41.237	40.648	25.744	26.464	19.309	22.319	60.259	51.892	57.552	53.256	56.559	52.942	55.847	40.798
ADORA2B	0.251	0.217	0.407	0.691	0.479	0.11	0.324	0.241	0.297	0.734	0.649	0.445	0.293	0.406	0.434	0.755	0.145	0.157	0.488	0.385	0.11	0.257	0.354	0.579	1.223	0.122	0.13	0.794	1.385	0.348	0.123	0.256	0.847	0.835	0.283	0.37	0	0	0.24	0.335	0.448	0.38	0.364	0.601	0.377	0.185	0.578	0
ADORA3	0	0	0	0.099	0	0	0	0	0	0.122	0	0	0	0	0	0	0	0	0	0	0	0	0	0	0	0.366	0	0	0	0	0	0	0	0.139	0	0	0	0	0	0	0	0.19	0	0	0	0	0	0
ADPGK	60.304	62.011	64.527	57.082	44.515	57.78	41.326	48.998	48.104	56.545	60.353	60.763	48.156	56.529	54.207	53.634	58.33	73.173	47.955	59.364	40.372	46.474	50.331	38.905	63.609	58.947	49.67	52.806	41.795	53.025	42.182	42.411	49.616	53.146	57.676	54.074	38.855	46.034	43.896	46.982	46.594	57.214	47.535	51.454	41.1	48.87	51.033	48.353
ADPRH	0.501	1.412	0.542	2.074	0	0	0.324	0.121	1.039	1.102	2.206	1.334	0.878	0.811	0.723	1.637	0.868	0.785	0.488	2.051	0.11	0	0.827	0	0.917	1.465	0.91	1.191	1.007	0.58	0.615	1.409	0.968	1.113	0.709	1.478	0	0.556	0.12	0.335	0.896	0.57	0.546	0.801	0.754	0.37	0.578	1.847
ADPRHL1	2.131	0.869	1.084	0.889	1.316	2.087	1.187	2.414	1.188	1.224	1.038	1.63	1.756	0.947	1.301	0.881	1.303	1.57	0.854	2.308	1.097	1.159	0.827	0.579	1.682	1.831	1.3	1.059	1.007	0.696	0.984	1.666	1.573	1.113	1.275	1.109	1.311	1.112	1.079	1.004	0.448	1.521	0.911	1.201	1.131	0.74	0.77	0.672
ADPRHL2	17.803	16.181	20.334	20.64	18.428	13.841	19.314	17.861	16.628	20.072	17.781	13.19	16.54	16.499	14.455	24.425	13.75	17.587	21.354	14.873	16.346	13.002	15.714	17.484	11.162	12.082	16.904	13.102	17.499	13.923	14.266	18.707	15.611	18.225	18.989	16.136	15.017	20.682	15.591	18.636	12.545	22.619	18.213	18.219	21.492	15.735	19.643	20.819
ADRA1A	0	0	0	0	0.12	0	0	0	0	0	0	0	0	0	0	0	0	0	0	0	0	0	0	0.116	0	0	0	0	0	0	0	0	0	0	0	0	0	0	0	0	0	0	0	0	0	0	0	0
ADRA1B	0.251	0	0	0	0	0	0	0	0	0	0	0.148	0	0.135	0.145	0	0	0	0	0	0.11	0	0	0	0	0	0	0	0	0	0	0	0	0	0	0	0	0	0	0.112	0	0	0	0	0	0	0	0
ADRA1D	0	0	0	0	0	0	0	0	0	0	0	0	0	0	0	0.126	0	0	0	0	0	0	0	0	0	0	0	0	0	0	0	0	0	0	0	0	0	0	0	0	0	0	0	0	0	0	0	0
ADRA2A	0	0	0	0	0	0	0.108	0	0.148	0	0	0.148	0	0	0.145	0.126	0	0.157	0	0	0	0.129	0	0	0	0	0.26	0.132	0	0	0.246	0	0	0	0	0	0	0	0	0.112	0	0	0	0	0	0	0	0
ADRA2B	0.251	0.217	1.356	0	0.479	0.549	0.54	0.241	0.148	0.122	0	0.148	0.293	0	0	0.378	0.289	0.157	0	0.256	0.11	0.257	0.236	0.116	0.459	0.366	0.39	0	0.252	0	0.123	0	0.242	0	0.142	0.37	0.238	0.222	0.24	0	0.448	0.19	0.182	0.2	0	0	0	0.168
ADRA2C	0	0.109	0	0	0.12	0	0	0	0.148	0	0	0.148	0	0	0.289	0.126	0.579	0.157	0.122	0	0	0	0.118	0	0.153	0	0	0	0	0	0	0	0.121	0.139	0.142	0.123	0	0.111	0	0	0	0	0	0	0	0	0	0
ADRB1	0	0.217	0	0	0.12	0.33	0.216	0.121	0	0	0	0.148	0	0.135	0.289	0	0	0.471	0.122	0	0	0.257	0	0	0	0.122	0	0.132	0	0.116	0	0	0	0.139	0	0.123	0	0.445	0	0.112	0	0	0.182	0.2	0.189	0	0	0.168
ADRB2	5.642	15.204	8.54	7.012	7.3	19.004	9.819	10.5	12.174	13.341	11.681	16.154	8.782	14.2	11.275	8.184	9.408	14.289	7.321	11.796	6.802	17.508	7.207	9.726	6.422	11.716	5.461	9.794	4.532	9.862	6.887	8.456	7.624	15.721	9.636	11.825	10.488	16.234	11.394	14.396	10.08	11.595	9.106	12.213	7.353	13.513	9.821	12.424
ADRBK1	547.876	461.986	610.435	411.323	410.807	403.582	415.307	502.895	358.252	461.416	457.252	551.46	588.41	520.658	588.617	524.378	391.23	573.92	490.657	481.966	370.807	430.754	448.842	444.86	421.866	461.205	619.839	489.279	513.878	531.644	611.827	565.047	430.569	472.468	512.28	489.378	348.501	383.618	447.592	398.506	394.483	541.536	469.885	524.554	530.336	514.241	566.366	529.705
ADRBK2	3.761	3.91	3.253	3.753	2.872	6.151	3.453	3.017	7.423	6.732	3.245	2.519	5.269	5.68	2.457	2.644	5.066	2.826	2.318	3.334	7.35	5.149	2.481	3.474	5.963	2.807	2.991	2.118	4.406	4.293	2.214	1.794	6.293	3.617	3.826	2.217	5.602	5.226	4.318	1.562	4.256	3.612	4.553	2.002	2.639	5.368	1.155	2.686
ADRM1	84.626	74.5	82.964	61.526	78.5	99.522	99.592	112.237	68.889	67.438	77.874	89.218	86.505	69.646	78.058	69.875	78.593	72.231	71.75	69.493	73.723	93.334	75.142	80.936	64.526	79.329	86.208	86.421	67.099	87.254	88.423	76.236	70.793	79.718	65.186	72.058	56.733	84.174	85.992	87.602	77.284	86.676	88.695	78.283	78.806	76.081	77.801	80.421
ADSL	96.787	89.921	114.008	92.239	152.093	123.14	143.507	141.322	89.229	93.507	103.443	123.749	124.415	97.234	122.869	122.25	86.264	104.107	116.044	94.239	132.415	139.422	133.152	155.62	97.86	94.706	105.452	91.318	92.402	92.475	114.126	106.219	82.29	81.666	96.788	87.209	117.995	110.971	127.729	116.059	69.891	94.469	80.864	87.693	78.24	77.007	98.214	98.554
ADSS	63.689	75.803	87.302	67.55	51.216	71.182	61.395	56.239	62.059	55.076	67.621	81.956	52.108	77.49	77.48	53.004	73.527	89.346	53.934	70.776	46.625	52.653	48.086	47.01	56.116	66.27	55.912	64.187	55.769	60.451	53.005	45.101	45.501	56.206	67.454	66.145	41.954	51.594	56.729	42.183	58.467	50.561	49.356	52.455	44.305	69.972	61.817	54.062
ADSSL1	0.125	0	0.136	0.099	0.12	0	0.216	0.362	0	0.122	0	0.445	0.732	0.27	0.434	0.504	0	0.471	0	0.128	0.439	0.515	0	0.116	0	0.244	0.26	0.265	0.252	0.812	0	0	0.363	0	0.283	0.123	0.358	0	0.24	0	0.224	0	0	0	0	0	0.193	0.168
AEBP1	8.525	12.815	7.591	3.852	4.428	6.481	2.05	2.896	17.371	9.547	11.032	7.558	10.246	7.303	10.697	3.148	19.54	11.463	5.491	7.052	4.827	4.506	1.654	3.474	17.89	12.693	6.501	7.808	10.575	10.327	5.165	5.51	8.471	11.13	10.487	8.376	5.959	5.115	3.598	1.451	14.785	11.975	6.374	3.203	7.541	13.513	8.859	6.044
AEBP2	89.39	114.465	107.636	88.881	90.346	121.053	95.276	90.031	108.827	104.522	125.637	108.78	98.8	109.541	98.585	75.289	133.884	108.974	103.354	116.934	82.609	128.479	95.227	92.284	114.373	112.037	106.752	108.391	88.5	100.249	99.983	82.13	105.04	105.039	120.311	113.815	85.576	101.186	95.827	75.104	108.421	116.138	91.427	87.492	101.618	97.739	89.933	96.539
AEN	19.683	19.982	20.877	25.479	24.651	24.167	23.63	24.499	25.091	24.234	27.386	21.934	25.761	20.285	27.754	36.008	23.158	25.752	29.286	31.67	30.06	23.301	30.364	30.8	38.532	30.389	33.937	39.571	36.256	34.112	33.82	45.614	30.375	26.434	28.767	32.765	27.651	25.686	36.58	33.702	35.17	19.578	37.154	44.447	40.534	30.914	38.708	36.769
AES	540.98	879.663	545.772	985.891	348.821	452.574	431.708	392.83	1140.08	1218.9	947.34	780.283	652.374	841.842	661.471	1115.48	747.722	700.324	1016.58	795.071	663.613	501.945	580.813	512.133	963.458	1069.35	870.271	933.959	951.971	1207.4	879.432	1112.03	991.349	1084.06	842.463	836.488	617.862	693.96	494.486	625.714	891.338	1046.77	968.364	1165.43	919.462	933.52	931.298	980.331
AFAP1	23.57	19.548	33.89	18.073	23.454	19.663	31.831	21.965	13.659	19.583	22.454	16.45	19.614	16.499	23.417	18.256	13.461	19.942	23.551	17.694	13.933	19.053	26.938	19.337	15.902	13.913	30.556	17.867	14.477	16.94	30.13	20.116	14.28	16.417	25.649	20.694	16.329	11.787	26.385	12.945	11.649	21.479	26.226	18.419	16.402	20.733	23.494	21.322
AFAP1L1	0.125	0.543	1.084	0.099	1.197	0.33	0.108	0.121	1.039	0.245	0.389	0.593	1.171	0.135	0.723	0.126	0.145	0.628	0.122	0.513	0.11	0	0.354	0.116	0.459	0.244	0.13	0.132	0.629	0.232	0.615	0.384	0	0.417	0.283	0.493	0.119	0.89	0.36	0.112	0.448	0.19	0	0	0.566	0.185	0.193	0.168
AFAP1L2	3.009	4.127	2.847	2.271	1.795	1.538	2.158	1.931	2.969	3.305	4.543	3.557	4.245	3.787	3.614	3.273	2.171	1.256	3.173	5.385	2.523	2.446	1.536	2.2	1.682	2.441	2.21	2.382	2.266	3.713	2.46	2.819	1.452	2.226	2.409	1.848	1.669	1.334	0.959	1.562	2.016	2.661	2.186	5.005	2.262	2.592	2.889	2.518
AFF1	147.312	155.081	157.116	186.848	165.137	165.321	155.7	181.631	133.472	154.091	140.952	171.173	125.001	141.998	131.543	154.481	119.12	163.775	138.497	193.735	154.466	172.765	162.217	164.188	134.404	136.079	167.345	157.093	120.601	137.494	131.466	142.095	120.409	131.056	138.734	180.576	147.314	141.661	156.993	160.474	110.661	128.304	122.024	133.741	122.922	126.246	119.59	158.827
AFF2	2.758	6.19	6.507	4.345	4.069	6.811	4.208	3.621	3.86	8.69	6.1	1.482	3.367	5.815	4.626	4.658	3.474	5.339	8.054	2.051	4.498	5.793	5.671	2.547	3.058	5.736	6.501	3.176	2.644	7.31	5.903	3.716	3.388	4.591	4.535	2.464	2.741	4.225	6.716	2.901	1.792	4.562	6.01	2.803	3.016	3.517	4.237	2.351
AFF3	5.892	17.702	7.998	5.135	3.59	9.008	8.2	2.896	10.244	21.051	16.483	7.855	10.978	20.285	18.069	8.561	9.263	21.826	15.863	6.795	7.241	12.359	9.452	6.137	8.869	13.303	12.093	5.426	9.945	15.896	12.421	6.022	6.777	14.33	14.596	5.543	6.794	13.566	12.473	6.026	6.272	14.636	13.842	4.805	3.771	13.883	17.524	5.54
AFF4	92.901	100.781	85.946	71.105	110.689	124.458	102.505	79.169	106.303	97.057	91.632	105.075	91.921	108.73	103.21	75.792	126.068	127.503	77.729	98.47	96.541	96.295	94.164	91.357	103.058	94.096	87.378	104.553	85.856	87.022	88.054	73.29	94.149	114.917	132.498	111.228	127.41	121.98	140.682	101.44	109.541	113.097	89.242	84.489	85.027	104.958	104.761	99.897
AFG3L2	27.206	28.236	24.266	29.232	30.036	23.617	23.306	25.223	19.449	18.359	19.988	28.751	33.226	24.207	22.984	23.921	23.303	25.595	22.94	27.182	21.173	22.658	17.131	25.705	22.936	21.846	31.337	23.293	21.905	21.697	21.522	27.163	18.515	18.782	21.823	20.201	20.619	15.79	17.51	17.52	19.265	19.198	16.391	17.218	28.091	25.545	20.991	19.811
AFM	0	0	0	0	0	0	0	0	0	0	0	0	0	0	0	0	0	0	0	0	0	0	0	0	0	0	0	0	0	0	0	0	0	0	0	0	0	0	0	0	0	0	0	0	0	0	0	0
AFMID	0.752	0.217	0.949	0.296	0.598	0.549	0.647	0.483	0.148	0.857	1.298	0.741	0.732	0.406	0.578	0	0.145	1.099	0.366	0.385	0.219	0	0	0.347	0.153	0.366	0.65	0.397	1.511	0	0.123	0.128	0.605	0.696	0	0.862	0.119	0.334	0.48	0.223	0.224	0.19	0.364	0.601	0.189	0.555	0	0.504
AFP	0.125	0	0	0	0	0	0	0	0	0	0	0.148	0	0	0	0.126	0	0	0	0	0	0	0	0	0	0	0	0	0	0	0.123	0	0	0	0	0	0	0	0	0	0	0	0	0	0	0	0.193	0
AFTPH	73.593	89.378	62.087	102.51	79.098	88.647	92.47	84.48	96.652	96.812	88.128	68.766	79.333	84.252	64.037	104.75	88.87	80.082	105.428	92.444	142.07	111.1	116.612	101.778	113.303	112.647	89.329	73.716	108.013	100.365	75.756	110.575	111.091	108.796	96.221	87.455	118.471	128.985	101.944	136.592	122.086	106.064	94.523	97.503	111.044	79.413	89.933	94.524
AGA	11.033	12.489	10.438	12.443	8.257	5.053	9.064	3.621	18.855	14.809	15.445	7.114	12.734	12.171	11.853	17.626	14.619	10.835	20.012	15.258	11.409	5.922	11.815	7.642	24.465	16.72	14.563	12.837	25.052	16.244	14.635	19.732	23.477	15.025	16.297	11.579	9.535	7.561	10.914	9.374	20.385	13.115	20.034	18.419	14.705	15.549	17.524	14.607
AGAP1	3.26	11.077	5.151	9.876	6.582	16.258	4.748	10.017	3.118	10.281	3.764	10.078	4.537	11.901	3.758	10.324	4.053	7.38	3.905	6.026	3.291	13.002	5.08	8.568	3.823	8.299	2.861	8.47	4.784	10.095	5.78	10.891	3.751	6.539	3.259	7.637	3.695	9.785	4.557	7.812	3.136	6.083	2.186	8.409	2.828	7.775	4.237	7.052
AGAP11	0	0	0	0	0	0	0	0	0	0	0	0	0	0.406	0	0	0	0	0	0	0	0	0	0	0	0	0.13	0	0	0	0	0	0	0	0	0	0.119	0	0	0	0	0.19	0	0	0	0	0	0
AGAP2	93.277	102.41	115.634	79.203	118.946	114.022	102.289	99.324	83.439	87.265	99.419	94.553	82.553	81.277	86.876	64.335	87.712	91.231	78.705	97.829	89.411	117.151	94.872	90.547	91.896	90.923	77.886	104.817	67.476	74.491	80.306	60.733	75.513	83.753	105.29	93.121	90.939	85.174	96.307	81.464	83.556	90.288	86.328	68.272	74.658	81.079	73.372	77.231
AGAP3	29.086	27.584	23.859	18.863	44.874	53.496	44.779	48.274	32.366	32.679	28.165	25.046	29.128	21.908	20.382	21.781	29.671	22.768	24.161	20.13	54.305	58.704	47.732	28.484	29.817	41.495	19.374	25.278	30.843	27.035	20.538	17.041	29.77	31.303	20.973	23.28	47.675	47.146	45.335	49.883	34.274	33.074	26.773	25.427	24.32	18.881	17.139	21.322
AGAP5	23.194	26.39	22.91	15.11	23.454	38.227	18.451	22.689	10.541	27.416	19.079	27.121	24.005	29.346	20.96	12.212	16.211	22.454	13.545	18.72	13.384	32.699	18.431	16.674	13.456	23.677	20.804	17.602	13.974	20.653	18.693	11.147	12.585	21.286	17.714	19.585	15.852	21.238	18.23	10.044	13.665	30.223	14.752	13.815	14.328	24.99	15.021	16.286
AGAP6	30.34	16.942	29.01	15.801	32.668	22.409	24.925	28.723	12.917	16.89	21.545	26.528	30.006	18.663	31.657	15.738	24.606	16.644	18.67	22.694	18.76	22.658	21.739	20.031	20.642	15.011	27.436	24.484	21.149	12.299	23.612	12.813	16.7	15.025	22.107	30.301	18.116	16.679	28.904	14.731	14.785	20.148	15.481	14.816	25.64	15.549	24.457	20.483
AGAP7	5.14	3.584	5.965	5.135	6.582	4.943	6.474	6.758	3.415	4.039	4.672	5.335	6.879	6.897	5.493	5.288	6.079	5.967	4.759	4.616	5.705	7.338	6.026	6.6	3.823	4.272	5.721	4.103	4.658	4.061	6.764	5.253	4.235	4.73	6.66	6.405	4.767	3.558	6.476	3.683	3.36	4.372	2.732	4.405	4.525	4.998	5.392	4.197
AGBL1	0	0	0	0	0	0	0	0	0	0	0	0	0	0	0	0	0	0	0	0	0	0	0	0	0	0	0	0	0	0	0	0	0	0	0	0	0	0	0	0	0	0	0	0	0	0	0	0
AGBL2	3.636	3.041	3.525	2.37	2.513	2.966	1.295	1.81	3.712	3.917	4.543	2.075	4.391	3.922	4.915	3.148	2.026	3.769	2.685	3.334	1.755	1.802	2.127	2.084	2.446	3.295	2.08	2.25	3.147	3.365	3.32	2.306	2.662	3.339	3.118	2.217	1.073	2.113	1.199	1.451	2.016	3.421	1.457	2.403	2.074	3.887	3.081	2.183
AGBL3	2.131	1.412	1.627	1.481	1.675	2.197	2.698	2.896	2.375	1.713	2.077	1.334	1.61	1.623	1.735	1.511	2.026	1.727	1.708	1.41	1.316	1.802	1.418	1.621	1.988	1.587	1.82	1.323	1.385	1.74	2.706	0.513	2.178	0.974	2.126	1.478	1.311	1.557	2.758	1.116	2.464	2.471	2.914	1.602	1.697	2.036	0.963	0.672
AGBL4	0.125	0	0	0	0.12	0.33	0	0.362	0.297	0.122	0.13	0	0	0.135	0	0.378	0.145	0.314	0.366	0.128	0.549	0.257	0.118	0	0.306	0.122	0	0	0	0.116	0.123	0	0.363	0.139	0.142	0.123	0.238	0.222	0	0.112	0	0.19	0	0	0	0	0	0
AGBL5	6.269	8.145	4.202	8.493	9.812	10.655	10.035	9.051	9.353	7.466	7.398	4.298	7.465	7.979	4.915	7.932	7.382	4.397	9.884	6.667	16.895	13.517	11.342	11	7.339	8.421	6.241	7.676	8.938	9.05	6.764	7.431	7.745	7.374	7.794	7.267	12.157	13.788	11.274	11.048	7.616	10.074	9.653	6.006	6.41	8.145	7.896	6.044
AGER	74.972	46.047	50.836	22.912	60.191	51.958	37.333	40.067	40.086	33.168	40.884	44.609	50.644	40.706	47.124	15.989	69.909	36.429	23.062	43.978	38.397	48.405	30.718	31.726	55.352	34.172	28.606	32.822	39.403	26.339	34.189	16.785	47.801	42.85	44.355	38.308	43.503	30.912	40.418	27.341	39.874	34.594	23.312	21.222	38.649	31.654	28.309	29.046
AGFG1	0.251	0.977	1.084	0.198	1.436	0.549	0.54	0.724	1.039	0.49	0.389	0.741	0.585	0.541	0.145	0.504	0.868	0.471	0.61	0.898	0.11	0.386	0.591	0.926	0.917	0.854	1.17	0.662	0.629	0.464	0.369	0.641	1.21	1.113	0.85	0.862	0.834	0.778	1.319	0.335	0.672	0.76	0.182	0	0.377	0.555	0.385	0.672
AGFG2	61.808	57.558	68.594	68.735	89.509	88.208	96.786	102.824	54.636	70.375	71.255	82.252	61.915	65.995	73.433	84.48	51.527	55.586	68.577	65.775	85.242	97.711	94.4	85.336	54.893	64.317	77.106	73.451	60.678	73.214	73.296	76.236	58.087	71.788	68.729	83.021	89.151	98.295	122.812	126.995	59.363	70.519	82.867	98.104	58.067	68.862	87.237	89.823
AGGF1	109.199	104.256	82.557	91.251	103.031	100.511	72.617	58.291	136.59	100.851	98.511	85.809	86.359	83.846	84.708	74.407	125.055	75.999	89.321	90.008	104.331	87.412	88.492	62.41	124.771	93.73	74.636	87.877	100.963	82.961	79.445	64.064	133.237	113.387	106.282	91.15	103.454	90.623	81.075	74.769	123.878	104.163	96.709	70.675	87.29	95.333	84.348	86.297
AGK	0.878	0.326	0.271	0.593	0	0.33	0.216	0.845	0.297	0.245	0.519	0.741	0.293	1.082	1.156	0.126	0.868	0.314	1.098	1.282	0.329	0.515	0.354	0.695	0.765	0.732	1.3	0.265	0.378	0.928	0.369	0.897	1.089	0.417	0	1.478	0.477	0.334	0.84	0.781	0.448	0	0.911	0.601	1.131	0.555	0.385	0.168
AGL	46.764	43.44	30.773	45.823	33.147	33.174	29.457	33.43	39.641	50.792	42.571	35.865	35.275	46.521	35.126	38.4	41.83	36.743	40.146	47.056	30.498	33.858	29.182	30.221	45.872	41.739	37.708	45.791	39.781	42.583	37.017	35.107	40.298	50.781	40.812	42.619	30.154	32.024	30.583	30.8	43.01	46.569	37.154	34.637	37.329	45.352	37.552	39.791
AGMAT	10.531	11.186	7.998	9.579	1.316	1.867	1.295	0.965	13.065	14.075	11.811	10.226	14.198	13.929	11.275	12.212	12.737	12.405	12.08	9.873	1.865	1.931	1.536	1.621	11.621	13.181	14.823	10.72	15.988	16.012	10.945	13.069	12.343	13.495	9.778	7.267	2.98	1.334	2.399	1.339	11.425	13.876	13.659	8.609	16.214	14.254	11.362	12.424
AGMO	0	0	0	0	0	0	0	0	0	0	0	0	0	0	0	0	0	0	0	0	0	0	0	0	0	0	0	0	0	0	0	0	0	0	0	0	0	0	0	0	0	0	0	0	0	0	0	0
AGPAT1	58.047	59.079	44.735	57.97	81.611	68.765	78.659	77.963	57.309	71.844	58.406	48.017	60.158	54.635	46.835	81.71	41.685	56.685	59.547	51.415	116.837	99.642	106.451	76.073	48.624	59.191	55.652	53.732	53.377	66.136	64.934	79.824	60.265	74.849	56.117	49.27	88.317	86.509	100.624	118.626	64.291	75.271	69.026	66.47	70.887	59.421	59.891	72.194
AGPAT2	3.009	5.539	6.236	7.999	2.154	5.492	5.071	3.379	5.642	6.609	5.451	5.483	2.049	3.381	4.047	5.54	4.053	2.826	5.491	6.154	5.046	2.961	4.253	3.242	5.046	9.519	4.031	7.941	4.028	5.337	3.075	4.869	4.962	7.513	6.66	8.499	4.172	3.781	3.718	4.352	5.376	6.463	5.464	8.209	2.074	3.702	4.044	4.365
AGPAT3	45.51	60.165	44.329	59.748	45.353	57.341	47.908	45.016	70.671	63.399	64.895	47.128	38.056	53.689	44.378	48.094	61.514	63.123	50.518	56.928	66.043	54.713	76.56	45.505	74.618	66.148	45.379	59.82	60.553	60.683	45.872	55.608	63.048	71.51	60.368	57.277	62.096	63.492	54.57	55.128	60.483	63.486	67.569	55.659	52.223	68.306	50.648	50.032
AGPAT4	6.269	5.43	6.914	4.543	7.539	6.811	9.279	13.999	2.969	3.06	7.658	8.003	3.659	6.221	8.384	7.176	2.605	3.297	4.759	6.667	3.072	9.012	7.325	9.032	1.223	5.126	4.161	6.22	1.511	3.249	5.78	3.716	2.178	4.591	4.393	8.622	4.887	5.115	8.395	5.803	2.24	4.182	1.821	5.005	2.451	4.072	4.814	4.197
AGPAT5	14.292	19.982	19.114	32.787	18.787	24.496	29.78	21.12	31.772	26.437	28.554	18.822	16.979	25.019	25.297	32.86	19.25	23.711	24.893	18.976	32.802	23.945	39.579	22.926	21.254	28.558	28.606	23.293	25.43	18.449	20.907	23.319	20.814	20.173	27.208	18.723	30.75	31.69	26.385	30.465	28.225	22.239	29.14	24.426	24.32	25.916	28.886	26.359
AGPAT6	108.572	93.614	116.854	80.586	86.637	96.227	91.607	76.997	90.565	80.044	100.068	109.077	114.169	98.452	109.571	75.037	106.528	106.933	92.738	92.701	67.36	96.939	79.868	89.041	90.826	93.12	92.189	107.596	90.136	85.397	88.792	85.59	97.174	83.336	104.44	100.881	73.776	71.498	91.749	70.193	87.364	82.684	81.957	82.888	93.134	87.373	92.051	83.947
AGPAT9	8.4	4.453	5.151	10.863	3.71	1.867	6.15	8.086	9.947	6.12	6.879	8.448	7.172	3.787	8.818	8.813	8.25	4.711	8.42	8.334	5.814	3.218	3.308	7.642	6.881	5.98	8.062	13.102	9.945	6.15	5.78	10.763	9.802	8.626	8.503	12.564	7.032	4.114	3.598	7.7	13.217	4.942	8.014	14.615	10.746	4.443	8.088	13.767
AGPHD1	15.922	12.598	10.709	5.53	29.078	21.42	15.861	17.258	11.877	9.179	10.902	7.707	18.735	9.602	11.998	7.554	10.711	12.719	8.786	7.949	15.578	16.478	12.642	12.042	8.716	10.618	11.442	7.014	11.33	9.746	9.224	5.638	11.375	8.626	9.353	10.47	18.116	13.788	15.591	9.709	11.201	12.925	9.471	8.008	9.804	7.219	7.51	6.884
AGPS	30.842	30.191	28.604	50.662	33.147	28.78	29.349	33.792	28.357	37.329	42.571	36.458	33.08	39.083	36.572	47.087	33.869	38.314	39.536	31.926	35.874	31.669	32.136	39.137	32.875	34.05	43.169	28.719	37.137	34.461	32.59	41.001	34.005	29.494	36.844	33.627	31.704	36.027	33.581	37.831	28.449	34.594	51.177	48.251	36.952	39.244	48.529	38.783
AGR2	0	0	0	0	0	0	0	0	0	0	0	0	0.146	0	0	0	0	0	0	0	0	0	0	0	0	0	0	0	0	0	0	0	0	0	0	0	0	0	0	0	0	0	0	0	0	0	0	0
AGR3	0	0.109	0.136	0.099	0.12	0	0	0	0.148	0	0	0	0	0	0	0	0	0	0	0	0	0	0	0	0	0	0	0	0	0	0	0	0	0.139	0	0	0	0	0	0	0	0.19	0	0	0	0	0	0
AGRN	3.009	3.584	3.118	1.975	8.855	9.886	8.308	8.327	3.415	3.06	3.245	2.371	2.927	2.569	3.325	1.385	2.461	2.355	0.976	1.41	6.802	6.823	9.334	4.632	1.988	3.051	1.17	2.25	2.392	1.392	2.091	1.025	2.299	2.365	1.984	1.971	4.291	6.338	5.997	3.571	3.36	1.14	2.186	1.201	3.205	2.406	4.814	1.847
AGRP	0.752	2.063	0.678	0.395	0.838	1.318	0.971	1.207	0.742	1.713	1.298	2.075	2.196	2.299	2.168	1.259	1.737	0.314	1.22	0.641	0.768	0.772	0.591	1.042	1.682	0.976	0.78	0.662	0.629	0.696	1.599	0.256	1.21	0.696	1.275	2.094	0.953	0.89	1.319	0	0.448	1.331	1.275	0.601	0.943	1.296	1.541	0.839
AGT	0.125	0	0	0	0	0	0	0	0	0	0	0	0	0	0	0	0	0	0	0	0	0	0	0	0	0	0	0	0	0	0	0	0	0	0	0	0	0	0	0	0	0.19	0	0	0	0	0	0
AGTPBP1	90.644	79.17	84.862	57.378	106.142	125.227	95.276	100.772	71.116	79.065	79.042	103.297	94.995	104.132	115.064	62.195	101.173	111.33	61.988	71.288	75.917	100.672	77.268	92.862	74.618	67.49	68.524	73.584	68.735	68.689	70.837	55.608	60.265	56.485	76.807	81.419	78.305	87.732	95.707	75.55	66.531	67.098	57.552	62.266	66.363	78.302	74.912	60.61
AGTR1	0	0	0	0	0	0.11	0	0	0	0	0	0	0	0	0	0	0	0	0	0	0	0	0	0	0	0	0	0	0	0	0	0	0	0	0	0	0	0	0	0	0	0	0	0	0	0	0	0
AGTR2	0	0	0	0	0.12	0	0	0	0	0	0	0	0	0	0	0	0	0	0	0	0	0	0.118	0	0	0	0	0	0	0	0	0	0	0	0	0	0	0	0	0	0	0	0	0	0	0	0	0
AGTRAP	24.949	26.39	26.299	20.344	38.891	42.511	35.283	37.412	24.349	28.15	23.752	20.007	31.177	28.264	23.417	18.507	25.619	26.066	23.306	23.207	40.92	41.839	36.744	30.105	26.3	27.46	24.835	18.396	21.527	22.626	21.153	20.116	22.751	22.121	20.406	20.078	35.637	40.586	34.421	28.792	23.073	25.281	18.577	19.621	20.55	23.694	15.406	14.775
AGXT	0	0	0	0	0	0	0	0	0	0	0	0	0	0	0	0	0	0	0	0	0	0	0	0	0	0	0.13	0	0	0	0	0	0	0	0	0	0	0	0	0	0	0	0	0	0	0	0	0
AGXT2	0	0	0	0	0	0	0	0	0	0	0	0	0	0	0	0	0	0	0	0	0	0	0	0	0	0	0	0	0	0	0	0	0	0	0	0	0	0	0	0	0	0	0	0	0	0	0	0
AGXT2L1	0	0	0	0.099	0	0	0	0	0.148	0.122	0	0	0	0	0	0.378	0	0	0	0	0	0	0	0	0	0	0	0	0	0	0	0	0	0	0	0	0	0	0	0	0	0	0	0	0.189	0	0	0
AGXT2L2	62.435	69.721	66.968	35.553	27.403	39.326	23.738	23.775	51.221	54.709	64.246	77.361	64.842	82.088	92.224	39.659	89.449	70.975	31.238	63.724	17.992	19.568	16.304	22.116	51.835	52.723	41.999	59.423	47.46	52.097	50.914	34.979	47.196	57.319	71.847	66.515	19.547	21.905	27.105	16.739	54.211	54.933	44.074	44.047	48.452	77.007	53.921	52.383
AHCTF1	32.346	42.789	37.551	33.972	31.711	42.292	32.046	28.24	39.938	36.473	42.312	37.495	34.104	39.083	40.33	30.09	43.856	38.314	29.042	39.491	27.536	33.343	28.237	31.263	34.862	29.291	28.216	30.836	30.843	26.687	29.392	22.422	34.126	36.451	38.687	43.358	31.942	37.917	32.862	28.903	36.738	44.288	37.336	40.042	31.296	45.723	35.049	34.418
AHCY	19.182	17.485	14.37	28.738	16.155	15.928	15.106	12.189	38.156	30.843	26.607	14.079	16.54	20.15	17.924	21.907	21.132	18.686	28.798	24.105	31.157	21.113	35.681	15.631	40.061	31.121	24.055	22.896	31.472	27.963	19.677	21.782	38.725	36.172	33.585	25.374	38.736	33.358	23.147	22.654	39.426	28.322	39.703	30.032	26.206	27.211	29.272	23.841
AHCYL1	119.103	136.619	102.214	195.44	144.554	144.34	174.367	173.183	144.608	165.351	140.303	115.005	126.464	163.23	116.076	211.136	114.778	132.842	161.803	140.654	145.141	173.151	228.025	196.146	130.887	149.382	137.699	128.242	194.246	172.651	138.845	190.399	169.42	157.628	134.766	150.151	190.222	207.599	192.493	249.861	132.838	144.08	164.46	199.411	154.029	152.717	165.615	151.104
AHCYL2	8.651	12.489	6.778	15.801	13.043	12.742	10.79	8.327	17.816	12.606	15.056	9.93	9.953	11.36	10.841	10.072	13.895	9.264	11.104	8.591	14.92	10.556	17.013	9.958	14.526	12.815	9.102	9.264	11.456	9.978	7.133	9.097	11.133	12.104	13.746	14.042	18.116	17.013	14.032	16.628	11.649	8.744	14.752	11.412	6.787	8.33	13.288	13.935
AHDC1	2.507	3.584	3.253	4.839	5.744	8.129	5.503	6.879	4.306	3.917	4.413	3.26	2.049	2.029	1.446	2.77	2.895	2.512	2.807	3.59	7.131	7.467	7.325	6.947	5.963	4.394	4.941	2.647	2.014	3.365	1.476	3.459	3.872	3.339	4.393	3.942	6.198	10.119	8.515	8.704	3.584	2.281	2.368	3.203	1.885	2.777	3.659	3.358
AHI1	23.57	30.951	19.928	20.443	33.985	42.072	11.545	33.068	9.799	22.765	7.528	23.12	23.712	30.293	10.552	14.73	16.934	29.991	8.176	17.822	15.578	34.115	7.561	22.926	10.55	15.744	9.232	10.455	9.442	15.548	9.961	12.172	12.949	15.86	8.644	17.614	15.017	23.573	6.716	16.07	7.616	20.719	3.825	11.612	16.214	19.807	6.548	14.103
AHNAK	131.139	157.253	205.783	131.149	102.433	178.943	142.86	167.632	187.96	172.205	251.534	283.066	145.932	143.756	202.807	141.135	195.977	142.263	143.988	206.301	79.318	136.59	111.531	161.641	173.701	153.409	165.394	221.148	86.989	113.128	172.664	138.763	118.715	137.038	223.618	217.405	99.521	146.331	175.103	150.319	147.399	143.32	187.772	149.358	93.323	143.092	140.966	174.609
AHNAK2	0	0	0.136	0	0	0	0.108	0	0	0.122	0	0.148	0.146	0	0	0.126	0	0	0	0	0	0	0.118	0	0.153	0.122	0	0.265	0	0	0	0	0	0.139	0	0	0	0.111	0	0.112	0.224	0	0.182	0	0	0	0	0
AHR	9.027	15.421	15.183	54.81	17.112	27.682	27.515	18.948	20.043	18.848	30.371	13.635	10.392	15.687	19.948	29.209	20.408	15.545	25.625	27.567	41.359	25.619	56.475	36.473	21.407	23.799	22.625	30.572	12.211	11.835	18.078	19.091	18.999	18.921	24.091	30.548	34.326	44.144	38.739	52.227	15.009	16.537	35.879	30.833	15.648	15.364	28.116	21.994
AHRR	2.006	4.561	6.371	6.715	0.718	3.515	1.187	4.224	1.188	3.794	4.024	7.262	1.025	8.385	4.626	5.791	1.447	9.264	5.003	9.744	0.549	2.575	1.654	3.242	0.612	7.079	3.641	10.058	0.755	8.006	4.919	6.278	1.573	4.591	4.818	7.021	0.119	3.113	1.319	2.79	0.672	6.463	6.01	4.605	0.566	9.441	5.007	8.059
AHSA1	41.874	43.766	35.788	63.797	49.661	52.398	56.755	45.378	52.706	46.509	41.922	39.125	34.397	45.169	35.271	47.591	46.751	52.76	50.64	48.081	65.604	57.288	68.88	58.01	52.294	49.672	46.68	53.864	51.489	52.909	40.215	49.329	59.297	54.259	52.149	54.444	71.154	76.057	60.087	73.43	54.435	49.801	51.906	56.86	50.903	49.24	49.492	49.025
AHSA2	185.174	170.72	191.684	110.41	143.358	170.594	125.596	128.65	120.704	141.729	200.916	186.734	191.599	168.909	173.029	113.815	182.082	118.553	91.884	130.14	70.102	106.079	129.49	81.631	149.236	111.914	106.882	115.008	125.133	107.559	142.78	76.108	119.683	113.804	135.758	154.832	90.582	95.182	118.015	66.288	115.589	141.229	107.636	99.505	104.823	117.361	110.731	111.817
AHSG	0	0	0.136	0	0	0	0	0	0	0	0.13	0	0.146	0	0	0	0	0	0	0	0	0	0	0	0.153	0	0	0.132	0.126	0	0	0	0	0	0	0	0.238	0	0	0	0	0.19	0.182	0.2	0	0	0	0.336
AHSP	0	0	0.136	0	0	0	0.108	0	0	0	0	0	0	0	0	0.126	0	0	0	0	0	0	0	0	0	0	0	0	0	0	0	0	0	0	0	0	0	0	0	0	0	0	0	0	0	0	0	0
AICDA	0	0	0	0	0	0.22	0	0	0	0	0.26	0	0	0	0	0.126	0.145	0	0.122	0	0	0.129	0.118	0.116	0	0.122	0	0.132	0	0	0	0.256	0	0	0	0	0	0	0	0	0	0.38	0.182	0	0	0	0	0.168
AIDA	105.689	139.008	101.807	160.875	129.477	163.454	138.22	100.169	195.532	182.853	180.409	109.818	125.001	176.347	130.097	149.445	182.516	134.098	163.878	140.269	171.361	153.712	177.221	153.767	167.126	171.96	141.209	142.139	158.242	160.236	132.696	126.335	155.624	147.333	149.362	144.362	188.076	191.253	160.111	164.38	170.024	137.807	171.563	136.344	142.906	157.715	159.26	144.389
AIF1	17.928	14.878	9.76	3.753	14.479	14.61	4.532	4.586	18.41	16.523	4.802	5.039	16.833	13.388	7.372	5.54	21.421	16.173	5.857	6.924	17.004	11.715	3.426	7.063	19.572	16.476	5.071	6.088	11.959	9.166	5.288	3.331	16.216	14.33	6.377	7.267	16.805	10.897	3.598	3.906	21.505	15.587	6.01	3.804	18.287	15.549	5.2	5.037
AIF1L	0.125	2.715	0.136	0.099	0	5.053	0.432	0.241	0.148	3.06	0.779	0.445	0.146	3.381	0.145	0.252	0.145	5.182	0.122	0.256	0.219	5.149	0.709	0	0.153	2.929	0.13	0	0	3.249	0.123	0.128	0	1.948	0.283	0.123	0.238	2.001	0.24	0	0.448	2.661	0.182	0	0	1.851	0.385	0.168
AIFM1	25.952	30.843	31.179	33.775	36.976	40.754	46.937	43.688	30.881	33.168	32.318	28.899	24.883	36.108	32.958	39.029	29.671	40.983	36.241	30.772	55.073	45.573	49.622	45.505	34.71	38.444	35.237	32.16	41.921	42.815	35.418	44.076	38.967	45.772	35.994	32.642	47.675	52.039	48.213	55.686	39.65	34.594	40.614	41.043	41.1	37.578	35.049	38.951
AIFM2	1.254	1.195	1.762	0.889	0.838	1.428	1.511	1.69	1.485	1.224	2.206	2.371	2.196	0.947	1.156	1.259	2.605	1.57	1.586	1.923	0.878	1.416	0.709	1.389	2.599	1.709	1.3	1.456	1.762	1.856	1.968	1.025	1.452	1.669	2.692	1.478	0.953	2.224	0.959	0.558	0.672	1.331	1.093	1.001	2.828	2.221	0.963	1.343
AIG1	6.77	7.711	3.525	18.369	9.932	8.239	7.553	15.448	9.205	7.343	5.711	16.895	6.001	9.196	5.204	22.159	11.29	5.496	3.661	19.232	10.312	10.685	6.026	22.81	6.269	5.98	5.851	19.19	6.546	6.266	5.042	18.451	7.624	8.208	5.668	17.245	10.369	8.228	5.757	21.649	7.168	7.793	5.646	17.819	6.033	5.738	4.622	18.468
AIM1	66.071	88.183	91.911	128.384	90.705	93.92	124.84	133.961	87.002	101.34	105	95.442	86.651	117.385	102.198	152.844	71.791	100.338	111.53	87.059	112.12	99.514	132.561	135.82	80.428	89.336	113.254	90.259	102.096	103.846	112.035	124.413	91.608	107.404	99.905	106.178	122.166	128.651	132.527	162.371	80.644	89.907	126.395	126.133	91.249	100.146	133.07	111.649
AIM1L	4.89	10.86	9.083	5.827	17.71	18.235	15.969	20.999	3.712	8.323	9.085	12.004	10.1	12.171	11.131	13.471	3.184	7.537	6.467	8.847	13.384	18.796	14.532	18.642	4.128	10.618	12.483	9.794	4.028	10.791	12.544	9.097	3.267	8.208	5.668	10.224	10.488	16.568	16.911	12.275	3.584	11.595	6.557	10.211	5.467	12.403	8.859	10.074
AIM2	12.036	11.837	20.741	28.047	13.163	15.928	15.106	37.533	3.563	9.914	10.383	23.268	11.124	10.954	17.346	20.27	7.237	13.975	9.762	15.001	6.363	10.556	11.815	23.158	4.587	6.468	10.272	11.911	5.539	5.685	9.347	14.735	5.083	8.347	8.077	12.81	2.86	6.56	10.434	8.481	3.36	7.223	4.917	12.013	5.656	5.553	8.859	11.417
AIMP1	46.262	51.585	45.549	48.391	43.079	46.356	45.642	47.55	39.938	43.571	43.739	48.61	48.449	48.55	50.449	43.058	55.29	49.148	45.027	46.671	39.385	46.474	40.761	44.579	48.471	48.085	51.621	45.394	47.334	52.445	49.069	41.257	40.903	42.85	42.655	36.46	35.994	41.475	40.777	35.822	39.65	44.479	36.972	37.64	44.305	44.797	37.745	42.981
AIMP2	16.173	16.942	18.979	17.875	12.924	11.973	10.79	11.465	16.777	19.583	19.339	17.043	19.028	18.663	15.323	18.256	16.066	22.454	18.67	21.54	14.701	15.577	13.705	14.821	17.278	19.405	18.334	18.661	16.114	18.681	19.554	16.657	17.063	17.947	20.831	18.723	13.706	13.454	10.554	11.271	19.489	18.818	17.666	19.22	20.738	18.881	18.487	14.775
AIP	81.868	114.139	80.117	101.127	53.131	68.985	55.784	43.809	146.538	111.254	110.452	80.325	69.38	88.715	76.757	72.645	119.41	97.512	86.637	97.958	57.376	69.132	63.445	43.073	129.052	124.607	78.276	97.538	88.374	105.934	65.917	64.961	122.345	149.559	131.79	104.207	67.34	87.065	62.126	64.948	136.422	106.064	121.114	92.898	94.454	90.335	95.518	87.808
AIPL1	0	0	0	0.099	0	0	0.108	0	0	0	0	0.148	0.146	0	0	0	0.145	0	0.122	0.128	0	0	0	0	0	0.122	0	0	0	0	0	0	0.121	0	0.283	0	0	0	0.12	0	0	0	0	0	0.189	0	0	0
AIRE	0	0	0.136	0.099	0.12	0	0	0	0.148	0.245	0.13	0	0	0	0	0	0.145	0	0	0	0	0	0	0	0	0	0	0.132	0	0	0	0.128	0	0	0	0	0	0	0	0	0	0	0	0.2	0	0.185	0.193	0
AJAP1	1.755	8.688	1.491	0.691	2.393	7.799	0.863	1.69	1.039	9.547	2.077	3.557	2.488	10.413	1.879	1.637	1.447	12.091	1.586	1.154	1.097	5.922	0.827	1.737	0.917	9.397	1.82	1.059	1.762	9.05	1.476	1.409	1.21	5.843	1.275	1.109	0.596	5.115	1.439	0.558	1.12	7.603	1.457	0.4	2.451	8.885	1.155	1.343
AJUBA	3.134	1.846	2.711	3.555	10.411	7.909	13.272	7.12	4.899	3.794	2.336	2.964	2.488	2.569	1.879	2.518	4.197	1.727	4.271	2.308	17.992	10.041	13.941	7.295	4.128	3.661	3.251	2.25	2.392	2.089	1.722	3.203	3.751	4.452	3.118	2.217	16.805	13.677	13.792	14.954	4.928	2.281	4.189	2.202	4.525	1.111	1.733	2.351
AK1	55.038	106.103	113.059	90.56	61.148	139.617	87.939	174.028	22.419	83.471	77.355	138.717	56.645	93.854	92.369	82.843	37.777	106.462	56.375	115.78	37.19	120.24	70.652	119.725	28.899	82.38	70.605	91.715	35.878	70.894	65.549	66.371	25.171	77.771	53.85	97.309	27.413	63.492	55.409	72.425	23.073	86.676	48.446	80.485	36.198	74.6	56.04	87.473
AK2	77.229	87.315	76.457	97.276	71.2	84.473	83.083	81.825	85.072	83.593	107.856	81.511	78.016	96.829	91.646	97.573	99.436	70.346	96.277	91.29	86.997	79.173	89.083	76.768	95.872	101.785	80.357	95.553	98.067	97.116	96.417	103.4	98.264	96.413	85.876	87.209	72.465	81.505	77.117	81.911	75.94	63.677	85.053	75.68	87.101	80.524	79.919	88.648
AK3	47.14	54.843	37.686	59.748	41.882	40.424	45.965	37.412	61.911	66.581	50.748	43.72	44.497	57.61	37.295	72.519	39.514	61.867	50.274	47.312	65.933	50.722	53.639	49.558	61.468	58.093	49.28	44.733	73.771	77.623	46.978	82.643	65.832	63.58	43.647	53.951	69.605	65.493	48.573	59.592	48.61	43.718	47.353	63.667	48.829	45.538	38.708	51.375
AK4	10.406	5.864	12.065	3.753	8.975	10.106	9.279	16.896	3.86	3.917	9.604	10.671	9.66	7.167	11.998	5.162	11.29	5.81	5.857	6.154	3.072	6.566	3.899	5.442	3.211	4.516	10.012	7.941	4.532	3.597	10.084	5.125	8.35	5.008	9.636	10.1	3.337	3.781	7.676	4.575	6.72	6.273	4.553	5.606	8.672	9.441	8.473	9.066
AK5	76.728	50.716	31.179	18.468	30.993	23.617	11.222	16.413	50.627	53.608	44.388	66.543	117.975	75.597	63.892	32.482	69.764	70.818	29.896	36.798	18.979	21.242	6.971	14.358	67.126	53.455	44.339	47.777	61.182	55.23	58.17	35.235	38.604	34.503	33.443	35.351	19.189	16.012	13.433	9.82	49.506	54.553	34.058	24.426	63.723	58.495	45.255	36.769
AK7	0.376	0.217	0	0.198	0.957	1.098	0.755	0.724	0	0.122	0	0	0	0.27	0	0.126	0.145	0	0	0.128	0.439	0.515	0.236	0.695	0.153	0	0	0	0.252	0.696	0	0.513	0	0	0	0	0.358	0.334	0.36	0.67	0	0	0	0	0.189	0	0	0
AK8	0.251	0	0	0.099	0	0	0.108	0.241	0.148	0.367	0	0.148	0	0	0.145	0.126	0.289	0	0	0.128	0	0.129	0.473	0	0	0.122	0	0	0	0.116	0	0	0.121	0	0	0	0.238	0.111	0.12	0.112	0	0	0	0	0	0	0.193	0
AKAP1	23.695	21.177	25.486	19.653	36.258	36.47	31.183	25.947	28.951	17.747	31.799	26.084	27.518	24.883	26.164	17.626	39.948	24.025	21.598	29.233	30.279	34.759	27.174	27.558	26.758	29.413	23.405	26.469	18.506	21.233	22.136	18.451	24.566	22.816	28.909	26.36	31.465	28.021	33.701	26.225	33.378	19.388	26.408	22.624	26.017	26.101	23.302	23.673
AKAP10	46.262	43.983	47.582	38.713	38.053	42.292	31.831	30.051	39.344	45.285	36.082	46.091	40.837	47.603	44.378	30.594	41.83	52.917	32.58	38.721	28.962	32.442	30.009	25.126	32.875	39.054	36.668	35.071	35.501	39.682	35.295	28.701	40.661	34.92	41.379	39.047	28.009	30.134	29.024	24.216	40.77	41.057	30.779	34.837	35.255	42.946	35.434	29.885
AKAP11	77.605	100.347	78.626	89.375	79.816	110.837	84.378	71.687	110.015	93.14	103.054	88.773	78.162	102.779	90.345	75.792	110.002	91.859	91.274	97.573	87.765	99.9	87.902	68.084	108.716	92.876	97.26	104.156	85.227	89.226	80.552	72.649	98.627	96.692	106.424	107.163	99.401	104.633	93.548	92.289	106.629	86.486	102.355	78.883	87.855	98.294	91.859	84.283
AKAP12	0.125	0.109	1.627	0.494	0.12	0.33	1.834	0.121	0.148	0.979	3.115	0.148	0	0	3.758	0.755	0	0.314	1.342	0.256	0	0.257	2.009	0	0	0.61	2.471	1.059	0	0.58	1.722	0.384	0.121	0.417	3.118	0	0.119	0.111	2.399	0.223	0	0.38	2.186	0.2	0	0.555	1.926	0
AKAP13	56.794	52.345	45.955	68.044	56.003	57.231	45.426	54.912	40.383	42.103	45.946	49.351	50.498	42.194	50.882	50.235	44.145	46.165	38.315	49.62	45.418	42.741	41.706	47.821	54.281	49.306	41.089	51.879	41.417	35.389	44.642	36.901	42.476	31.581	36.986	49.517	35.518	44.144	44.016	34.706	44.354	43.148	43.346	45.448	42.608	49.055	41.789	50.2
AKAP14	0	0.217	0	0.198	0.239	0.549	0.216	0.241	0.594	0.245	0.13	0	0.293	0.135	0.434	0	0	0.157	0	0.256	0	0.129	0	0	0	0.122	0	0	0.126	0.116	0.369	0.128	0.121	0.139	0.142	0	0.477	0.111	0.12	0	0.224	0.38	0.182	0	0	0.555	0.193	0
AKAP17A	373.859	295.393	425.935	224.376	498.64	432.692	433.327	468.5	230.422	258.858	293.846	369.171	394.323	327.947	379.305	252.432	306.123	375.6	274.431	336.184	373.33	418.266	462.784	392.176	307.493	298.154	387.611	314.716	371.498	311.885	407.188	324.422	299.994	286.319	345.488	325.061	386.402	351.372	508.398	349.962	264.109	300.135	243.685	265.48	308.624	293.402	305.811	272.491
AKAP3	0.251	0.109	0.271	0.296	0	0	0	0.121	0	0	0.13	0	0.293	0	0.145	0	0.434	0	0	0	0	0	0.118	0.579	0.306	0.244	0	0.132	0	0	0	0	0.242	0	0	0	0	0.111	0	0.112	0	0.19	0	0	0	0	0.385	0
AKAP4	0.125	0	0	0	0	0	0	0	0	0	0	0	0	0	0	0	0	0	0	0	0.11	0	0	0	0	0	0	0	0	0	0	0	0	0	0	0	0	0	0	0	0	0	0	0	0	0	0	0
AKAP5	1.254	0.434	0.407	0.296	0.479	0.22	0.108	0	0.445	0.245	0.13	0.296	0.585	0.541	0.434	0.126	0.289	0.157	0.366	0.385	0.329	0.129	0.473	0.116	0	0	0.26	0.265	0	0.116	0.246	0.128	0.242	0.278	0.142	0.123	0.119	0.334	0.36	0.112	0	0.38	0.182	0	0.566	0	0.385	0.336
AKAP6	1.254	1.195	0.542	0.988	0.957	1.758	0.863	1.448	0.742	1.591	0.779	0.741	1.171	2.029	1.156	1.889	0.724	1.099	0.488	0.641	1.426	1.931	0.945	1.389	0.612	1.098	0.78	1.059	0.504	1.044	0.984	0.769	0.847	1.113	0.425	0.616	0.596	1.446	0.72	1.451	0.448	1.331	0.364	1.201	0.943	1.296	0.193	0.672
AKAP7	11.534	10.643	8.947	9.777	3.949	4.064	1.403	2.896	14.55	10.893	6.36	9.189	15.515	11.63	10.841	9.946	16.934	10.207	6.345	7.565	3.291	2.317	1.181	1.621	12.08	8.909	7.542	7.808	10.701	7.426	5.165	9.482	10.286	8.626	6.235	8.006	6.674	4.225	1.439	2.343	10.304	8.363	5.828	7.408	9.804	6.849	4.237	7.052
AKAP8	82.119	82.753	81.337	72.784	60.311	55.583	47.8	66.98	78.242	87.755	89.685	96.924	95.873	91.555	91.935	76.044	103.488	89.032	89.443	89.495	57.157	65.656	66.163	55.81	90.826	94.584	88.288	94.097	108.39	93.635	98.507	85.846	93.544	98.361	92.961	108.272	63.884	59.933	70.401	57.918	94.308	117.469	99.259	96.302	116.512	106.624	105.147	98.05
AKAP8L	149.945	170.177	155.896	136.285	171.359	171.253	165.95	193.82	116.993	154.091	134.593	134.716	170.961	147.272	150.624	156.999	138.949	206.8	164.366	153.604	182.661	202.632	204.75	188.851	155.352	178.184	196.211	161.99	164.285	186.11	187.176	160.545	148.484	188.097	153.188	151.014	166.027	163.121	187.096	170.517	134.182	187.038	130.038	140.749	167.603	145.498	142.892	158.66
AKAP9	62.185	51.259	48.26	45.823	43.199	53.826	42.513	46.343	45.431	53.363	45.297	57.947	60.89	59.774	50.882	42.177	52.54	47.107	37.583	45.26	29.511	44.929	30.009	36.821	42.508	31.731	40.698	35.204	35.501	32.952	37.878	33.057	44.17	44.798	48.89	53.212	34.802	38.918	36.7	30.577	40.994	54.553	39.521	41.644	43.928	55.163	49.877	51.375
AKD1	7.397	4.996	5.829	3.061	6.223	3.845	4.748	4.586	5.196	6.976	5.97	4.446	7.611	8.926	8.529	5.036	5.934	6.595	5.613	4.616	3.73	5.149	2.954	4.979	6.269	7.567	6.631	2.515	6.924	5.685	7.748	5.638	4.72	4.73	4.96	5.912	4.172	4.337	4.198	4.129	4.928	6.273	4.371	2.603	4.525	9.07	5.392	4.533
AKIP1	12.161	11.077	14.505	17.085	16.274	10.655	13.272	13.999	10.244	11.382	10.902	10.819	8.782	9.196	8.095	12.842	8.25	11.777	17.693	8.847	14.372	13.131	13.351	12.968	12.08	13.669	15.473	13.764	14.225	12.531	15.25	12.557	10.044	9.182	11.337	10.1	14.898	11.119	11.154	12.61	7.84	7.983	11.474	9.21	6.787	7.404	9.436	9.402
AKIRIN1	198.088	154.538	169.723	195.045	249.5	186.852	248.602	291.696	122.189	160.211	125.118	188.068	193.648	172.155	185.461	218.438	128.818	219.048	173.639	172.836	238.392	216.535	241.966	264.23	135.627	145.355	208.303	164.77	189.966	200.846	199.228	239.344	179.948	154.985	165.233	169.49	218.588	208.933	243.945	244.951	127.91	169.361	168.831	211.023	162.513	166.231	204.131	194.421
AKIRIN2	26.453	27.693	21.825	37.33	25.369	26.254	31.291	30.413	26.576	24.234	22.713	22.675	22.102	26.912	26.453	27.95	30.685	30.777	31.604	29.746	30.718	24.975	28.946	30.8	33.792	33.196	31.987	30.307	33.235	29.935	26.318	37.542	28.559	26.573	25.508	27.715	27.055	32.357	23.987	30.689	22.177	19.388	27.683	33.636	24.509	21.288	26.961	26.695
AKNA	346.027	440.7	389.198	374.091	334.461	375.241	291.654	314.385	451.193	434.612	416.238	361.316	375.148	384.34	331.025	322.684	425.243	428.988	366.193	391.445	367.626	420.712	353.379	307.534	487.157	494.401	364.726	386.977	373.512	422.229	320.241	300.333	408.181	522.831	458.855	452.672	399.632	383.174	380.429	372.281	476.919	416.274	383.922	355.375	389.127	400.212	340.667	380.951
AKNAD1	0	0	0	0	0	0.22	0	0.121	0	0	0	0	0	0	0	0	0.145	0.157	0	0	0	0	0	0	0	0	0	0	0	0	0	0	0	0	0	0	0	0.111	0	0	0	0.19	0	0	0	0	0	0
AKR1A1	23.946	23.892	23.859	23.405	22.976	30.538	19.314	24.982	27.318	20.807	25.179	24.898	20.492	18.122	21.394	21.025	27.356	14.603	21.842	21.284	26.22	24.331	23.511	21.305	27.064	24.165	19.504	25.146	18.38	15.432	19.8	22.935	26.744	23.929	27.775	24.389	25.863	28.243	28.904	26.113	24.417	22.81	22.584	25.026	26.771	20.733	23.302	23.337
AKR1B1	38.238	64.617	36.466	53.329	41.164	51.299	39.599	29.326	96.207	64.745	58.276	32.604	34.836	51.795	40.33	41.421	63.396	50.247	47.955	54.236	56.389	46.474	60.61	36.589	71.407	76.278	37.578	58.099	56.524	58.014	31.36	47.279	81.685	79.718	68.587	63.928	79.259	74.5	52.411	64.167	80.196	57.024	52.999	48.852	48.829	52.387	46.026	49.193
AKR1B10	0	0	0	0	0	0	0	0	0	0	0	0	0	0	0	0	0	0	0	0	0	0	0	0	0	0	0	0	0	0	0	0	0	0	0	0	0	0	0	0	0	0	0	0	0	0	0	0
AKR1B15	0	0	0	0	0	0	0	0	0	0	0	0	0	0	0	0	0	0	0	0	0	0	0	0	0	0	0	0	0	0	0	0	0	0	0	0	0	0	0	0	0	0	0	0	0	0	0	0
AKR1C2	0	0	0	0	0	0	0	0	0	0	0	0	0	0	0	0.126	0	0	0	0	0	0	0	0	0	0	0	0	0.126	0	0	0	0	0	0	0	0	0	0	0	0	0	0	0	0	0	0	0
AKR1C3	3.887	6.842	4.88	5.925	2.513	4.614	3.345	3.5	2.821	7.221	2.726	4.15	4.245	6.356	3.903	4.658	3.04	7.694	4.027	5.898	2.962	5.664	4.135	3.358	4.893	6.834	5.331	7.411	4.406	9.166	4.673	5.894	3.751	7.234	6.094	6.898	5.363	6.56	5.517	4.129	6.72	7.603	5.828	5.806	3.205	7.96	5.585	5.876
AKR1C4	0	0	0	0	0	0	0	0	0	0	0	0	0	0	0	0	0	0	0	0	0	0	0	0	0	0	0	0	0	0	0.123	0	0	0.139	0	0	0	0	0	0	0	0	0	0	0	0	0	0
AKR1CL1	19.683	12.055	24.537	13.135	14.719	9.886	14.567	19.913	5.642	13.585	21.156	27.566	24.737	22.314	28.477	9.065	13.605	7.851	15.009	21.156	6.911	15.577	13.351	15.168	11.468	12.204	33.547	20.381	12.085	20.073	35.418	14.607	9.197	12.66	25.224	29.685	10.012	11.342	19.309	10.713	16.577	27.561	18.577	16.017	29.034	27.767	30.042	23.841
AKR1D1	0	0	0	0	0.12	0	0	0	0	0	0	0	0	0	0	0	0	0	0	0.128	0	0	0	0	0	0	0	0	0	0	0	0	0	0	0	0	0	0	0	0	0	0	0	0	0	0	0	0
AKR1E2	4.388	4.996	6.1	2.963	2.513	3.405	3.884	1.207	4.454	5.018	6.49	1.037	3.806	5.274	4.626	2.77	4.053	5.182	7.321	2.693	4.498	4.248	6.616	2.316	4.281	7.079	7.932	2.25	5.036	5.105	4.55	3.459	5.446	6.261	7.936	2.833	3.576	6.227	4.438	2.12	3.808	3.802	5.464	1.802	6.976	4.443	4.237	2.518
AKR7A2	21.062	26.173	18.165	30.318	21.181	24.167	17.48	21.723	31.03	26.069	20.507	18.229	18.004	18.527	15.178	22.536	21.277	20.57	23.795	27.823	31.595	23.688	26.819	20.726	32.263	31.976	18.074	23.557	28.325	26.339	20.046	26.01	32.19	27.686	19.839	20.447	27.651	28.021	18.59	27.564	24.193	23.95	22.766	27.229	25.829	22.769	19.643	21.155
AKR7A2P1	1.254	1.629	2.576	0.494	4.308	4.614	3.884	3.862	0.594	1.224	1.298	2.223	2.781	1.352	1.879	1.133	1.737	2.355	0.854	1.539	1.536	2.703	2.245	2.547	1.223	1.465	1.17	1.72	1.637	1.16	1.722	0.256	1.21	0.974	2.409	2.217	1.907	2.113	3.118	1.339	0.224	1.711	0.546	1.802	1.697	0.926	0.77	1.679
AKR7A3	6.269	3.692	4.609	2.568	8.975	7.689	5.719	10.017	2.227	2.693	1.428	5.483	5.416	2.164	3.325	1.763	6.658	7.851	1.708	6.026	5.376	5.021	3.072	5.442	4.128	3.051	4.031	2.515	2.518	2.437	3.812	1.666	4.478	2.922	2.834	6.528	5.125	4.337	4.438	2.79	3.584	4.752	1.275	4.405	2.451	1.666	3.081	2.183
AKT1	60.931	60.708	76.592	53.921	83.406	92.272	77.688	67.825	64.287	49.813	62.819	63.282	44.204	44.087	55.074	38.4	62.961	67.049	57.473	62.185	62.752	81.104	72.07	64.147	66.667	60.534	60.723	71.731	49.348	53.141	50.176	38.823	55.909	67.893	73.689	58.385	73.776	69.607	82.994	66.288	66.083	62.346	63.198	46.449	42.419	53.868	48.529	42.645
AKT1S1	4.89	4.996	4.88	3.753	2.752	3.735	1.834	2.172	10.393	5.63	7.009	3.557	3.952	3.381	5.782	4.281	9.119	6.124	4.515	6.924	2.414	2.189	1.89	2.432	8.257	5.736	5.331	5.029	5.791	4.525	7.256	2.947	7.261	8.626	8.219	7.144	1.788	3.336	2.878	0.893	9.856	7.603	5.828	4.004	5.656	4.258	6.74	6.044
AKT2	136.154	170.068	135.02	143.395	119.425	136.761	103.368	109.824	155.891	158.375	137.448	133.975	150.03	159.849	131.398	137.862	177.305	237.105	140.205	172.58	135.158	149.077	126.654	103.052	208.563	222.731	163.054	176.151	180.776	187.154	157.538	146.707	177.891	198.392	168.493	169.367	123.715	123.87	120.293	110.368	171.144	161.757	141.512	136.744	133.479	162.713	128.256	136.665
AKT3	577.338	402.364	398.959	621.083	592.098	462.351	456.31	654.958	399.675	422.128	333.302	567.614	585.922	537.156	460.544	728.463	407.296	529.64	406.704	429.013	520.337	432.041	377.009	629.079	368.349	361.251	466.017	415.96	512.871	417.356	441.13	625.78	397.653	324.856	304.675	438.876	431.216	395.516	359.321	475.953	347.216	392.704	344.4	539.17	472.268	465.371	432.911	502.338
AKTIP	155.837	139.986	143.153	135.593	175.428	148.515	163.037	170.287	127.237	196.316	143.029	187.179	246.927	243.424	202.951	190.362	139.528	239.304	126.05	136.807	198.129	183.45	165.17	193.946	131.193	139.741	194.78	140.286	175.363	166.733	198.613	178.483	153.809	147.472	155.03	155.448	199.399	189.141	188.536	180.673	114.021	188.559	137.323	173.984	196.072	213.064	196.428	191.399
ALAD	35.606	44.418	34.162	37.725	41.523	49.542	34.312	37.895	40.086	41.858	33.746	32.753	30.299	27.453	29.778	29.839	41.251	25.124	32.824	40.516	44.76	44.543	39.343	37.516	40.52	41.861	34.197	39.042	38.774	43.627	35.541	29.854	46.954	55.65	39.395	42.003	53.753	51.483	45.455	43.076	40.322	49.611	37.882	41.043	35.067	39.984	36.397	31.9
ALAS1	19.683	26.824	26.977	22.418	23.574	33.284	18.667	20.275	29.99	18.359	26.347	21.193	16.247	21.232	19.225	14.101	32.132	25.595	18.792	20.13	16.785	20.727	19.612	18.758	17.89	20.87	14.303	21.308	15.736	16.128	14.635	12.044	19.241	21.564	25.224	22.048	21.454	19.237	21.708	19.194	28.897	17.867	17.666	18.82	14.517	19.067	17.332	14.943
ALAS2	0	0	0.136	0	0	0	0	0	0	0	0	0	0	0	0	0	0	0.157	0	0	0	0	0	0	0	0	0	0	0	0	0	0	0	0	0	0	0	0	0	0	0	0	0	0	0	0	0	0
ALB	1.254	0.76	0.407	0.099	2.992	1.318	0.863	0.241	0.148	0.122	0	0	0.585	0.947	0.145	0	0.289	0.314	0.122	0.256	0.439	1.159	0.354	0.463	0.306	0.122	0.26	0.397	0.252	0.58	0.123	0.513	0.121	0.278	0.142	0.123	0.358	0.222	0.48	0.112	0.448	0.19	0	0	0.189	0.37	0.193	0
ALCAM	3.385	6.733	6.643	10.073	17.112	23.398	21.688	16.413	8.463	10.036	10.253	6.817	3.952	7.844	9.396	8.309	5.066	7.38	7.687	7.437	23.697	20.469	31.427	15.979	8.869	10.374	10.792	5.691	5.413	8.586	9.224	7.816	7.14	9.6	9.495	7.514	25.268	24.796	25.066	27.676	6.72	7.223	13.842	9.41	3.016	6.294	7.896	5.708
ALDH16A1	34.728	62.011	50.7	33.775	12.325	27.352	17.372	22.689	44.095	50.181	56.848	52.019	41.277	57.746	55.653	28.957	51.961	56.842	43.074	50.261	16.456	26.262	22.448	18.758	44.496	65.294	59.552	55.585	42.55	55.926	61.49	37.285	39.935	72.345	63.628	58.016	12.991	23.684	25.306	18.748	41.666	71.28	55.184	51.855	44.682	74.045	58.928	50.2
ALDH18A1	21.313	26.498	22.503	19.949	26.446	24.496	23.199	21.241	25.388	21.051	27.256	19.266	16.833	23.531	22.695	21.025	25.185	18.215	21.964	23.977	26.439	28.966	28.474	25.937	24.312	27.094	21.324	23.69	20.52	23.09	18.201	21.782	26.26	24.764	25.791	24.882	25.506	26.019	26.146	26.113	23.073	19.768	29.504	21.423	23.755	21.658	25.035	20.987
ALDH1A1	0.376	0	0	0.494	0.12	0.11	0	0.241	0.742	0.734	0.13	0.148	0.293	0	0	0.378	0.579	0.314	0.244	0.256	0.658	0.257	0.118	0	0.612	0.61	0	0.397	0.504	0.928	0	0.256	0.847	0.139	0.283	0	0.596	0.334	0	0.67	1.344	0.38	0	0.4	0	0	0	0
ALDH1A2	0.125	0	0.136	0.099	0	0.11	0.108	0	0	0	0	0	0	0	0.145	0	0	0	0	0	0	0	0	0	0	0	0	0	0	0	0	0	0	0	0	0	0	0	0	0	0	0	0	0.2	0	0	0	0
ALDH1A3	0	0	0	0	0	0	0	0	0	0	0	0	0	0	0	0	0	0	0	0	0	0	0	0	0	0	0	0	0	0	0	0	0	0	0	0	0	0	0	0	0	0	0	0	0	0	0	0
ALDH1B1	1.504	1.195	0.949	3.654	1.197	1.318	2.158	2.896	2.375	1.591	1.947	2.964	1.756	0.406	1.156	1.259	3.474	2.041	2.074	4.231	1.646	1.802	2.009	3.126	2.905	3.051	2.471	4.764	2.266	1.74	1.968	3.716	2.178	3.061	2.409	3.079	2.503	1.89	1.919	3.683	2.688	3.802	3.278	4.004	2.262	2.036	1.348	2.686
ALDH1L1	0	0	0	0	0	0	0	0	0	0	0	0	0	0	0	0	0	0	0	0	0	0	0	0.116	0	0	0	0	0	0	0	0	0	0	0	0	0	0	0	0	0	0	0	0	0	0	0	0
ALDH1L2	0	0.109	0	0	0.12	0.11	0	0	0.148	0	0	0	0.146	0.135	0	0.126	0	0	0	0	0.11	0	0	0	0.459	0.122	0	0	0	0	0.123	0.128	0	0.417	0	0	0.119	0	0	0.112	0	0	0.182	0.2	0.189	0	0.385	0
ALDH2	4.89	3.367	4.202	1.481	6.462	3.955	3.021	3.983	3.563	4.528	3.375	4.594	3.806	2.029	3.325	2.392	5.79	5.81	2.562	2.821	3.73	5.664	5.435	4.516	6.422	4.272	4.161	2.779	3.903	4.641	3.197	2.178	5.93	5.287	3.968	4.065	5.363	4.337	5.517	3.459	4.704	5.132	3.825	4.004	4.525	4.258	3.852	2.518
ALDH3A1	0.251	0.217	0	0.099	0	0.11	0	0	0	0	0	0	0.146	0	0	0	0	0.157	0	0.385	0	0.257	0.236	0	0	0	0	0.132	0	0	0	0	0	0	0.142	0	0	0.334	0.12	0	0	0	0	0	0	0	0	0
ALDH3A2	3.636	4.235	1.898	1.086	1.436	3.955	1.726	2.414	1.93	3.917	2.206	2.668	2.781	5.409	2.602	1.763	2.895	3.455	2.318	2.564	2.084	5.149	2.954	1.737	3.058	2.807	1.69	2.118	1.762	2.901	1.599	1.409	2.541	3.061	1.984	1.848	1.311	2.224	2.998	1.786	2.016	3.421	0.911	1.602	3.771	2.406	1.155	0.504
ALDH3B1	0.627	0.434	1.084	0.099	0	0.11	0.324	0.362	1.188	0.612	1.168	0.296	0.439	0.406	0.434	1.007	1.158	0.471	0.366	0.128	0	0.129	0.236	0	0.153	0.976	0.26	0.132	0.378	0.348	0.123	0.128	1.21	0.974	0.283	0.123	0.238	0.222	0	0.335	0.224	0.19	0	0.2	0	0	0.385	0
ALDH3B2	0	0	0	0	0	0	0	0	0	0	0	0	0	0	0	0	0.145	0	0	0	0	0	0	0	0	0	0	0.132	0	0.116	0	0	0	0	0.142	0	0	0	0	0	0	0	0	0	0	0	0	0
ALDH4A1	1.128	0.977	0.813	1.185	1.675	1.538	2.158	1.448	1.485	1.469	1.298	0.889	1.756	0.811	1.879	0.63	2.461	1.256	1.098	2.308	1.755	2.832	0.945	1.274	2.141	2.197	0.52	2.515	1.259	1.508	0.738	1.794	3.146	2.643	2.551	1.601	3.099	3.113	2.878	1.897	2.912	1.521	2.368	1.802	2.074	2.036	1.348	0.672
ALDH5A1	21.313	23.132	14.776	23.109	8.496	10.106	6.798	3.621	40.977	32.923	22.324	12.449	25.761	30.293	19.37	21.655	28.079	31.719	26.723	22.181	12.726	9.398	10.279	7.41	34.098	33.928	21.194	17.47	32.353	30.167	19.923	14.222	37.03	37.425	23.949	22.418	9.773	10.786	7.676	7.588	31.137	29.272	25.316	19.621	27.902	30.543	20.991	20.147
ALDH6A1	0.376	1.195	1.491	1.679	0.838	0.549	1.834	0.724	1.782	3.427	1.817	0.889	1.464	1.488	0.867	2.644	1.447	1.256	2.318	0.769	1.755	1.674	3.072	1.158	1.988	2.807	1.43	0.794	2.644	3.365	1.476	1.666	2.904	2.922	1.417	1.232	2.741	3.113	1.319	2.79	2.016	1.711	2.368	2.403	1.885	1.296	0.963	1.679
ALDH7A1	3.51	2.715	0.949	1.185	0.838	1.867	0.647	0.603	3.415	3.917	0.909	2.223	1.317	3.381	0.723	0.755	3.184	3.14	1.098	1.795	1.536	1.159	0.354	1.042	2.446	3.539	0.52	2.515	1.511	2.089	1.23	1.153	2.904	3.061	0.709	1.355	2.384	1.334	0.6	1.451	2.24	0.95	0.911	0.601	0.943	2.221	0.77	1.343
ALDH8A1	0.501	1.846	2.305	1.58	2.872	4.174	1.726	7.482	0.297	1.469	0.519	3.409	1.756	1.352	1.59	1.259	0.868	2.041	0.854	2.051	0.549	4.377	1.063	4.632	1.223	1.831	0.52	3.176	0.755	1.972	0.861	1.794	0.121	0.696	0.283	2.956	0.834	1.557	1.439	2.232	0.224	2.091	1.275	1.602	0.377	1.481	0.77	1.679
ALDH9A1	55.916	54.192	51.514	81.376	47.148	38.337	62.15	58.412	51.964	60.951	59.444	51.13	62.208	60.315	69.385	96.44	40.093	62.966	73.58	56.544	60.009	39.522	63.445	66.231	45.566	52.845	75.676	55.188	60.678	58.13	67.393	95.712	55.061	49.668	52.858	55.306	46.483	41.698	50.012	60.708	47.042	49.801	62.833	66.871	54.108	53.682	67.402	60.61
ALDOB	0	0	0	0	0	0	0	0	0	0	0	0	0	0	0.145	0	0	0	0	0	0	0	0	0	0	0	0	0	0	0	0.123	0	0	0	0	0	0	0	0	0	0	0	0	0	0	0	0	0
ALDOC	35.731	42.354	28.061	28.343	49.661	51.519	54.274	31.499	50.479	54.831	50.878	38.533	36.885	42.464	35.126	34.245	29.382	36.272	35.631	29.233	61.655	52.653	50.095	37.052	49.694	43.326	35.367	32.16	39.907	35.737	32.713	28.445	52.641	52.033	36.278	35.721	62.096	62.269	53.85	46.758	60.707	52.842	46.26	40.443	43.739	40.91	40.056	32.236
ALG1	23.445	26.064	23.994	23.109	13.642	16.587	9.927	11.103	33.554	28.762	28.294	27.417	19.467	27.994	22.406	21.025	36.185	20.57	21.476	26.028	13.055	14.419	16.541	11.579	26.147	27.46	26.786	25.543	22.156	23.67	18.939	18.707	25.776	30.19	28.909	28.7	18.951	17.791	17.27	16.628	31.81	29.462	21.855	23.625	22.058	33.69	23.302	22.498
ALG10	14.794	17.702	17.352	16.69	8.735	8.239	11.33	6.879	19.152	15.177	22.324	13.338	14.198	14.2	14.744	14.73	18.671	13.818	17.327	16.155	9.435	9.398	8.743	7.526	20.031	18.307	13.783	13.367	16.743	15.084	10.084	8.969	25.534	23.512	21.965	20.94	14.779	12.12	11.873	11.271	20.385	19.578	20.034	14.015	15.459	17.401	17.717	18.468
ALG10B	27.08	26.933	29.01	27.059	14.479	15.818	14.89	13.637	31.03	33.046	32.967	20.748	23.127	26.371	25.008	18.13	27.5	20.727	25.015	28.721	14.92	17.637	13.941	10.768	29.969	29.169	17.814	20.249	23.919	27.847	21.399	18.707	40.54	38.955	37.128	33.627	20.738	18.681	16.431	16.293	34.498	26.801	32.054	22.624	25.075	27.582	25.805	22.834
ALG11	7.522	14.77	12.201	20.739	7.539	8.458	6.69	6.276	20.934	24.845	15.834	11.115	9.66	12.712	11.709	20.396	15.921	15.702	18.059	16.155	16.346	10.299	17.84	11.695	22.324	23.432	15.863	16.146	19.765	21.465	11.806	15.247	24.324	22.26	17.855	13.796	16.209	21.683	11.394	16.628	18.369	20.148	24.041	14.215	17.91	22.213	21.376	16.957
ALG12	50.274	43.657	42.838	41.675	29.437	23.837	22.443	36.93	39.938	49.813	36.471	52.76	58.987	41.788	45.1	55.522	43.711	58.413	40.512	40.132	31.486	30.382	32.372	30.105	49.694	46.499	44.859	46.85	51.363	53.489	57.063	48.304	47.68	45.911	40.529	44.713	28.962	25.797	34.181	39.281	43.458	48.09	41.707	51.054	49.772	46.278	40.441	57.923
ALG13	71.964	73.197	76.592	50.86	46.789	43.61	43.915	29.447	67.256	67.315	104.351	74.546	79.333	81.682	86.153	44.065	111.594	87.462	51.006	86.418	37.081	42.354	38.634	27.905	95.107	70.419	72.685	61.143	71.001	61.147	76.494	38.695	76.844	72.067	94.662	79.572	46.959	31.468	39.938	27.676	79.748	68.048	70.665	50.053	63.158	62.198	64.513	54.733
ALG14	3.009	3.801	5.016	2.765	1.077	1.208	0.863	2.655	2.969	3.305	4.413	5.928	6.148	3.246	3.469	4.029	3.474	5.339	2.807	4.103	1.316	1.159	0.709	0.811	4.281	3.661	5.591	3.97	3.525	4.641	6.149	2.819	4.357	3.061	3.118	3.449	0.834	0.556	0.959	0.67	2.688	3.612	2.55	3.003	2.639	2.592	3.659	3.358
ALG1L	0.376	0.434	0.271	0.198	0.239	0.11	0.647	0.241	0.148	0.49	0.389	0.445	0.732	0.406	0.289	0.252	0.434	0.471	0.854	0.256	0.219	0.515	0.236	0.232	0.612	0.244	0.13	0.397	0.252	0.116	0.123	0.384	0.121	0	0.142	0.246	0.358	0.111	0	0	0	0.38	0.364	0.2	0.566	0	0	0.336
ALG1L2	0.125	0	0	0	0	0	0	0	0	0	0	0.593	0	0	0	0	0.145	0.157	0	0	0	0.129	0	0	0.153	0	0	0.132	0	0.116	0	0	0	0	0	0	0.119	0.111	0	0	0	0	0	0	0	0	0	0
ALG2	21.564	38.988	23.859	52.144	21.54	26.583	32.37	22.085	61.614	51.037	51.527	35.124	27.225	31.375	32.38	55.9	41.395	20.727	55.033	46.03	51.672	34.501	52.339	31.958	44.801	50.892	34.587	44.203	42.676	48.036	33.943	46.895	58.208	54.398	48.748	45.698	52.084	52.261	42.337	68.631	54.659	47.52	63.198	55.659	40.534	39.059	48.337	57.588
ALG3	3.51	3.91	4.067	4.247	2.992	5.383	3.129	4.345	5.79	4.039	5.841	5.335	4.391	5.95	5.059	3.273	5.211	1.884	3.661	4.359	4.937	3.862	3.072	2.663	4.587	6.59	5.461	5.956	3.903	3.133	4.181	3.716	5.325	5.426	3.968	5.173	3.456	5.115	5.037	3.571	4.928	3.612	3.643	3.203	3.582	4.628	6.933	5.037
ALG5	37.11	32.254	41.617	42.07	39.968	35.151	39.384	46.102	29.842	35.494	39.197	40.163	43.179	46.115	48.859	40.288	33.435	45.066	29.896	35.644	32.912	27.807	28.828	44.115	33.945	28.314	40.048	34.145	40.033	38.87	46.241	38.567	31.827	33.112	34.861	40.771	35.041	30.912	34.781	33.032	30.689	39.727	36.789	38.24	39.78	36.467	43.137	32.739
ALG6	55.038	34.426	43.515	38.12	49.78	43.17	35.175	40.912	29.248	33.413	35.043	55.131	52.108	41.382	43.944	31.853	40.093	42.239	30.628	40.004	33.46	35.789	34.735	35.431	32.11	28.68	37.448	34.542	41.417	34.693	42.428	31.52	34.852	30.468	38.12	43.851	36.709	31.69	37.659	25.444	30.241	41.627	35.697	35.237	39.403	41.095	30.042	34.754
ALG8	11.91	11.62	8.676	8.691	5.265	7.25	5.287	6.034	17.965	10.648	15.056	10.671	9.953	11.766	9.83	12.59	18.527	11.463	10.25	13.847	8.557	9.012	8.625	4.168	19.878	14.767	13.133	14.293	13.848	11.835	10.453	10.25	12.949	14.469	10.487	15.027	7.628	7.561	6.476	6.919	18.817	8.744	10.563	10.611	9.427	12.032	10.207	11.417
ALG9	9.904	11.837	8.134	18.468	8.496	10.326	10.143	10.017	19.152	17.992	14.537	6.817	10.246	15.011	9.251	18.004	15.342	9.264	12.446	11.924	19.418	11.715	19.967	10.189	14.526	15.744	10.532	10.852	15.107	14.388	7.379	15.504	17.063	14.191	13.462	10.839	16.805	17.457	14.152	15.177	14.785	11.595	14.388	14.015	13.951	14.994	15.984	11.753
ALK	0	0	0	0	0.12	0	0	0	0	0	0	0	0	0	0.145	0	0	0	0	0	0	0	0	0	0	0	0	0	0	0	0	0	0	0	0	0	0	0	0	0	0	0	0	0	0	0	0	0
ALKBH1	13.164	12.598	13.556	14.912	10.77	11.534	12.193	8.81	20.934	17.38	18.041	11.412	12.442	14.2	12.142	16.619	15.921	14.76	14.399	13.206	13.823	6.179	12.287	7.526	15.443	15.011	13.133	11.117	13.344	13.923	15.741	11.275	21.904	19.06	19.981	16.259	17.878	17.124	13.672	15.4	19.713	17.107	22.584	13.815	16.779	16.66	19.643	14.271
ALKBH2	9.403	8.471	5.829	6.419	4.428	7.47	6.906	4.827	13.807	11.015	10.513	12.153	10.392	9.602	14.166	9.317	10.421	2.355	9.762	7.437	3.401	7.081	7.325	5.905	6.575	11.106	9.232	12.837	10.323	11.371	11.929	6.791	8.955	8.626	12.896	9.115	7.27	6.894	7.196	6.919	12.993	11.025	8.924	12.413	9.238	11.847	14.443	9.738
ALKBH3	39.743	26.716	33.348	25.084	22.617	14.17	14.567	18.586	20.34	25.58	20.896	28.751	42.448	27.994	27.754	22.41	33.435	31.719	25.625	25.387	12.726	18.281	11.342	18.526	28.288	20.503	27.826	21.969	29.458	22.51	28.162	23.319	27.47	23.79	24.799	27.468	14.064	9.229	13.313	10.378	27.777	25.471	22.766	23.625	31.673	27.026	24.65	24.177
ALKBH4	12.788	11.62	11.658	9.678	6.462	5.383	8.416	7.724	9.947	10.036	10.124	11.856	12.881	12.712	11.998	8.561	14.908	9.107	9.152	11.155	7.789	6.694	7.207	7.526	10.55	13.059	13.523	11.117	12.463	11.487	12.298	10.891	9.56	12.799	14.029	11.332	5.483	5.448	8.875	4.352	10.977	12.165	10.928	9.01	11.123	8.7	12.517	11.249
ALKBH5	190.691	220.676	193.582	245.806	206.54	194.102	224.972	258.628	178.607	219.081	246.212	201.703	224.533	193.252	189.364	245.381	180.634	252.494	227.452	264.126	238.392	214.089	267.84	255.777	170.49	235.911	269.416	225.516	210.486	224.632	218.044	267.789	206.813	231.364	197.968	211.493	216.681	214.826	229.313	276.31	198.025	231.517	247.691	254.669	246.409	201.402	228.395	235.387
ALKBH6	14.042	13.792	13.827	6.617	9.334	12.193	7.229	8.086	11.135	11.138	12.46	12.894	9.953	8.385	12.576	3.148	19.395	13.661	7.321	15.001	5.485	11.458	7.561	7.41	14.679	13.669	9.752	10.455	8.435	6.846	10.822	4.997	9.197	13.634	15.871	16.013	6.794	7.339	9.595	6.807	16.129	8.934	12.931	8.609	10.558	9.996	11.169	6.716
ALKBH7	48.895	60.273	47.718	43.552	48.105	61.185	46.289	47.912	55.378	50.792	45.556	45.35	45.082	60.991	43.366	48.598	50.08	42.867	46.125	44.748	52.769	68.617	49.858	56.505	51.529	54.31	39.008	47.38	43.683	53.721	48.946	42.154	56.756	51.754	37.836	41.51	48.509	55.152	43.536	45.977	48.386	51.321	37.7	44.047	42.796	54.238	41.019	47.85
ALKBH8	31.218	26.064	24.13	26.368	17.471	13.292	14.027	18.948	33.554	32.067	26.347	25.787	32.348	34.485	25.152	37.519	28.224	27.322	26.235	24.746	20.734	16.993	13.469	16.442	33.181	32.83	28.606	29.248	45.446	37.709	31.114	40.36	39.814	36.033	22.107	23.28	20.023	16.79	15.591	19.418	26.881	26.991	30.597	32.234	38.649	31.654	30.427	29.885
ALLC	0	0.109	0.136	0	0	0	0.216	0	0	0	0	0	0	0	0	0	0	0	0	0	0	0	0	0	0	0	0	0	0	0	0.123	0	0	0	0	0.123	0	0	0	0	0	0	0	0	0	0	0	0
ALMS1	29.086	20.2	25.35	14.517	26.206	29.11	22.659	21.965	13.214	15.911	14.796	21.489	20.199	23.937	23.996	13.094	16.645	21.983	15.009	18.079	13.494	20.598	10.397	16.21	15.443	14.889	20.934	14.823	14.225	16.476	16.848	12.044	14.28	14.052	20.548	18.723	18.355	17.68	16.791	13.28	12.993	20.148	9.471	11.812	17.345	25.36	15.599	16.286
ALOX12	2.507	3.041	2.033	3.456	4.906	4.174	4.424	2.776	3.563	3.427	5.062	6.373	5.708	4.733	4.915	6.673	3.618	1.413	1.708	2.051	4.169	2.575	2.245	1.274	1.988	2.441	2.601	1.985	3.399	4.177	3.32	1.922	0.726	0.556	0.992	1.109	1.549	1.223	1.319	1.339	1.344	1.711	0.729	1.602	1.131	1.296	0.578	2.183
ALOX12B	1.128	1.086	0.813	0.296	0.598	0.22	0.108	0.724	1.039	0.49	0.649	0.445	0.732	0.27	0.289	0.504	1.447	0.157	0.122	0.128	0.329	0.644	0.354	0.232	0.765	0.366	0.13	0.265	0.378	0.116	0.123	0.384	0.484	0.139	0.142	0.246	0.119	0.111	0	0.558	0.672	0.76	0	0.2	0.566	0	0	0.168
ALOX15	1.128	0.434	0.136	0	0.479	0.659	0.432	0.241	0.594	0.122	0.13	0	0	0.406	0.145	0.378	0	0.157	0.244	0.256	0.11	0.129	0.354	0.695	1.07	0.122	0.39	0.132	0	0	0.123	0.256	0.242	0.278	0.992	0.246	0	0.111	0.6	0.335	0.448	0.38	0.182	0	0.377	0	0.385	0.168
ALOX15B	0.627	0	0.271	0	0	0.11	0.324	0	0	0	0.26	0.445	0.146	0.135	0	0.126	0	0.157	0	0	0	0	0	0	0.306	0.244	0	0	0	0.116	0.246	0.128	0.121	0	0	0	0.238	0	0	0.112	0	0	0	0	0	0	0	0
ALOX5	3.887	0.977	7.32	7.209	2.992	1.098	10.682	6.517	3.563	0.612	10.124	9.337	2.927	0.27	8.818	7.302	2.461	0.628	5.003	7.693	2.304	1.03	8.625	4.979	3.058	0.61	7.021	7.147	1.888	1.044	8.24	5.638	2.662	0.696	6.235	6.405	3.456	0.445	9.235	6.807	3.584	1.331	6.557	6.607	2.828	0.926	6.74	7.052
ALOX5AP	69.581	110.338	109.398	124.533	43.677	87.879	89.773	109.824	81.657	83.961	88.128	99.295	49.181	73.839	69.674	83.472	82.501	42.396	64.672	88.213	37.081	51.109	64.036	65.536	69.725	74.569	56.432	81.525	58.412	72.286	57.678	59.452	67.405	81.388	66.32	76.615	40.285	62.491	56.129	77.67	62.499	60.065	82.139	80.285	52.6	59.606	62.395	81.932
ALOXE3	1.254	0.76	0	0.198	0.359	0.11	0	0	1.633	0.979	0.389	0.296	0.146	0.676	0.145	0.252	0.145	0.942	0	0.898	0	0.129	0.118	0.232	0.612	0.488	0	0.794	0.378	0.464	0.123	0.384	0.363	0.974	0.709	0.493	0.477	0.222	0	0.335	0.896	0.57	0.364	0.4	0.566	0.37	0	0.504
ALPI	0	0	0	0	0	0	0	0	0	0	0	0	0	0	0	0	0.145	0	0	0	0	0	0.118	0	0	0	0	0	0.126	0	0	0	0	0	0	0	0	0	0	0	0.448	0	0	0	0	0.185	0	0
ALPK1	28.083	20.417	24.266	12.74	29.078	27.792	14.89	21.723	18.41	16.278	16.483	22.823	20.785	15.687	21.249	13.849	24.895	20.57	10.738	18.207	21.832	22.658	17.013	21.537	20.948	17.818	14.693	14.823	16.24	17.52	15.127	12.044	17.184	17.391	15.871	17.984	21.573	14.455	19.189	20.757	23.073	13.115	13.477	15.416	17.156	15.364	15.984	16.789
ALPK2	0.251	0.76	0.813	0.395	0	1.428	0.108	0.483	0.445	1.591	0.649	1.186	0.293	1.352	0.723	0.378	0.145	2.041	0.244	1.026	0.329	0.644	0	0.347	0.153	1.342	0.39	0.794	0.378	1.044	1.107	0.513	0.242	0.556	0.709	1.355	0.119	0.111	0	0.335	0.448	0.95	0	2.002	0	0.555	0.963	0.504
ALPK3	0.627	0	0.136	0.79	0.12	0.439	0.324	0.121	0.148	0	0.26	0.148	0.293	0.135	0.145	0	0.145	0	0	0.256	0	0	0	0.347	0.306	0.122	0	0	0.378	0	0	0.256	0.121	0	0.283	0.246	0.358	0.222	0.12	0.112	0.224	0.38	0	0	0	0.185	0	0.672
ALPL	0.501	0	0.136	0.099	0	0	0	0	0.148	0	0.389	0	0	0	0	0.126	0.145	0	0.122	0.128	0	0	0	0	0	0.122	0	0.132	0	0.116	0	0	0.121	0	0.142	0	0	0	0.12	0	0	0	0	0	0	0	0	0
ALPP	0.125	0.109	0.136	0	0.239	0	0	0	0	0	0	0	0.146	0	0	0.126	0	0	0	0	0	0	0	0.116	0	0	0.26	0.132	0	0	0	0	0	0.139	0	0	0	0	0.12	0.112	0	0	0	0	0	0	0	0
ALPPL2	0	0	0	0.099	0	0	0	0	0	0	0	0	0.146	0	0	0	0	0	0	0	0	0	0	0	0	0	0	0	0	0.116	0	0	0	0	0	0	0	0	0	0	0	0.19	0	0	0	0	0	0
ALS2	18.555	15.638	16.539	12.443	24.531	24.057	17.696	21.723	8.908	11.26	15.056	12.449	15.369	10.413	12.432	12.464	12.592	15.231	13.911	12.437	18.869	18.281	18.195	15.516	16.055	12.326	15.733	12.573	11.078	11.719	15.004	10.763	11.98	11.269	14.029	12.564	21.811	20.348	21.948	18.413	10.977	11.785	9.653	11.612	13.763	10.736	14.828	9.57
ALS2CL	8.4	3.041	4.067	1.481	5.385	4.394	3.021	3.258	2.079	2.815	2.855	2.371	5.855	4.868	5.204	1.385	1.882	3.926	3.783	1.026	4.608	5.149	4.49	2.663	3.67	3.905	4.291	4.103	4.406	4.409	2.706	1.666	4.114	3.061	3.118	2.71	2.384	4.225	4.198	1.228	3.136	3.802	2.186	1.802	3.959	3.702	2.696	2.015
ALS2CR11	0	0	0	0	0	0.11	0	0.121	0.148	0	0	0	0	0	0	0	0.289	0	0	0.128	0.11	0	0	0	0.153	0	0	0	0	0	0	0.128	0.242	0	0	0	0.119	0	0	0	0	0	0	0	0.189	0	0	0
ALS2CR12	0.251	0.217	0.271	0.296	0.239	0.33	0.432	0.362	0.297	0.122	0.13	0	0	0	0.434	0	1.013	0	0.244	0.128	0	0.257	0	0.116	0.306	0.122	0.13	0.132	0.126	0.232	0.123	0	0.121	0.139	0.425	0.123	0.238	0.556	0.12	0.223	0.448	0.19	0	0	0	0.185	0	0.168
ALS2CR8	28.836	20.634	26.57	18.665	23.215	23.398	20.717	24.258	14.401	21.786	24.66	32.308	40.837	36.649	31.079	29.461	27.211	21.983	17.571	24.105	18.76	27.936	17.604	22.116	16.361	14.523	20.934	14.029	21.401	18.333	26.81	17.425	15.006	15.165	18.706	21.063	10.846	11.008	17.151	11.941	13.441	20.529	12.567	18.019	20.55	21.103	16.754	27.702
ALX1	0.125	0	0	0	0	0.11	0	0	0	0	0	0.148	0	0	0	0	0	0	0	0	0	0	0	0	0	0	0	0	0	0	0	0.128	0	0	0	0	0	0	0	0	0	0	0	0	0	0	0	0
ALX3	0	0	0.271	0	0.12	0	0	0.121	0	0.122	0	0.148	0	0	0	0	0.145	0	0	0.256	0	0	0.118	0	0	0	0	0	0.126	0	0	0	0	0.278	0	0.123	0	0	0	0	0	0	0	0	0	0.185	0.193	0
ALX4	0	0	0	0	0	0	0.108	0	0	0	0	0	0	0	0	0	0	0	0	0	0	0	0	0	0	0	0	0	0	0	0	0	0	0	0.142	0	0	0	0	0	0	0	0	0	0	0	0	0
ALYREF	38.364	43.875	48.802	39.997	35.78	41.193	41.002	41.274	46.619	37.941	45.297	44.757	32.787	35.567	41.487	35.756	47.33	43.181	40.512	53.595	31.376	37.72	37.925	45.389	43.884	47.597	46.16	58.364	42.047	48.152	42.059	41.001	38.967	44.242	52.007	51.857	43.384	45.367	42.816	44.75	43.458	46.379	47.899	44.847	43.173	40.91	41.211	48.353
AMACR	5.14	9.991	6.236	24.59	4.787	4.723	3.777	4.948	10.244	18.848	11.162	5.928	6.879	15.282	4.626	22.662	7.237	10.992	16.107	11.539	7.679	7.338	9.924	8.916	9.939	17.818	11.052	10.588	13.47	17.868	8.855	19.988	9.681	17.251	7.794	13.796	7.151	10.119	8.515	12.275	8.512	12.925	12.385	16.417	8.861	13.883	8.666	14.103
AMBN	0	0	0	0.099	0	0	0	0	0	0	0.13	0	0	0	0	0	0	0	0	0	0	0	0	0	0	0	0	0	0	0	0	0	0	0	0	0	0	0	0	0	0	0	0	0	0	0	0	0
AMBP	0	0	0	0	0	0	0	0	0	0	0	0	0	0	0	0	0	0	0	0	0	0	0	0	0	0	0	0	0	0	0	0	0	0	0	0	0	0	0	0	0	0	0	0	0	0	0	0
AMBRA1	36.107	50.825	40.397	38.021	37.335	39.435	37.118	37.05	49.885	50.67	36.471	34.531	30.884	38.813	34.693	42.806	40.672	46.479	41.244	31.926	49.807	51.495	57.42	36.937	47.554	45.889	42.779	37.851	33.235	38.986	39.231	35.107	42.234	48.694	42.796	44.59	48.747	45.033	44.975	50.999	45.474	41.247	44.074	39.241	38.649	40.725	49.299	40.462
AMD1	87.384	107.189	71.848	120.484	103.749	102.269	98.621	88.583	158.712	114.803	98.511	79.288	83.578	106.836	74.734	132.07	114.344	102.536	127.149	94.624	166.534	132.985	140.714	123.662	147.554	167.567	139.389	105.876	141.121	151.186	106.624	154.523	136.867	140.377	105.999	89.918	156.611	144.33	118.255	140.833	134.182	97.511	114.375	114.521	117.643	112.548	99.754	106.78
AMDHD1	1.504	1.412	2.44	2.173	0.957	1.648	0.755	0.603	1.039	2.693	2.985	2.223	2.196	2.569	1.735	2.14	1.158	2.512	2.074	3.462	0.658	0.772	1.3	0.347	0.306	1.587	2.34	1.72	1.637	1.74	2.337	1.153	1.21	2.643	2.409	2.34	0.238	0.89	0.959	1.339	1.344	2.281	0.729	1.001	0.754	1.296	1.733	2.015
AMDHD2	41.624	35.621	42.838	26.961	67.491	60.197	71.214	69.635	26.427	40.144	33.746	34.976	38.349	44.357	38.74	35.756	20.987	33.132	26.845	26.797	50.575	56.001	53.521	59.052	24.312	29.047	31.597	23.822	26.814	30.632	29.761	31.391	27.591	28.103	32.026	25.497	51.608	48.48	56.968	53.119	20.609	27.561	25.316	27.429	23.566	25.36	23.494	26.024
AMELX	0	0	0	0	0	0	0	0	0	0	0	0	0	0	0	0	0	0.157	0	0	0	0	0	0	0	0	0	0.132	0	0	0	0	0.242	0	0	0	0	0	0	0	0	0	0	0	0	0	0	0
AMELY	0	0	0	0	0	0	0	0	0	0	0	0	0	0.135	0	0	0.145	0	0	0	0	0	0	0	0	0	0	0	0	0	0	0	0	0	0	0	0	0	0	0	0	0	0	0	0	0	0	0
AMFR	81.617	73.522	72.932	86.314	126.844	111.386	123.006	113.323	55.378	74.292	53.863	75.435	97.483	76.814	71.553	87.249	62.093	89.189	66.625	64.108	111.791	107.753	92.982	105.947	66.208	67.49	79.056	63.129	69.742	78.087	75.264	80.465	71.519	72.901	67.312	65.283	116.803	104.967	103.503	100.659	61.379	75.271	72.668	82.487	85.97	87.558	74.142	75.552
AMH	0.627	0.543	0.678	0	1.197	5.053	2.05	1.569	0.445	0.612	0.519	0.741	0.293	1.217	1.012	0.126	0.289	1.099	0.61	0.641	0.658	2.703	1.418	0.811	0.459	0.732	1.04	0.397	0.252	0.116	0.492	0	0.968	0.974	0.992	0.493	0.834	4.114	2.639	1.228	0.896	0.95	0.729	0.601	0.189	0.926	0.77	0
AMHR2	0	0	0	0	0.12	0	0	0	0	0	0.13	0	0	0	0	0	0	0	0	0	0	0	0	0	0	0	0	0	0	0	0.123	0	0	0	0	0	0	0	0	0	0	0	0.182	0	0	0.37	0	0
AMICA1	11.283	16.724	20.741	27.059	9.573	10.326	8.956	14.603	10.393	13.218	11.422	19.266	8.49	12.847	11.564	16.367	8.25	12.562	9.762	13.847	5.814	6.437	5.435	8.221	9.786	8.665	9.102	12.043	10.826	8.122	7.502	13.325	7.14	6.539	8.219	10.963	4.648	5.226	4.198	7.588	7.392	4.752	9.835	14.015	6.976	7.034	8.088	10.074
AMIGO1	13.666	15.53	10.303	12.443	8.376	11.424	7.553	5.552	32.663	22.52	15.315	8.744	10.539	12.983	6.649	10.45	20.408	14.603	11.958	16.155	16.785	9.012	10.397	9.032	28.746	19.649	10.532	15.22	16.366	18.333	7.256	11.019	29.406	30.468	17.572	16.629	24.433	16.123	10.554	13.057	19.041	16.727	18.577	16.417	15.837	20.547	13.865	15.11
AMIGO2	4.513	7.168	3.389	5.827	2.034	2.636	1.834	1.448	9.799	8.2	6.23	2.816	4.537	6.356	3.325	3.525	7.961	5.025	4.027	3.975	4.169	4.506	4.017	3.126	9.633	9.641	5.851	6.617	7.05	6.962	4.058	4.869	7.624	6.539	5.668	4.188	3.695	5.226	3.838	2.901	10.08	8.744	8.742	6.807	5.656	5.368	5.97	5.037
AMIGO3	43.88	36.055	48.531	24.788	40.686	53.935	28.809	38.016	33.405	33.535	41.663	50.981	46.692	36.784	49.726	30.972	55.001	36.115	30.262	48.209	35.325	49.049	41.233	43.421	45.566	38.322	43.039	45.394	41.166	31.444	42.305	26.266	37.151	43.824	51.157	52.35	38.259	35.026	51.811	32.139	41.442	42.768	31.326	34.036	34.124	39.244	40.056	39.623
AMMECR1	39.241	41.92	52.462	33.577	25.847	27.901	29.673	36.206	31.772	48.467	53.474	45.943	43.326	47.873	47.847	39.155	50.08	59.355	41.244	48.851	27.865	33.858	33.081	39.368	46.025	45.156	49.8	45.791	40.662	37.593	49.93	40.104	36.788	36.729	34.152	41.757	26.102	27.131	30.823	24.774	37.41	47.14	45.714	49.853	42.419	43.131	45.063	44.66
AMMECR1L	37.486	35.187	42.431	41.972	43.199	40.754	44.239	49.119	36.078	42.347	39.326	46.239	42.594	51.931	51.172	47.465	38.501	54.644	43.44	39.619	46.406	48.663	53.048	50.368	35.015	37.468	53.051	39.439	51.237	51.169	42.428	47.792	38.241	39.372	45.205	43.358	45.291	49.036	47.853	44.973	35.17	38.016	38.975	47.25	35.632	45.723	55.847	41.134
AMN	2.257	0.326	1.898	0	1.556	2.197	1.403	0.603	0.445	0.367	0.389	0.296	0.585	0.406	0.867	0.252	0.724	1.256	0.122	0.128	0.987	1.674	1.181	0.811	1.07	0.366	0.78	1.456	0.629	0.928	0.984	0.384	0.605	0.139	0.567	0.246	0.358	1.446	0.6	0	0.448	0.76	0.546	0.801	0.566	0	0.385	0.839
AMN1	25.074	20.417	17.216	16.394	20.223	19.223	18.775	17.982	22.864	21.296	19.598	20.155	28.981	21.908	17.924	20.522	28.224	25.909	18.914	17.95	21.502	17.508	15.95	17.6	23.089	18.307	20.154	15.22	27.444	22.51	27.302	16.272	20.693	18.643	16.58	16.506	23.837	17.791	15.232	13.838	18.593	17.297	18.395	18.219	19.796	24.25	18.102	19.644
AMOT	2.758	2.932	2.847	4.148	5.983	6.811	6.366	4.103	6.533	4.284	3.634	2.223	3.22	3.651	3.903	2.518	3.04	3.612	4.027	3.334	9.983	8.239	8.388	7.874	5.199	3.417	3.121	3.176	4.28	3.133	2.583	4.228	4.235	3.617	4.96	2.956	7.985	11.008	8.875	8.481	5.6	2.851	5.1	3.804	1.697	2.962	3.466	3.358
AMOTL1	0.376	0.543	0.813	0.494	3.231	1.208	1.187	0.241	0.148	0.49	0.26	0.296	0.293	0	0.289	0	0.579	0.157	0.366	0.256	0	0.901	0.236	0.695	0.459	0.366	0.26	0.794	0.126	0.348	0.123	0.384	0.121	0.278	0.283	0.123	0.715	1.334	1.079	0.335	0	0	0.182	0.2	0	0.185	0.193	0.168
AMOTL2	0	0	0	0.099	0.12	0	0	0.121	0	0	0	0	0	0	0.145	0	0	0	0	0.513	0	0	0	0	0	0	0	0	0	0	0	0	0.121	0	0.142	0	0	0	0	0	0	0	0.182	0	0	0	0	0.168
AMPD1	0	0	0.136	0	0	0	0.108	0	0	0	0	0	0	0	0.145	0	0	0	0	0	0.11	0	0	0	0	0	0.13	0	0	0.116	0	0	0.121	0	0	0	0	0.111	0.24	0.112	0	0.19	0	0	0.377	0	0	0.168
AMPD2	22.692	25.412	33.619	27.849	31.591	41.523	42.513	41.154	28.654	22.765	30.501	28.603	18.296	20.285	28.91	20.522	26.053	28.421	25.503	23.079	32.912	32.442	40.052	32.884	24.618	26.362	23.405	30.969	20.646	18.449	21.522	17.425	26.381	31.72	31.743	33.504	32.895	33.358	41.497	34.706	30.465	26.801	28.23	28.43	21.87	20.733	25.035	22.666
AMPD3	76.101	62.662	80.253	66.661	47.866	35.92	42.297	48.395	62.059	72.333	82.936	71.137	87.969	66.13	83.696	64.335	66.001	87.462	78.095	67.57	54.963	42.612	61.791	48.979	71.254	69.199	94.53	63.393	78.68	73.562	85.717	64.833	79.264	85.423	101.322	79.202	48.39	45.478	58.168	38.5	73.475	84.205	88.877	81.887	88.232	76.266	93.014	79.75
AMPH	0	0	0	0	0	0.11	0.108	0	0.297	0.122	0	0	0.146	0.135	0	0.126	0.145	0.157	0.122	0	0	0	0	0	0	0.122	0.13	0.132	0	0	0	0	0	0.139	0.142	0	0	0.111	0.12	0.112	0	0	0	0	0	0	0	0
AMT	52.531	46.047	60.325	21.825	45.712	36.14	24.385	31.016	35.781	32.067	43.22	35.568	56.06	35.026	48.136	18.13	41.685	37.529	29.896	40.901	18.76	39.651	21.857	21.652	41.132	29.535	41.739	29.645	31.85	22.858	46.118	18.322	28.438	30.886	41.096	35.475	20.619	19.904	28.304	10.602	30.241	40.107	21.855	18.019	36.198	23.694	35.241	26.527
AMTN	0	0	0	0	0	0	0	0.121	0	0	0	0	0	0	0	0	0	0	0	0	0	0	0	0	0	0	0	0	0	0	0	0	0	0	0	0	0	0	0	0	0	0	0	0	0	0	0	0
AMY2A	0	0.109	0	0	0.12	0.11	0	0.241	0.148	0.122	0.13	0	0.146	0	0.145	0.126	0	0.157	0.122	0.256	0.11	0.129	0	0	0.153	0	0	0.132	0.126	0.116	0.246	0	0.121	0	0.142	0.246	0.238	0	0.12	0	0	0.19	0	0	0.189	0	0.385	0.168
AMY2B	42.626	62.662	56.529	60.736	54.567	68.326	52.439	45.136	59.832	61.685	68.01	62.245	45.814	67.888	59.122	49.857	72.225	72.074	48.443	60.134	48.38	47.633	64.036	43.768	62.233	59.435	52.011	49.365	55.391	53.025	47.224	34.979	48.406	57.737	60.227	67.008	47.436	46.479	52.051	42.964	47.266	56.073	46.26	44.247	35.632	54.238	51.033	46.674
AMZ1	0.125	0.109	0.407	0	0	0.11	0.108	0.241	0.297	0	0.13	0	0.293	0.135	0	0	0.434	0	0	0.128	0.219	0	0	0	0	0.122	0	0	0	0	0.123	0	0	0.139	0	0	0	0.111	0	0.112	0.448	0	0	0	0.189	0	0	0
AMZ2	32.847	42.246	36.331	48.49	42.241	50.091	42.728	40.671	43.056	44.428	38.937	50.685	40.545	55.988	47.413	48.975	37.198	58.256	42.22	45.517	50.684	44.929	51.512	52.105	35.321	38.81	40.178	38.115	53.125	46.296	38.37	43.436	40.661	39.094	38.262	42.496	44.695	57.376	46.414	54.793	38.754	41.627	43.164	52.656	38.083	52.572	51.033	43.149
AMZ2P1	6.519	11.186	5.965	5.234	5.983	14.72	6.366	8.086	2.079	12.239	4.153	6.521	6.879	13.524	7.083	6.169	5.066	15.859	5.369	6.667	4.608	17.637	6.026	6.137	4.74	12.815	8.582	5.691	7.679	15.78	5.903	7.56	2.904	10.573	4.535	3.326	4.767	11.119	4.677	4.464	2.912	10.454	2.368	4.605	4.902	8.885	5.2	5.037
ANAPC1	31.97	39.748	33.89	44.638	43.797	44.489	39.384	43.447	47.658	47.121	41.922	37.643	39.52	38.407	38.306	44.569	34.882	49.619	37.217	37.952	44.541	40.681	47.495	34.389	46.177	37.468	39.398	35.468	39.403	39.914	35.91	36.389	39.088	44.937	39.962	41.757	49.105	41.475	45.695	52.896	43.234	40.677	37.336	41.043	43.362	43.316	51.61	40.294
ANAPC10	50.023	38.445	49.887	37.034	64.499	64.81	58.266	72.17	23.755	36.595	32.967	47.869	48.156	51.254	45.389	26.187	37.343	51.975	31.726	43.722	45.089	54.971	43.596	62.757	27.217	31.609	37.318	36.263	29.08	38.754	42.182	35.62	27.47	31.025	40.812	39.17	35.875	38.473	50.012	34.594	26.433	39.346	22.948	30.232	31.673	37.022	33.701	35.426
ANAPC11	0	0.109	0	0.198	0.359	0	0.108	0	0	0	0.26	0	0.439	0	0.145	0	0.145	0	0	0	0	0	0	0.116	0	0	0.13	0.132	0.252	0	0	0.128	0.121	0.278	0.283	0.123	0	0	0.48	0	0	0.38	0	0	0	0	0	0.168
ANAPC13	44.256	56.689	50.7	68.735	17.112	18.784	18.451	20.637	64.138	57.402	62.04	46.684	42.448	53.689	55.797	56.907	51.961	65.636	56.131	55.902	25.671	15.32	24.457	23.158	50.612	55.774	50.841	57.702	54.258	61.263	48.577	59.708	55.425	59.128	57.251	56.538	19.904	21.905	19.069	25.444	50.626	44.098	60.648	60.063	45.247	50.906	54.499	59.602
ANAPC16	113.211	124.347	119.159	119.101	91.663	124.568	102.289	84.842	128.87	143.076	122.003	115.005	95.726	120.766	104.367	98.58	129.686	166.288	116.288	129.114	120.457	112.645	88.611	111.389	136.239	140.351	118.455	149.947	130.043	140.047	119.66	115.956	128.396	123.821	123.854	123.299	103.573	114.974	88.751	87.937	118.278	127.543	114.011	107.313	110.102	105.514	103.221	110.306
ANAPC2	22.692	24.544	27.926	15.801	17.71	19.114	16.185	12.551	21.528	17.869	23.492	13.783	21.956	21.773	26.598	12.212	29.961	25.438	23.184	14.104	15.03	14.805	19.14	14.01	27.676	31.609	28.216	18.131	26.437	24.366	27.671	17.169	24.324	26.99	27.775	17.614	16.329	12.231	18.23	11.606	32.706	19.958	22.766	13.815	22.812	16.845	25.227	15.278
ANAPC4	67.952	44.635	39.313	46.515	57.558	47.564	32.586	52.136	37.414	43.571	39.197	53.205	75.088	71.81	47.847	41.799	62.383	57.471	39.048	41.67	37.19	39.265	32.963	35.431	47.554	41.007	37.838	41.556	58.161	52.097	39.846	40.489	42.718	37.425	33.727	46.437	34.802	35.582	28.784	29.015	42.786	49.611	40.25	48.251	49.395	46.093	40.056	41.302
ANAPC5	71.462	69.613	64.934	87.992	50.857	43.28	52.763	55.032	74.382	75.026	73.721	54.39	65.135	67.077	64.47	87.123	56.448	43.181	83.83	68.468	71.309	49.177	67.817	60.905	68.655	80.061	72.425	75.304	79.184	83.541	70.591	90.587	81.685	85.701	76.948	76.123	67.102	57.71	69.202	67.18	68.099	63.867	85.781	96.902	82.576	65.9	82.808	70.515
ANAPC7	117.474	83.188	111.839	78.907	85.919	61.954	68.193	92.686	51.37	71.966	65.674	108.632	131.734	98.993	110.438	84.228	76.422	102.222	79.559	81.93	45.199	66.943	56.356	67.042	53.058	65.66	91.929	67.496	68.106	76.927	98.015	79.568	62.443	77.771	83.609	91.027	50.177	48.48	66.083	54.124	67.651	87.246	64.29	77.882	95.396	99.035	101.68	92.006
ANG	0	0	0	0	0	0	0	0	0	0	0	0	0	0	0	0	0	0	0	0	0	0	0	0	0	0	0	0	0	0	0	0	0	0	0	0	0	0	0	0	0	0	0	0	0	0	0	0
ANGEL1	46.513	51.042	46.769	31.899	46.31	57.56	38.305	48.395	40.086	42.103	43.739	44.461	44.35	42.058	41.776	34.119	56.882	33.76	41.488	44.619	38.287	49.95	40.879	47.821	46.636	47.841	38.878	37.983	45.446	37.477	38.247	34.851	38.241	39.094	49.882	43.358	39.808	47.146	50.612	37.496	44.578	41.057	39.157	35.037	36.763	44.057	51.033	39.119
ANGEL2	57.42	41.051	45.684	38.416	39.968	43.17	25.572	24.499	31.327	51.404	42.701	47.276	52.986	54.365	64.759	33.616	47.764	53.074	42.586	35.26	25.562	36.819	28.592	24.431	41.437	36.491	32.117	30.042	44.187	33.996	44.273	27.548	48.406	36.172	47.756	48.408	31.227	31.245	34.781	18.748	33.826	48.85	41.525	34.637	44.305	42.391	43.522	35.761
ANGPT1	0.125	0	0.136	0.099	0	0	0	0.121	0	0	1.428	0	0	0	0.434	0	0	0	0	0	0.11	0	0.118	0.116	0	0	0.39	0	0	0	0.369	0	0	0	0.142	0.123	0	0	0.12	0	0.224	0	0	0	0	0	1.155	0
ANGPT2	0	0	0	0	0	0	0.108	0	0	0	0	0.296	0.439	0	0	0	0.145	0.157	0	0	0.11	0	0.118	0	0.153	0.122	0	0.132	0	0	0.123	0	0.121	0	0	0	0	0	0	0	0	0	0	0	0	0	0	0
ANGPT4	0	0	0	0	0	0	0	0.121	0	0	0	0	0	0	0	0	0	0	0	0	0	0.129	0	0	0	0.122	0	0	0	0	0	0	0	0	0	0	0	0	0	0	0	0	0	0	0	0	0	0
ANGPTL1	0	0	0	0.099	0	0	0	0	0	0	0	0	0	0	0	0	0	0	0	0	0.11	0	0	0	0	0	0	0	0	0	0	0	0	0	0.142	0	0	0.111	0	0	0	0	0.182	0	0	0	0	0
ANGPTL2	0	0	0	0	0	0	0.324	0	0	0	0.13	0	0	0.135	0	0	0	0	0	0.256	0	0.515	0	0	0	0	0	0	0	0	0	0	0	0	0	0.123	0	0	0	0	0	0	0	0	0	0	0	0
ANGPTL3	0	0	0	0	0.12	0	0.108	0	0.148	0	0	0.148	0.146	0	0	0	0	0	0	0	0	0	0	0	0	0	0.13	0	0	0	0	0	0	0	0	0	0.238	0	0	0	0	0	0	0	0	0	0	0
ANGPTL4	0	0	0	0	0	0	0.108	0	0	0	0	0	0	0	0	0	0.145	0	0.122	0	0	0	0	0	0	0.122	0	0	0	0	0.123	0	0	0	0	0	0	0	0	0	0	0	0	0	0	0.37	0	0
ANGPTL5	0	0	0	0	0	0	0	0	0	0	0	0	0	0	0	0.126	0	0	0	0	0	0	0	0	0	0	0	0	0	0	0	0	0	0	0	0	0	0	0	0	0	0	0	0	0	0	0	0
ANGPTL6	2.507	2.172	2.169	1.778	3.59	2.197	1.079	1.81	4.157	2.57	2.726	3.705	3.513	3.246	2.602	2.266	2.895	1.727	1.342	2.564	1.975	1.931	1.654	1.621	1.988	1.831	1.43	1.853	2.014	1.972	1.107	1.409	3.509	2.922	3.118	2.71	2.98	2.113	2.399	0.893	2.016	3.421	3.46	2.603	2.451	2.406	2.889	3.022
ANGPTL7	2.507	2.172	1.898	0.593	2.274	3.515	1.187	1.569	1.336	2.081	1.947	3.409	3.659	2.705	3.325	1.385	1.882	0.942	1.464	1.539	1.207	2.189	0.591	1.505	2.141	1.342	0.78	1.456	1.888	1.276	2.583	0.897	0.847	0	0.992	1.109	1.43	1.112	0.48	0.781	1.12	1.14	1.639	0.2	0.189	0.37	0.578	1.343
ANK1	17.427	24.218	10.845	32.392	3.949	9.667	3.453	11.586	20.34	30.72	13.109	31.271	19.76	29.211	14.455	25.306	17.513	35.33	14.155	40.132	6.034	10.428	5.317	11	20.948	33.318	16.643	33.219	20.898	36.549	15.618	30.366	18.515	36.59	18.422	42.373	7.866	11.898	5.037	12.387	22.177	35.735	15.663	32.234	23.755	32.765	18.295	35.929
ANK2	0	0	0	0	0	0	0	0	0	0	0	0	0	0	0	0	0	0	0	0	0	0	0	0	0	0	0	0	0	0	0	0	0	0	0	0	0	0	0	0	0	0	0	0	0	0	0	0
ANK3	0	0	0	0.099	0	0.11	0.108	0.121	0.148	0	0.13	0.148	0	0	0.289	0.252	0.145	0.314	0	0.256	0	0	0	0.347	0.153	0.122	0.26	0	0.126	0.232	0	0.384	0	0	0.425	0.37	0.119	0	0.36	0.112	0	0.19	0.546	0	0	0	0.193	0.168
ANKAR	3.887	3.584	6.643	4.345	1.436	1.867	0.863	2.896	4.306	5.997	4.413	5.187	5.708	5.004	8.529	1.763	5.79	5.653	5.125	3.975	1.536	1.931	2.127	1.968	6.422	4.272	5.071	4.5	4.28	4.177	4.304	3.459	4.235	3.478	5.668	4.558	2.503	1.779	2.758	1.339	5.824	3.612	3.825	3.604	3.394	3.517	5.585	5.373
ANKDD1A	3.636	1.955	7.727	3.654	5.265	5.932	4.424	3.621	4.009	4.039	8.177	2.964	5.855	4.192	11.709	4.281	6.079	5.496	6.467	6.283	4.059	5.278	4.371	3.474	4.434	3.417	7.932	3.044	2.895	3.365	10.207	3.331	4.114	4.73	7.936	5.543	2.86	3.336	7.196	2.678	4.48	2.471	8.014	2.202	3.205	3.332	6.74	4.365
ANKFN1	0	0	0	0	0	0	0	0	0	0	0	0	0	0	0	0	0	0	0	0	0	0	0	0	0	0	0	0	0	0	0	0	0	0	0	0	0	0	0	0	0	0	0	0	0	0	0	0
ANKFY1	87.384	81.45	83.235	78.216	78.021	73.269	64.416	56.722	78.985	88.122	74.759	82.993	73.917	72.216	76.468	81.836	81.054	96.098	92.128	77.956	84.145	85.224	83.53	74.452	98.012	93.486	82.307	77.687	93.032	86.558	84.61	84.693	88.582	93.214	105.857	92.259	80.57	84.841	79.396	75.661	77.284	84.205	84.689	91.096	76.543	78.117	90.511	75.552
ANKH	76.602	89.487	46.904	120.681	57.558	61.735	61.395	44.895	183.209	123.493	112.139	49.648	72.307	87.768	57.821	105.631	107.831	98.768	93.226	89.239	119.36	63.21	96.29	68.547	185.627	133.028	74.375	101.906	148.297	130.648	73.05	113.394	161.675	142.742	110.675	99.157	129.198	110.082	79.156	111.595	185.929	111.957	154.261	110.317	144.414	106.995	95.325	98.554
ANKIB1	67.199	65.812	61.681	73.376	90.705	86.121	82.436	103.307	52.112	63.766	52.565	56.169	68.502	76.273	56.665	86.746	51.238	71.132	70.164	53.338	93.689	84.838	95.109	90.084	56.881	54.066	68.784	51.085	72.764	76.231	66.655	81.234	59.297	56.067	56.684	55.06	87.244	89.4	81.075	88.272	42.114	60.825	58.28	63.067	61.272	64.234	63.935	63.464
ANKK1	14.042	11.403	8.134	5.629	8.496	7.25	3.777	7.724	6.978	8.445	5.581	11.708	14.198	10.413	5.927	3.273	13.316	14.289	4.515	9.873	3.84	9.269	2.954	5.326	10.245	10.862	5.461	8.338	8.56	7.658	5.903	4.741	6.414	5.565	5.243	10.224	4.291	3.113	2.399	2.009	10.08	9.694	2.186	5.606	8.672	10.181	5.585	4.869
ANKLE1	0.627	0.217	0.678	0	0.718	1.098	0.432	0.965	0	0.857	0.649	0.445	0.293	0.541	0.289	0.126	0.579	0.314	0.732	0.256	0.768	0.644	0.827	0.463	0.917	0.854	0.52	0.132	0.504	1.044	0.369	0.256	0.121	0.835	0.283	0.862	0.358	1.001	0.36	0	0	1.521	0.182	1.001	0.377	1.111	0.385	0.336
ANKLE2	235.699	206.232	222.728	175.886	313.64	293.075	265.434	312.213	162.869	223.609	191.181	240.087	239.17	205.153	199.627	196.909	186.424	272.593	174.494	212.84	255.945	323.387	266.895	224.63	184.098	216.384	224.687	194.944	194.624	218.714	238.213	186.427	199.552	224.965	224.751	220.239	283.783	273.425	306.43	298.517	193.097	233.037	200.521	202.614	234.155	209.177	201.82	219.941
ANKMY1	84.125	54.735	62.358	34.861	54.328	60.087	34.636	51.291	47.51	43.939	48.022	61.8	68.502	44.357	51.605	30.342	86.699	71.603	37.949	63.98	35.984	47.246	34.026	35.2	62.385	47.353	37.838	52.673	45.572	43.395	39.6	27.035	50.826	51.476	52.716	68.979	35.041	29.466	38.139	28.234	58.915	49.231	32.236	33.836	53.166	47.759	46.218	47.346
ANKMY2	19.934	19.331	17.487	19.554	29.198	32.076	33.773	28.482	20.637	24.111	24.66	20.6	22.687	18.527	17.057	23.921	23.014	17.744	19.402	18.848	39.933	39.393	34.145	40.41	20.795	24.287	21.194	19.984	18.632	19.609	17.34	19.604	24.566	22.121	16.297	20.201	37.305	37.139	35.86	34.706	19.937	21.099	24.405	22.023	20.738	24.25	16.754	21.994
ANKRA2	29.964	32.146	25.079	40.293	25.608	25.595	23.522	30.654	27.021	33.535	23.103	34.531	33.958	44.087	31.223	48.346	28.514	34.231	34.533	29.49	32.363	31.412	30.364	33	28.288	38.078	34.457	26.337	33.99	37.245	25.949	42.795	26.744	30.886	28.484	30.671	23.48	28.354	26.505	28.01	30.465	34.975	26.773	46.049	35.821	36.097	30.427	36.937
ANKRD1	0	0.109	0	0	0	0	0	0	0	0	0	0.148	0	0	0.145	0	0	0	0	0	0	0	0	0	0	0	0	0	0	0	0	0	0.242	0	0	0	0	0	0	0	0	0	0	0	0	0	0	0
ANKRD10	47.516	47.241	59.647	40.194	54.567	69.204	57.511	46.947	42.165	41.368	47.763	50.981	36.007	42.194	46.546	32.105	47.185	30.306	39.536	48.594	41.908	56.644	49.386	55.81	37.309	42.349	46.81	43.277	31.095	33.416	39.477	27.676	35.578	37.285	51.441	45.698	44.933	45.923	56.849	35.822	47.714	45.239	43.71	32.634	39.403	44.242	44.1	44.828
ANKRD11	211.252	202.214	209.443	137.865	209.532	202.78	171.993	179.821	156.93	174.53	165.872	185.252	197.747	165.664	181.847	119.732	216.24	218.42	152.407	185.914	153.808	187.441	143.785	150.757	193.12	176.72	185.028	193.091	150.689	161.048	163.81	124.669	166.274	179.749	230.703	223.072	173.655	173.685	198.25	153.443	179.657	217.831	143.697	130.137	178.161	197.144	164.267	177.296
ANKRD12	1365.3	1030.51	904.197	1332.53	1438.48	931.293	1128.96	1061.55	1415.94	1160.88	1045.59	996.658	1495.91	1227.26	1000.16	1683.3	961.067	1137.63	1175.82	904.055	1716.9	1109.2	1325.62	1047.08	1380.58	1001.86	1149.31	1006.48	1542.52	1162.84	1064.39	1337.28	1535.67	1115.36	962.491	980.234	1526.66	1037.33	1032.27	1211.81	1154.78	960.471	1089.11	1042.9	1346.3	1063.28	981.175	1124.89
ANKRD13A	130.638	131.298	140.035	147.642	190.864	180.371	228.101	183.441	169.699	178.936	150.168	131.011	126.464	144.567	144.263	200.434	124.331	159.85	191.577	141.679	247.278	220.784	273.157	208.883	144.649	158.779	159.933	141.609	161.264	150.489	146.838	169.13	166.516	161.802	159.565	119.85	222.879	245.071	252.82	257.227	151.207	138.758	161.91	159.368	151.201	138.279	166.771	145.564
ANKRD13B	1.504	1.629	3.118	1.679	7.3	10.326	12.301	12.551	2.227	0.857	3.894	7.262	1.464	2.569	4.481	2.266	1.882	1.413	1.586	4.359	4.827	8.883	7.68	10.189	2.141	2.197	2.601	3.97	1.007	2.437	2.829	1.794	0.968	2.782	2.551	3.449	5.602	5.004	8.875	7.812	2.464	2.281	2.186	1.001	1.131	0.926	2.311	3.358
ANKRD13C	85.253	81.016	76.186	91.943	98.125	81.727	96.571	100.893	63.099	91.549	61.521	83.29	81.968	93.448	81.961	97.951	67.738	102.693	83.708	85.008	90.069	87.927	104.206	104.326	68.043	82.502	95.57	76.892	93.913	95.376	88.546	113.138	86.525	92.101	72.13	90.042	99.759	100.074	85.992	96.865	77.732	81.734	71.758	94.3	81.445	72.379	79.727	83.779
ANKRD13D	37.862	44.418	44.193	44.046	35.66	45.477	32.046	41.516	44.095	41.001	48.931	49.055	38.788	42.734	44.667	35.504	57.461	45.223	38.681	62.442	39.385	46.088	42.888	34.042	46.636	43.082	44.209	53.997	40.159	43.279	43.289	36.773	36.183	52.033	47.756	59.001	40.285	39.696	39.818	33.925	49.282	51.511	40.796	44.847	39.968	43.316	46.603	42.645
ANKRD16	5.516	3.367	2.982	3.061	9.932	8.458	6.042	9.534	3.266	3.182	3.375	2.816	3.806	2.705	2.457	1.889	8.829	3.769	3.417	4.488	6.363	9.14	4.962	3.937	5.505	5.858	3.381	6.22	4.28	3.249	3.812	3.203	5.083	3.895	5.243	2.956	7.509	6.449	6.596	3.348	4.928	4.372	2.732	2.803	3.394	2.592	2.696	2.351
ANKRD17	49.397	55.821	40.804	32.886	40.686	53.057	45.965	41.878	43.204	60.706	41.922	31.715	38.642	30.293	24.574	32.986	31.264	27.165	16.839	24.233	28.304	27.163	28.355	23.621	40.979	32.952	31.857	27.528	32.102	38.87	31.237	33.57	44.896	47.998	44.78	35.351	43.741	49.036	39.338	44.526	32.258	55.883	42.435	29.832	33.558	24.62	21.376	47.682
ANKRD18A	17.176	7.819	25.35	18.171	9.453	6.481	13.811	18.827	8.017	7.588	20.637	25.343	20.053	11.901	25.586	17.752	10.711	7.851	15.863	18.72	3.73	7.595	11.224	11.116	7.951	9.275	16.253	14.823	10.323	9.514	25.949	14.094	6.293	7.374	16.722	22.911	5.959	4.114	8.755	6.361	7.616	7.603	17.302	12.213	12.254	8.33	13.865	17.125
ANKRD2	0.125	0	0	0	0.479	0	0	0	0	0	0	0	0	0	0	0	0	0	0	0	0	0	0	0	0	0	0	0	0	0	0	0	0	0	0.142	0	0	0	0	0	0	0	0	0	0	0	0	0
ANKRD20A4	4.639	4.018	3.118	3.16	3.59	1.208	1.295	3.258	1.336	3.305	1.038	4.594	4.977	4.328	2.024	4.155	2.75	2.355	1.464	4.488	0.768	1.03	0.354	2.084	3.211	1.709	3.121	2.25	2.518	3.133	3.443	3.203	3.388	2.226	1.417	4.065	1.192	0.89	0.36	1.339	1.344	2.091	0.911	2.803	3.205	4.443	0.963	3.862
ANKRD20A9P	36.233	24.978	29.146	14.32	40.686	36.25	24.925	38.861	12.917	26.559	24.401	42.534	51.522	45.98	39.463	21.781	35.172	48.363	17.205	31.926	22.161	37.334	16.304	29.873	16.208	17.94	30.946	19.587	21.275	20.653	33.082	19.347	13.554	11.686	18.139	21.925	15.375	14.233	21.828	11.717	10.977	25.09	13.659	16.017	21.115	23.324	16.562	21.994
ANKRD22	0.501	0.109	0.136	0	0	0	0	0	0	0	0.13	0	0.146	0	0	0	0.145	0.314	0	0	0	0	0	0	0	0.366	0	0	0.126	0	0	0	0	0	0.142	0	0.119	0	0	0	0	0	0	0	0	0	0	0
ANKRD23	73.468	55.603	87.302	35.454	132.588	111.276	91.607	129.133	23.755	40.144	43.869	72.323	75.966	56.123	70.975	45.198	40.961	55.586	35.143	49.235	59.9	98.999	66.044	94.02	32.11	33.684	56.302	34.807	35.752	38.986	56.448	28.957	30.254	31.581	42.371	50.379	56.733	58.266	89.47	50.887	22.625	48.47	31.69	31.233	39.026	47.018	40.248	40.462
ANKRD24	13.791	11.946	13.421	6.222	14.479	13.731	10.574	25.465	3.266	8.935	9.604	19.859	20.346	12.983	14.455	14.982	8.105	15.074	7.199	16.155	5.485	13.517	7.916	17.137	4.74	4.882	9.102	9.132	7.679	9.398	14.389	14.607	4.599	3.895	5.81	12.071	5.006	6.783	7.796	5.803	2.912	9.884	2.732	9.21	9.427	8.515	10.399	11.417
ANKRD26	48.017	30.3	33.484	20.443	58.276	61.295	42.189	54.429	14.55	31.822	24.79	35.124	48.156	39.759	33.102	20.648	25.764	29.206	18.059	18.72	28.194	47.633	24.929	33.926	17.89	21.724	26.786	15.749	22.66	21.233	23.366	14.735	19.846	15.86	19.556	22.172	28.128	31.245	32.622	18.413	19.489	20.338	15.663	15.016	25.263	27.211	20.22	21.155
ANKRD26P1	0.251	0	0	0	0	0	0.108	0	0	0	0	0	0	0	0	0	0.145	0	0	0	0	0.129	0	0	0	0	0	0	0.126	0	0	0	0	0	0	0	0	0	0	0	0	0	0	0	0	0	0	0
ANKRD26P3	0	0	0.136	0	0	0	0	0.121	0	0	0	0	0	0	0	0.126	0	0	0	0	0	0	0	0	0	0	0	0	0	0	0	0.128	0	0	0	0	0	0	0	0	0	0	0	0	0	0	0	0
ANKRD27	16.424	20.091	20.605	21.332	19.984	29.879	26.759	20.034	29.1	24.845	27.256	18.229	15.662	18.527	19.804	19.011	28.369	19.942	17.571	22.31	21.502	18.538	29.773	17.947	25.382	24.165	17.554	20.116	17.247	16.476	14.389	12.813	22.993	27.129	27.067	21.186	31.465	37.25	29.744	27.006	23.969	22.619	22.401	22.023	15.271	18.881	22.531	19.811
ANKRD28	12.913	17.702	22.368	23.899	15.676	23.068	19.962	20.637	17.519	14.075	21.545	21.193	10.978	15.687	17.78	15.989	19.685	10.049	16.473	25.9	20.844	22.271	22.684	21.537	17.89	16.598	17.164	27.263	11.834	13.575	15.987	16.144	16.337	15.443	23.24	24.882	19.189	24.24	20.149	23.658	12.097	14.256	19.305	15.817	12.254	16.475	14.828	20.987
ANKRD29	0.125	0	0	0	0.12	0	0	0	0	0	0.26	0	0	0	0	0	0	0	0	0.128	0.11	0	0	0	0	0	0	0	0	0	0	0	0.121	0	0	0	0	0	0	0	0	0	0	0	0	0	0	0
ANKRD30A	0	0	0	0	0	0	0	0	0	0	0	0	0	0	0	0	0	0	0	0	0	0	0	0	0	0	0	0	0	0	0	0	0	0	0	0	0	0	0	0	0	0	0	0	0.189	0	0	0
ANKRD30B	0	0.109	0	0	0	0	0	0.121	0	0.122	0	0	0	0	0	0	0	0	0	0	0	0	0	0	0	0	0	0	0	0	0	0	0	0	0	0	0	0	0	0	0	0	0	0	0	0	0	0
ANKRD30BL	0	0.652	0	0	0	1.318	0	0	0	0.857	0.26	0	0	0.27	0.145	0	0.145	0.628	0	0	0	1.03	0	0	0	0.244	0	0.132	0.378	0.232	0.123	0	0	1.391	0	0	0	0.334	0	0	0	1.331	0	0	0	0.185	0	0.168
ANKRD31	2.131	3.475	1.22	0.691	1.077	1.538	0.755	1.69	0.297	1.346	0.649	1.927	1.61	1.623	2.168	0.755	1.737	2.198	0.976	1.923	0.219	3.09	0.236	1.389	1.223	0.854	1.3	1.059	0.378	2.437	0.861	1.409	0.363	0.974	0.425	0.985	0.238	0.556	1.319	0.335	1.12	0.95	0.729	0.4	1.885	2.036	1.155	1.679
ANKRD32	10.155	10.534	17.623	15.801	11.847	12.852	16.185	14.844	8.611	10.526	16.354	13.783	10.246	12.036	12.287	14.101	10.276	11.777	15.863	12.181	12.177	13.26	17.368	13.895	7.951	13.059	14.693	11.249	8.938	11.835	15.987	15.375	10.286	14.33	13.462	16.875	13.23	16.79	17.51	14.061	9.408	13.306	16.938	15.416	11.877	10.736	14.251	15.278
ANKRD33	0	0	0	0	0	0.11	0	0	0	0	0	0	0	0.135	0	0	0	0	0	0	0	0	0	0	0	0	0	0	0	0	0	0	0	0	0	0	0	0.222	0	0	0	0.19	0	0	0	0	0	0
ANKRD33B	0.878	1.303	0.542	1.185	1.316	2.197	1.942	2.655	1.336	1.102	1.168	1.037	0.878	0.27	1.301	0.755	1.158	0.628	0.488	1.154	1.536	1.545	2.836	3.589	1.223	0.488	0.65	0.926	0.378	0.232	0.738	0.897	0.605	0.696	1.134	1.601	0.834	1.001	1.439	2.12	1.568	0.19	1.457	1.001	0.754	0.185	0.963	0.839
ANKRD34A	0.627	0.869	1.084	0.494	1.915	3.955	2.05	2.414	0.594	0.245	0	0.296	0.878	0.406	0.578	1.385	0.145	1.099	0.244	1.41	1.316	2.06	1.418	1.968	0.153	0.488	0.91	1.059	0.378	0.464	0.615	0.897	0.726	2.087	0.425	1.478	1.073	1.334	1.799	0.893	0.448	0.95	0.364	1.001	0.377	1.481	0.963	1.175
ANKRD34B	0	0	0.136	0	0	0	0	0	0	0	0	0	0	0	0	0	0	0	0	0	0	0	0	0	0	0	0	0	0	0	0	0	0	0	0	0	0	0	0	0	0	0	0	0	0	0	0	0
ANKRD34C	0.627	0	0.136	0	0.239	0	0	0.121	0.148	0	0	0.148	0	0	0	0	0	0	0	0	0	0	0	0	0.612	0	0	0.132	0	0	0	0	0.121	0	0.142	0	0	0	0	0	0	0	0	0	0	0	0	0
ANKRD35	0.125	0.109	0	0.099	0.12	0	0	0	0.148	0.245	0.13	0	0.146	0	0	0.252	0.145	0	0	0	0	0.129	0	0	0.306	0.122	0	0.132	0.126	0.116	0	0.128	0.121	0.139	0	0	0.238	0	0	0	0.224	0	0	0	0	0	0.193	0.168
ANKRD36	290.362	139.769	360.459	164.134	340.564	173.231	278.922	333.091	130.948	121.045	204.55	298.479	287.033	136.994	268.723	139.372	241.135	101.908	171.443	226.046	162.914	158.604	180.175	212.24	186.239	101.053	227.547	176.151	145.024	81.452	218.536	126.335	144.733	98.083	210.014	213.094	169.126	76.724	210.603	133.356	164.648	138.758	147.886	153.562	165.341	99.035	175.244	171.419
ANKRD36B	113.086	113.705	115.228	48.292	97.766	137.969	88.37	107.53	75.867	98.158	99.679	122.118	109.339	99.398	93.814	50.612	143.871	86.049	64.672	98.855	55.731	122.171	70.652	62.642	117.126	98.246	85.688	85.495	69.491	73.678	83.75	44.076	80.111	90.709	99.764	106.67	62.454	65.938	82.994	42.629	102.597	119.37	64.473	64.468	79.183	89.039	69.135	75.888
ANKRD37	13.415	10.643	14.776	7.901	8.257	5.932	12.085	8.448	1.93	4.896	6.49	8.596	2.635	4.328	4.337	4.407	1.013	5.339	2.807	4.488	1.536	1.416	2.363	4.979	1.376	0.976	3.121	1.72	2.266	1.972	3.566	3.331	1.21	1.809	2.834	1.724	1.192	1.001	1.679	0.893	1.344	1.901	1.275	3.203	1.885	1.666	2.696	2.686
ANKRD39	35.982	45.829	47.582	21.529	47.985	72.06	40.678	44.533	31.772	30.475	42.312	40.459	30.884	28.805	41.197	16.367	42.119	37.529	20.5	33.721	30.827	49.821	40.406	34.158	34.251	33.44	29.126	30.439	22.66	20.769	27.671	15.119	29.285	32.833	43.505	42.496	32.895	41.92	45.935	31.023	28.897	36.875	29.504	19.821	21.87	34.616	24.072	19.476
ANKRD40	61.056	69.83	60.867	65.081	48.823	50.53	47.044	49.119	73.491	63.644	62.299	55.428	51.522	78.707	58.255	66.979	66.869	44.281	66.259	63.083	58.144	63.339	57.065	52.221	73.7	71.884	72.035	66.172	64.203	71.01	72.066	62.655	71.519	91.683	76.807	65.899	65.553	62.936	58.648	58.587	66.083	62.346	68.662	69.874	69.191	74.6	69.905	71.691
ANKRD42	11.91	13.141	12.472	13.53	39.848	37.019	36.47	28.24	14.104	14.197	12.59	13.931	16.247	15.958	11.998	16.367	15.487	12.091	12.934	11.796	36.642	35.531	33.79	29.989	12.385	13.425	11.312	11.514	16.24	17.868	13.774	17.682	14.28	10.991	10.487	10.347	31.465	33.136	35.141	27.006	9.632	10.454	12.02	11.612	14.328	11.292	12.903	14.103
ANKRD44	193.95	124.239	171.215	127.594	187.155	154.227	162.282	157.011	136.59	161.19	155.489	153.834	211.506	185.679	191.243	144.912	182.805	160.635	155.336	140.525	165.437	172.765	172.85	161.525	167.432	145.233	174.106	136.977	176.118	156.755	199.474	147.092	151.873	123.96	136.041	132.168	146.361	129.318	168.866	111.26	134.182	153.014	151.711	116.924	158.554	167.526	162.727	146.739
ANKRD45	0.125	0	0.136	0	0	0	0	0	0	0.122	0	0	0	0	0.145	0	0	0	0	0	0	0	0	0	0	0	0	0	0	0	0	0	0	0	0	0	0	0.111	0	0	0	0	0	0	0	0	0	0
ANKRD46	3.134	1.52	2.169	1.778	2.393	2.636	2.266	2.534	2.079	2.448	3.115	2.075	3.367	3.651	3.18	3.148	2.026	2.198	2.196	4.616	4.279	1.802	1.654	3.474	2.141	1.831	1.82	2.118	1.888	1.624	2.583	4.228	3.146	1.809	2.267	2.956	2.98	2.669	3.238	2.678	1.792	3.231	1.821	3.604	3.582	2.406	2.311	2.183
ANKRD49	7.146	8.905	3.796	9.876	4.547	6.591	7.661	5.552	8.76	7.588	9.994	5.187	6.148	7.303	6.794	8.939	5.355	6.438	7.932	5.898	9.654	7.338	8.625	4.863	7.951	6.712	4.551	5.823	8.56	7.194	5.657	5.381	10.77	10.156	7.227	7.391	11.204	10.786	8.515	12.275	10.304	11.595	12.749	13.614	10.369	8.515	10.977	9.57
ANKRD5	5.391	4.887	6.778	5.53	1.795	2.197	2.266	4.345	8.611	5.508	5.321	5.632	4.83	5.68	5.638	7.554	3.329	3.297	6.101	6.795	2.084	2.575	3.663	4.284	5.046	4.272	4.681	6.485	5.287	4.873	5.657	6.919	5.083	6.539	8.219	9.485	2.98	3.113	4.797	3.794	5.6	4.752	4.735	7.808	4.902	3.517	6.162	6.044
ANKRD50	1.003	0.217	0.813	0.79	3.59	2.417	3.129	2.172	0.445	0.367	0.909	0.148	0.878	0.811	1.59	0.504	0.579	0	0.976	0.513	4.059	3.09	2.599	3.937	1.223	0.854	0.78	0.662	0.881	1.392	0.861	1.025	0.847	1.252	2.126	1.109	4.291	4.337	3.118	2.455	2.016	0.76	0.729	0.4	1.131	1.111	0.77	0.504
ANKRD52	72.465	64.943	73.61	52.341	71.559	75.246	72.185	70.239	42.016	49.079	53.603	73.953	82.846	63.29	72.421	50.864	56.448	59.826	54.545	54.62	49.148	66.943	54.584	63.452	45.566	42.837	60.853	55.056	49.223	45.831	57.432	42.154	40.661	46.329	53.85	61.834	52.323	48.814	74.119	51.445	40.098	61.586	40.432	45.448	49.772	51.276	58.351	47.85
ANKRD53	0.501	0.326	0.813	0.296	0.359	0.439	0.108	1.086	0.445	0.49	0.519	0.296	0.439	0.676	0.867	0.504	0.434	0.785	0.122	0.385	0.11	0.129	0.118	0	0.153	0.244	0.39	0.265	0.378	0.58	0.123	0.256	0.121	0.417	0.283	0.37	0.119	0.111	0	0.112	0	0.19	0.729	0.4	0.189	0.926	0.385	0.336
ANKRD54	33.224	35.73	35.517	35.553	47.866	50.31	53.195	46.826	24.052	30.231	25.958	31.715	33.665	29.887	28.621	31.601	27.645	35.173	30.628	35.131	49.368	43.256	48.559	51.526	28.899	32.098	33.807	29.381	29.206	29.471	29.761	29.085	22.993	38.12	29.759	34.12	53.515	47.702	53.49	47.986	29.345	31.363	26.773	37.039	29.222	27.211	31.775	33.747
ANKRD55	0	0	0	0	0	0	0	0	0	0	0	0	0	0	0	0.126	0	0	0	0	0	0	0	0	0	0	0	0	0	0	0.123	0	0.121	0	0	0	0	0	0	0	0	0	0	0	0	0	0	0
ANKRD6	3.134	3.258	2.982	3.16	8.376	5.712	6.582	5.189	4.454	5.63	5.711	4.742	2.781	4.463	4.77	3.525	3.474	4.711	3.417	4.103	6.253	6.308	7.443	5.905	2.905	3.051	4.291	4.367	3.777	2.785	3.32	3.203	3.751	4.452	5.102	2.833	5.959	6.338	5.997	4.687	3.136	3.802	4.735	3.804	2.828	3.332	2.696	3.022
ANKRD63	0	0	0	0	0.12	0	0	0	0	0.122	0	0	0.146	0.135	0.145	0	0	0	0	0	0	0	0	0	0	0.122	0.13	0	0	0	0	0	0.121	0	0	0	0.119	0	0	0	0	0	0	0	0	0	0	0
ANKRD65	0.125	0	0	0	0	0	0	0	0.297	0	0	0	0.146	0	0	0	0	0	0.244	0	0.11	0	0.118	0	0	0	0.13	0.132	0	0	0	0.128	0	0	0	0.246	0	0.111	0	0	0	0	0	0	0	0	0	0
ANKRD7	0.125	0.652	0	0.099	0	0.11	0.324	0	0.148	0.245	0.26	0	0.146	0.135	0	0	0	0	0	0	0.11	0.257	0	0	0	0	0	0	0.126	0.348	0	0	0.121	0	0.142	0.123	0	0	0	0	0	0	0	0.2	0	0	0.193	0.168
ANKRD9	2.131	1.846	2.576	1.975	2.633	5.163	4.963	5.793	1.485	2.448	2.466	2.371	1.903	1.488	1.59	1.133	1.592	1.57	1.586	1.923	3.73	3.991	4.371	3.821	1.529	1.587	3.511	3.044	1.385	1.508	1.476	1.281	1.452	1.809	2.409	1.601	2.384	4.003	3.958	4.017	1.344	3.421	2.732	2.002	1.697	2.221	1.733	1.511
ANKS1A	73.593	72.002	83.371	63.698	99.202	103.697	80.601	80.618	57.605	70.742	68.14	79.436	67.184	66.266	74.3	59.173	67.593	51.975	66.625	77.956	74.929	92.562	72.424	82.673	68.196	70.053	75.546	69.084	63.07	64.048	81.782	54.327	70.914	77.771	93.67	83.636	80.928	84.285	97.506	71.198	64.067	73.561	66.84	58.862	76.166	75.896	74.527	66.486
ANKS1B	0	0	0	0	0	0	0	0	0	0	0	0.148	0	0	0	0	0.145	0	0	0	0	0	0	0	0	0	0	0.132	0	0	0.123	0	0	0	0	0	0	0	0	0	0	0	0	0	0	0	0	0.168
ANKS3	18.179	15.964	19.521	16.887	15.556	17.466	11.869	18.103	12.026	14.32	12.59	20.748	20.785	17.581	16.045	13.849	12.013	23.554	12.69	18.079	12.616	14.29	9.806	15.4	11.621	10.374	14.043	9.396	13.596	13.111	12.421	13.966	16.7	14.608	14.879	14.535	10.131	12.009	13.912	11.829	11.649	19.008	15.845	15.817	21.304	16.29	14.058	15.782
ANKS4B	0	0.434	0	0	0	0	0	0	0	0	0.13	0	0	0	0	0	0	0	0	0	0	0	0	0	0	0	0	0	0	0	0	0	0	0	0.142	0	0.119	0	0	0	0	0	0	0	0	0	0	0
ANKS6	23.946	19.222	18.979	14.419	31.472	21.64	19.854	17.017	22.419	17.012	15.445	20.304	26.786	19.609	18.069	18.885	19.829	25.595	14.033	20.643	24.135	23.43	16.541	19.221	25.841	18.795	17.814	16.014	20.646	20.073	17.463	15.119	22.388	15.999	16.297	19.585	19.904	16.568	18.47	13.057	23.073	23	16.209	12.013	21.304	12.588	19.258	17.125
ANKUB1	0	0	0	0	0	0	0	0	0	0.122	0	0	0	0	0	0	0	0	0	0	0	0	0	0	0	0	0	0	0	0	0	0	0	0	0	0	0	0	0	0	0	0	0	0	0	0	0	0
ANKZF1	105.312	101.324	108.992	83.943	125.169	149.943	117.287	108.617	91.605	95.098	113.047	111.744	100.118	106.431	110.004	72.897	127.515	60.297	81.878	114.754	126.162	157.96	140.005	81.631	125.383	115.21	100.901	106.935	107.887	100.017	89.038	65.986	106.008	119.369	119.036	125.024	134.085	133.21	151.476	112.711	109.093	122.981	102.537	84.689	86.535	102.922	117.857	78.071
ANLN	0.125	0.217	0.271	0.494	0.12	0	0	0.241	0	0	0	0	0.293	0.135	0.145	0	0	0	0	0	0	0	0.236	0.116	0.306	0.244	0.26	0	0	0.232	0.369	0.128	0	0.139	0	0	0	0	0.12	0.112	0.448	0.95	0.182	0.601	0.189	0.555	0.77	0.168
ANO1	0.125	0	0	0	0	0	0	0	0	0	0	0	0	0	0	0	0	0	0	0	0	0	0	0	0.153	0	0	0	0	0	0	0	0	0	0	0	0	0	0	0	0	0	0	0	0	0	0	0
ANO10	17.677	19.331	16.945	18.171	35.301	29.879	22.875	33.792	12.174	21.051	15.834	25.491	25.761	22.99	18.936	18.382	12.737	13.19	14.643	16.796	22.49	30.639	17.84	23.852	17.125	17.94	18.204	19.852	20.52	14.504	18.078	14.094	14.764	12.521	12.329	17.614	18.951	15.456	21.588	18.302	11.873	19.768	11.838	17.018	14.705	19.622	14.058	17.125
ANO2	0	0	0	0	0	0.11	0	0	0	0	0	0	0	0	0	0	0.145	0	0	0	0	0	0	0	0	0	0	0	0	0	0	0	0.121	0	0	0	0	0	0	0	0	0	0	0	0	0	0	0
ANO3	0	0	0	0	0.12	0.22	0	0	0	0	0	0	0	0	0	0	0	0	0	0	0	0	0	0	0	0	0	0	0	0.116	0	0	0	0	0	0	0	0	0	0	0	0	0	0	0	0	0.193	0
ANO4	0.125	0	0.136	0	0	0	0	0	0	0	0	0	0	0	0	0	0.434	0	0	0	0	0	0	0	0	0	0	0.132	0	0	0	0	0	0	0	0	0	0	0	0	0	0	0	0	0	0	0.193	0
ANO5	0.125	0.109	0.271	0.395	0	0.549	0	0.241	0.148	0.122	0	0.296	0	0	0	0	0.434	0.157	0.122	0	0	0.129	0	0	0.306	0	0	0.132	0.126	0.116	0.123	0.513	0	0	0	0.246	0	0.222	0.48	0	0	0.19	0.182	0.2	0	0	0.193	0.504
ANO6	24.197	36.055	31.721	34.96	30.155	40.095	38.52	24.982	37.117	31.944	42.961	28.751	25.761	32.186	27.176	30.846	33	38	34.411	28.464	32.692	34.373	34.381	28.137	29.205	32.586	33.157	33.351	26.311	31.212	33.328	25.626	27.349	37.146	35.994	33.627	35.041	36.916	39.698	35.934	38.306	31.553	33.329	28.43	26.583	34.616	33.893	33.579
ANO7	0	0	0	0	0	0	0	0	0	0.122	0	0	0	0	0	0	0	0	0.122	0	0	0	0	0	0	0	0	0	0	0	0	0	0	0	0	0	0	0	0	0	0	0	0	0	0	0	0	0
ANO8	38.615	43.766	52.734	38.713	66.414	63.712	44.347	57.567	38.305	38.798	42.961	52.76	43.033	37.325	36.861	32.86	34.448	42.396	25.625	37.183	42.895	47.246	46.196	46.315	47.859	38.566	30.426	35.336	30.465	25.642	27.179	19.988	31.464	38.677	35.711	36.091	45.648	39.696	49.772	42.853	32.034	36.685	23.312	31.233	25.829	29.803	25.227	22.666
ANO9	27.958	24.001	28.197	18.863	17.471	19.004	13.488	15.81	17.816	26.192	31.928	35.124	25.908	28.264	31.079	20.522	27.935	22.454	19.158	29.233	14.042	14.805	15.005	17.947	26.3	26.728	28.476	31.63	22.912	27.151	28.04	17.81	20.935	24.764	27.492	30.917	10.25	17.235	19.909	12.387	26.657	32.123	24.041	28.23	19.419	26.471	26.961	24.177
ANP32A	60.053	102.845	58.292	99.745	65.815	96.117	95.06	66.86	133.769	105.257	104.611	66.543	65.72	77.355	64.326	78.31	99.146	93.586	98.595	83.597	121.445	106.594	108.814	81.168	120.795	118.383	89.459	90.392	90.892	100.017	72.066	75.083	111.212	105.735	92.961	84.376	125.742	121.535	90.31	121.081	109.093	87.817	100.716	93.098	78.052	88.854	79.919	79.246
ANP32AP1	0.752	0.326	0.407	0	0.598	0.769	0.432	0.241	0.297	0.612	0.26	0.593	0.878	0.676	1.012	0.126	0.434	0.314	0.244	0.769	0.219	0.644	0.354	0.695	0.153	0.122	0.52	0.529	0.252	0.232	0.123	0.256	0.242	0.696	0.142	1.109	0.477	0.111	0.24	0.223	0.448	0.38	0.546	0.601	0.943	0.555	0	0.168
ANP32B	583.857	524.54	459.148	587.604	539.925	472.677	585.034	637.821	426.548	396.304	424.674	454.684	501.32	427.48	481.937	547.543	426.401	308.551	454.05	389.65	410.63	505.807	420.723	420.892	325.995	361.861	404.774	349.258	347.201	421.533	381.854	427.309	343.922	325.413	284.694	364.724	332.888	357.71	330.417	405.76	277.101	304.127	306.154	339.959	332.19	298.4	288.672	388.842
ANP32C	0.752	0.869	0.542	0.494	0.598	0.989	1.295	0.362	1.485	0.612	1.038	0.889	0.146	0.811	1.156	0.755	1.447	0.942	0.732	0.769	0.658	1.03	1.418	0.811	1.07	0.61	0.26	0.794	0.252	0.696	0.246	0.513	0.968	0.974	0.85	0.862	0.715	1.223	0.959	1.339	0.896	1.331	1.457	0.601	0.754	0.555	1.155	1.007
ANP32D	0.376	0	0.136	0.099	0.718	0.22	0	0.121	0	0	0.13	0.148	0.146	0.135	0.145	0	0.289	0	0.244	0	0.11	0.129	0	0	0.306	0	0.26	0.132	0	0	0.123	0	0	0	0	0.123	0	0	0	0	0.224	0.19	0	0	0	0.185	0	0
ANP32E	73.468	98.718	77.948	91.449	86.876	109.189	102.181	89.428	79.876	86.408	92.151	94.997	74.942	109	89.767	73.023	82.357	107.09	75.167	81.161	75.258	93.463	90.737	89.157	76.453	87.994	73.335	88.009	77.799	81.8	67.516	68.164	70.793	66.641	64.194	79.202	73.419	91.401	80.116	76.443	64.067	68.809	63.744	67.271	51.657	82.005	68.172	72.698
ANPEP	0.878	0.434	0.542	1.284	0.359	0.22	0.971	0.965	2.375	2.203	1.298	1.186	0.585	0.27	0.578	1.889	0.868	0.314	0.122	1.282	0.549	0.772	0.709	0.579	1.529	3.417	0.26	0.794	0.378	0.812	0.492	0.128	1.815	1.53	0.567	0.37	0.715	0.667	0.36	0.781	0.448	1.901	0	0.4	0	0	0.193	0
ANTXR1	0	0.109	0	0	0	0	0	0	0	0.122	0	0.148	0	0	0	0	0	0	0	0	0	0	0.118	0	0	0	0	0.265	0.126	0	0	0.128	0.242	0	0	0	0	0	0	0	0	0	0	0	0	0	0	0.168
ANTXR2	185.049	213.291	300.269	288.568	157.598	187.621	236.841	278.662	106.748	168.411	224.278	232.084	163.789	207.452	242.414	223.852	124.186	169.742	193.529	192.838	97.2	149.85	157.845	208.883	88.838	115.576	182.688	169.269	94.039	129.024	187.422	172.461	100.2	139.125	180.538	206.073	101.547	141.994	177.022	162.594	78.628	122.411	169.924	184.795	105.577	147.164	176.785	187.537
ANXA1	422.128	484.683	634.565	911.231	369.164	381.612	640.711	604.029	313.712	390.184	509.427	523.598	281.032	370.681	478.902	653.678	270.083	426.476	579.978	543.254	329.887	358.275	489.131	507.965	235.169	334.767	405.944	438.856	269.654	364.331	417.887	558.512	311.007	341.551	469.342	472.256	361.492	405.968	427.563	489.679	231.179	263.26	449.123	491.92	260.549	277.113	392.663	444.918
ANXA10	0	0.109	0	0	0	0	0	0	0	0	0	0	0	0	0	0	0	0	0	0	0	0	0	0	0	0	0	0	0	0	0	0	0	0	0	0	0	0	0	0	0	0	0	0	0	0	0	0
ANXA11	163.36	180.168	178.264	125.026	157.478	196.628	137.896	133.719	163.908	163.393	172.491	165.393	139.638	132.125	148.889	99.588	180.924	192.668	132.884	171.682	128.027	160.792	122.755	140.915	174.312	183.066	157.333	183.033	136.841	163.717	152.619	111.472	157.198	171.123	193.859	176.018	157.564	153.114	158.792	147.194	188.841	185.517	160.635	134.542	153.652	161.788	160.223	133.308
ANXA13	0	0	0	0	0	0	0	0	0	0	0	0	0	0	0	0	0	0	0	0	0	0	0	0	0	0	0	0	0	0	0	0	0	0	0	0	0	0	0	0	0	0	0	0	0	0	0	0
ANXA2	59.677	59.513	72.39	111.99	33.626	45.038	63.445	67.704	43.353	59.849	65.285	62.541	36.593	47.873	58.11	96.188	37.053	48.206	77.729	73.083	43.882	47.118	57.656	53.494	64.067	73.471	70.865	75.569	36.382	58.711	71.575	96.481	53.367	67.476	67.454	72.304	37.782	52.928	57.088	79.009	35.17	48.28	70.119	96.102	29.222	40.91	63.55	63.967
ANXA2P1	0	1.086	0.949	0.494	1.077	0.549	1.079	1.328	0.148	0.857	1.168	1.63	1.317	0.27	1.735	0.63	0.868	0.942	0.732	1.539	0.439	0.644	1.063	1.274	1.07	0.732	1.04	0.397	0.252	0.812	1.353	1.538	0.968	0.696	1.134	1.109	0.119	0.222	1.319	0.781	0.224	0.38	0.364	0.601	0.754	0.555	1.541	1.175
ANXA2P3	0.251	0.109	0	0	0	0	0	0	0	0	0	0	0	0	0	0.126	0.145	0	0	0.128	0	0.129	0.118	0	0	0	0	0	0	0	0	0.256	0.121	0	0	0	0	0	0	0	0	0.19	0	0.2	0.189	0	0	0
ANXA3	0	0	0	0.099	0	0	0	0	0	0.122	0	0	0	0	0	0	0	0	0	0	0	0	0	0	0	0	0	0	0	0	0	0	0	0	0	0	0	0	0	0	0	0	0	0	0	0	0	0
ANXA4	8.024	12.815	10.303	19.554	4.308	5.492	4.856	7.724	17.222	16.645	16.613	12.153	8.49	10.548	8.673	25.054	9.408	11.934	18.059	13.206	6.473	5.407	7.325	7.063	15.138	15.133	15.213	18.131	10.701	13.807	12.421	20.116	14.401	12.799	13.604	15.767	3.814	3.669	4.677	7.254	12.545	9.504	15.663	20.622	7.918	9.626	12.325	16.957
ANXA5	37.361	47.458	52.056	97.078	52.892	58.11	75.962	74.342	56.269	59.482	62.299	66.394	35.275	48.414	57.676	91.656	46.027	56.214	73.336	82.443	80.086	62.437	88.729	97.378	47.707	58.703	59.162	79.672	48.845	55.346	62.474	98.275	59.297	56.763	59.093	75.26	64.003	64.826	66.203	106.573	46.594	47.9	60.648	80.485	42.042	43.686	66.631	74.881
ANXA6	319.197	322.652	347.581	361.352	445.031	408.635	527.524	444.483	368.645	360.076	388.463	375.692	365.488	383.393	417.901	459.916	263.136	353.303	417.565	345.544	468.884	426.763	509.688	506.343	309.022	336.232	463.156	359.581	365.959	343.909	497.578	444.734	336.057	321.935	383.041	339.842	450.167	455.227	549.536	487.671	323.695	326.366	405.412	350.37	366.88	322.28	447.162	358.621
ANXA7	187.807	179.191	190.058	223.29	213.601	212.007	224.216	233.164	142.974	192.155	170.155	219.487	211.359	231.253	203.241	237.198	189.753	202.874	222.205	210.275	213.708	220.011	215.974	217.104	155.964	191.487	233.008	181.313	196.387	219.178	225.915	216.922	179.343	176.271	184.506	210.015	188.91	214.715	219.478	228.77	160.84	190.079	194.328	239.853	196.637	210.102	182.37	201.976
ANXA8L1	0	0	0.136	0.099	0.12	0	0	0	0.148	0	0	0.148	0	0	0	0	0	0	0	0	0	0	0	0	0	0	0	0	0	0.116	0	0	0.121	0	0	0	0	0	0	0	0	0	0	0.2	0	0	0	0
ANXA8L2	0	0	0.136	0	0	0	0.108	0	0	0	0	0	0	0	0	0	0.145	0	0.122	0	0	0	0	0	0	0	0	0	0	0	0	0	0	0	0	0	0.119	0	0	0	0	0	0	0	0	0	0	0
ANXA9	0.501	0.326	0.136	0	0.598	0.22	0	0.121	0.297	0.49	0	0	0.585	0	0.145	0	0.868	0.471	0.244	0.128	0.329	0	0.354	0	0.306	0.61	0.13	0.397	0.378	0.232	0.246	0.128	0	0.139	0.142	0.123	0.477	0.222	0.12	0.223	0.896	0	0.364	1.201	0.566	0.37	0.77	0.336
AOAH	3.636	14.227	7.185	1.778	1.436	5.273	1.511	1.086	2.375	8.69	4.153	2.223	2.342	9.331	5.782	1.259	1.737	8.008	2.685	1.795	0.439	2.961	0.591	0.463	1.529	5.736	1.95	0.926	1.511	3.945	2.583	1.025	0.484	3.895	1.842	2.587	0.596	2.113	0.72	0.558	1.792	5.322	0.729	0.601	0.377	5.738	1.155	0
AOC2	4.89	3.692	4.067	0.889	5.265	9.227	6.906	5.914	1.188	1.713	2.596	2.223	3.659	3.787	1.879	0.881	5.211	3.612	2.807	4.231	4.059	5.278	5.317	2.895	2.141	1.831	4.161	1.191	2.14	2.669	2.829	1.409	2.057	3.895	2.692	3.449	4.529	4.225	7.196	3.683	1.568	3.612	3.46	1.401	3.394	2.777	3.466	0.672
AOC3	1.504	1.195	1.491	0.79	3.351	3.405	5.179	3.017	0.594	1.102	0.779	0.741	0.878	1.352	1.735	0.881	1.737	1.256	1.708	1.667	1.755	2.575	1.772	3.011	0.612	0.732	0.78	1.059	0.378	1.044	2.214	1.025	1.089	0.556	2.551	0.616	2.622	2.891	3.958	1.228	0.448	1.711	0.729	1.001	1.131	1.111	1.541	1.511
AOX1	0.125	0.109	0	0	0	0	0.432	0	0	0	0.13	0	0	0.135	0.145	0	0.145	0	0	0.256	0	0.129	0	0	0.306	0	0.13	0	0	0	0	0.128	0.121	0.139	0.142	0	0	0.111	0	0	0.224	0	0	0	0.189	0.185	0	0
AP1AR	14.794	12.163	11.523	9.876	14.12	19.114	15.753	13.637	10.69	11.75	12.849	13.19	11.856	12.712	13.443	6.547	16.356	11.934	9.762	11.668	13.713	17.251	14.414	13.084	12.385	13.059	7.932	11.249	12.841	8.238	9.347	6.663	12.343	10.156	13.462	10.224	13.706	14.233	12.593	11.606	12.321	10.454	10.563	8.609	9.992	9.441	11.555	10.074
AP1B1	67.199	78.192	64.527	60.143	66.414	66.129	60.964	64.567	63.99	72.333	62.948	74.101	73.624	74.785	70.831	69.623	67.593	89.974	66.015	63.852	56.828	70.033	58.956	62.063	60.704	70.664	66.704	70.275	63.448	72.17	68.992	62.783	67.284	77.91	77.515	72.181	58.521	64.159	62.605	60.485	66.979	74.321	60.102	60.664	73.338	74.415	65.861	76.224
AP1B1P1	0	0	0	0	0	0	0	0	0	0	0	0	0	0	0	0	0	0	0	0	0	0	0	0	0	0	0	0	0	0	0	0	0	0	0	0	0	0	0	0	0	0	0	0	0	0	0	0
AP1G1	90.393	105.994	89.064	100.238	93.099	96.447	95.707	73.618	115.211	122.392	121.094	93.664	98.654	119.684	94.971	104.498	108.12	56.999	107.259	86.29	119.58	96.424	116.257	84.757	127.676	122.654	100.121	101.509	116.069	108.139	102.32	93.534	115.69	116.308	112.092	98.048	110.486	112.862	115.496	111.93	106.853	109.676	118.018	105.511	109.725	121.619	110.539	92.006
AP1G2	140.291	125.433	148.847	112.089	107.458	80.519	85.673	122.013	98.731	108.439	136.41	158.131	201.845	150.653	169.126	162.538	130.265	152.627	112.14	151.424	70.322	92.047	102.316	103.399	122.936	120.336	161.364	131.286	155.976	135.87	182.503	151.704	124.645	120.621	118.469	145.224	75.445	62.713	97.026	72.76	115.365	121.461	112.19	126.133	150.824	130.504	154.639	152.951
AP1M1	222.159	200.042	184.771	142.309	144.794	150.602	113.079	170.89	127.237	192.277	138.357	223.637	237.267	207.993	173.896	188.474	136.199	252.337	164.732	185.401	94.896	159.247	93.809	141.609	144.037	164.882	198.941	187.003	167.684	180.773	216.937	234.86	147.516	167.089	173.169	164.44	98.686	130.43	118.494	114.385	144.487	220.492	144.244	166.376	216.81	200.106	157.72	209.196
AP1M2	0.125	0	0.407	0	0	0	0	0	0	0	0	0	0	0	0.145	0	0	0	0	0	0	0	0	0	0.153	0	0.13	0	0	0	0	0	0	0	0	0	0	0	0.12	0	0	0	0	0.2	0	0	0	0
AP1S1	11.534	13.575	10.303	16.69	21.779	21.091	20.825	22.206	16.183	16.523	10.902	9.633	10.392	15.417	9.974	21.277	10.855	15.388	14.033	16.54	28.962	25.49	28.71	28.6	16.973	15.5	15.213	18.131	16.995	20.885	15.127	21.013	15.006	20.451	12.896	13.426	27.413	27.91	19.909	36.157	12.993	13.496	14.388	20.221	14.894	15.735	10.784	16.286
AP1S2	56.167	49.739	55.716	58.267	43.797	42.511	48.447	48.033	37.117	46.754	44.259	62.393	44.35	42.87	50.738	59.048	34.303	54.016	46.125	42.696	33.351	34.759	37.689	42.494	25.688	34.783	34.457	43.409	33.738	45.367	47.101	49.842	37.03	45.911	39.962	42.373	28.724	34.136	32.502	34.371	32.258	45.429	33.875	41.644	38.649	37.948	32.545	45.667
AP1S3	0	0.543	0.407	1.086	0.479	0.33	0.54	0.362	0.594	0.49	1.038	0.741	0.439	0.27	0.723	0.378	0.868	0.157	0.976	0.385	0.329	0.515	0.118	0.463	0	0.976	0.26	0.397	0.504	0.232	0.861	0.256	0.242	0.835	0.85	0.616	0.238	0.222	0	0.223	0.448	0.95	0.911	0.801	0.754	0	0.578	0.504
AP2A1	58.173	66.681	65.476	75.845	90.825	83.155	84.054	95.583	47.51	62.542	63.857	69.507	68.355	70.458	71.698	77.177	53.119	85.264	63.33	62.185	73.284	87.927	85.539	101.894	51.529	60.534	80.747	62.334	60.049	61.495	81.044	78.927	60.87	76.936	72.98	77.108	87.84	85.063	112.618	98.427	61.155	73.941	73.215	78.483	72.207	73.675	76.068	66.486
AP2A2	95.91	83.405	111.025	75.944	124.451	135.443	115.022	105.72	66.068	73.925	71.255	97.22	82.114	87.227	98.44	69.246	86.264	112.586	82.854	83.597	100.491	119.854	107.869	92.631	83.486	66.636	84.648	74.113	77.547	75.883	85.963	70.599	72.972	78.327	83.609	82.035	94.038	104.745	117.775	79.791	61.603	70.9	74.307	71.275	61.649	73.675	78.571	67.661
AP2B1	109.826	144.438	98.553	168.874	89.269	106.223	135.415	116.099	184.991	211.493	173.27	122.415	111.827	127.663	113.184	237.701	117.094	94.214	167.66	164.502	194.18	149.721	181.12	157.241	153.823	206.133	161.624	179.46	182.161	184.022	155.324	220.509	192.05	169.454	146.528	138.08	142.666	175.686	166.348	203.661	178.312	172.782	204.528	209.822	158.554	144.017	158.683	190.391
AP2M1	127.503	185.164	150.067	246.201	110.091	150.162	155.268	119.961	221.959	221.774	210.26	145.386	119.146	171.885	154.816	224.733	162.397	211.825	226.476	190.402	180.357	129.123	214.32	154.694	203.059	245.065	179.827	188.195	205.828	245.981	153.602	236.269	233.436	266.563	227.444	211.124	211.198	222.499	177.262	231.671	192.649	199.773	238.403	247.662	192.867	200.846	214.722	208.692
AP2S1	38.615	47.133	37.551	51.255	44.395	48.113	56.971	45.74	36.078	38.676	40.235	34.531	38.642	40.435	37.728	41.296	34.448	51.347	46.369	45.902	45.857	49.306	43.715	57.084	37.003	40.03	42.129	38.115	36.256	43.627	43.658	44.204	36.183	43.129	36.278	36.214	44.218	47.035	46.534	47.54	30.913	37.636	36.972	35.437	36.198	38.874	36.782	36.265
AP3B1	68.328	79.713	75.237	82.363	61.029	61.954	62.043	62.153	73.937	76.005	85.013	85.364	86.212	83.981	57.387	73.148	75.409	100.338	75.533	82.443	67.14	70.934	73.133	64.61	89.297	63.463	78.276	84.436	78.806	79.828	77.847	68.549	83.137	74.432	81.2	87.824	63.288	59.711	63.085	55.016	68.995	77.552	83.049	75.88	80.502	87.558	55.847	88.312
AP3B2	0.376	1.086	0	0.198	0.598	0.659	0.216	0	0.594	0.367	0.389	0.741	0.732	0.811	0.145	0.126	1.013	0.628	0.244	0.128	0.549	0.644	0.473	0.116	1.529	0.61	0.13	0.265	0.629	1.044	0.369	0.513	0.726	0.696	0.283	0.246	0.238	0.222	0.12	0.112	0.896	0.38	0.364	0	0.189	0.74	0.385	0.336
AP3D1	33.349	56.364	39.72	52.835	32.788	50.97	42.836	30.895	68.295	60.217	63.208	33.938	32.202	43.005	35.415	35.882	56.593	45.066	40.512	52.312	40.811	45.315	60.492	39.831	81.193	67.734	49.28	51.085	49.852	52.909	36.894	33.698	57.845	78.188	72.697	64.667	51.25	67.939	58.048	61.043	71.683	47.9	73.397	58.862	46.378	57.014	52.381	44.324
AP3M1	43.003	60.708	52.056	83.746	50.857	54.814	58.59	54.308	69.186	81.635	56.978	49.499	42.448	57.34	42.932	84.605	47.909	69.561	76.021	56.672	78.659	65.527	89.201	53.61	63.303	64.195	59.812	58.364	61.56	70.662	52.636	62.527	70.43	86.396	70.571	64.421	77.59	82.061	66.443	88.607	62.947	71.47	73.761	78.283	60.141	71.083	58.351	66.15
AP3M2	35.48	45.612	46.091	37.231	58.276	68.875	65.064	46.464	36.672	39.165	40.624	32.901	29.421	29.481	31.657	31.727	29.671	27.165	33.19	33.336	58.473	59.991	55.884	43.652	40.214	37.59	39.398	27.792	29.584	31.56	28.777	22.294	32.432	42.433	41.804	36.953	70.558	65.382	55.649	51.334	46.818	44.479	44.621	36.839	34.124	42.761	37.167	32.403
AP3S1	65.193	66.029	61.274	64.587	94.295	88.538	83.515	103.91	49.143	48.957	50.878	73.805	75.82	70.728	76.468	80.199	48.488	74.272	63.818	56.031	75.368	88.571	67.817	94.715	43.731	51.503	59.552	59.952	57.657	53.605	66.163	75.083	47.317	40.485	44.355	51.611	56.494	71.72	65.484	76.219	41.218	53.412	37.336	56.46	50.526	58.495	42.944	54.733
AP4E1	11.283	13.358	10.709	16.789	14.958	14.17	16.293	14.241	9.057	9.914	11.551	13.19	13.759	14.741	11.853	18.13	11	14.132	12.69	12.693	16.017	11.458	13.351	12.389	12.385	10.862	12.613	11.514	13.092	15.78	12.913	13.582	10.528	10.017	8.644	11.209	14.183	13.121	11.993	13.057	12.321	10.454	11.292	11.412	10.369	13.883	11.169	14.271
AP4M1	4.764	7.168	6.1	6.518	2.513	4.723	4.963	5.431	2.672	4.896	3.375	4.594	3.806	4.463	3.758	4.407	4.632	4.554	3.783	5.642	3.401	3.862	5.553	3.821	6.116	5.492	3.511	5.426	3.273	3.829	4.304	3.588	3.388	2.782	4.11	4.188	2.384	3.447	4.078	2.567	1.792	3.612	6.739	3.203	3.582	3.147	3.274	5.373
APAF1	21.815	23.349	23.046	23.208	45.831	44.049	36.362	30.171	22.567	27.171	28.294	19.266	24.151	21.232	27.754	18.885	27.356	26.694	26.113	20.13	45.638	46.088	42.179	36.473	22.783	20.137	27.696	17.999	20.898	20.653	14.512	17.425	24.929	22.677	27.633	25.621	42.43	40.586	41.977	38.054	16.129	19.198	22.401	21.222	19.984	22.213	27.153	20.315
APBA1	1.881	1.52	0.813	0.988	1.197	3.076	1.619	2.293	1.485	1.591	1.038	1.927	1.464	0.811	0.434	1.259	1.158	2.041	1.098	1.282	2.743	1.287	0.236	1.158	1.988	0	0.52	0.926	1.637	1.508	0.861	0.769	1.815	0.417	1.134	1.232	2.145	0.778	0.36	0.893	2.016	1.331	0.911	0.601	0.943	1.296	0.385	1.175
APBA2	39.743	43.983	22.91	22.517	29.677	25.924	19.638	17.741	63.841	40.512	37.38	22.527	35.422	33.944	24.863	23.669	54.567	39.727	32.214	32.823	36.093	36.947	29.891	18.758	69.572	56.018	32.377	39.439	56.398	48.152	33.574	28.701	55.909	58.85	43.221	33.381	39.57	40.475	31.063	30.354	75.492	57.024	43.528	38.04	50.338	45.723	39.093	41.302
APBA3	100.924	107.406	127.699	93.918	97.526	111.056	97.218	106.927	96.801	106.848	129.401	114.857	102.899	95.747	126.339	86.494	112.607	132.528	117.021	115.139	91.385	104.534	112.713	99.694	110.398	108.131	110.653	100.582	104.11	110.227	115.233	91.868	112.059	125.212	130.089	129.088	91.297	110.86	126.05	99.766	109.765	117.089	130.584	99.906	107.839	115.14	126.137	107.788
APBB1	90.769	91.224	74.423	58.365	93.218	72.28	71.969	59.136	81.954	81.023	66.323	50.833	95.58	89.526	72.71	66.728	85.251	103.007	68.577	56.159	92.702	85.224	72.07	68.778	97.86	90.313	87.508	57.967	100.963	92.127	83.135	65.858	102.378	99.892	77.94	59.617	96.66	86.398	76.158	60.038	109.765	117.279	85.235	68.272	118.774	103.107	96.866	66.486
APBB1IP	100.924	98.501	107.501	78.314	75.867	76.235	69.703	81.462	74.679	76.495	77.744	79.881	78.162	69.917	76.324	58.292	88.291	74.743	85.539	86.033	64.068	79.431	68.053	68.778	79.358	93.608	74.636	76.628	72.764	71.938	78.584	69.318	73.456	86.396	87.01	76.985	60.308	62.046	65.604	60.931	75.716	76.412	66.658	59.863	75.224	80.894	73.564	71.187
APBB2	0	0	0.813	0.099	0.239	0.22	1.834	0.241	0.445	0	0.519	0.148	0.146	0.27	0.289	0.126	0.145	0	0.61	0.385	0.329	0	0.591	0.347	0.459	0.366	0.26	0.265	0.126	0	0.123	0.128	0.121	0.278	0.425	0.123	0.358	0.222	0.959	0.335	0	0.38	0.182	0	0.189	0.185	0.193	0.672
APBB3	3.26	3.692	3.118	2.864	3.351	3.076	2.913	2.655	4.157	4.161	3.894	5.039	6.001	5.815	4.192	4.658	5.79	2.198	4.393	4.103	2.194	2.961	2.481	3.242	5.963	4.516	2.991	3.441	3.399	4.873	3.812	2.819	3.025	2.087	1.559	2.833	2.384	2.891	2.159	1.228	3.808	3.421	2.732	1.802	2.828	2.406	2.503	3.022
APC	41.624	41.703	44.6	51.946	22.497	27.132	26.22	30.292	36.968	46.264	38.288	44.757	47.717	51.931	49.871	46.206	39.658	58.884	40.268	40.132	32.363	27.292	28.828	26.168	43.425	45.522	39.528	42.086	52.873	48.384	36.033	44.076	42.718	41.042	43.93	44.22	26.698	27.798	22.548	21.426	38.306	45.049	41.16	39.241	41.854	47.759	40.441	42.981
APC2	0.752	0.434	1.084	0	0.598	0.659	0.432	0.845	0.148	0	0.389	0.148	0.293	0	0.289	0	0.434	0.471	0.366	0	0.11	0.901	0.591	0.232	0.153	0.732	0.13	0.529	0.126	0	0.492	0.256	0.363	0.278	0.142	0.37	0	0.222	0.36	0.223	0.672	0.38	0	0.2	0	0.555	0.193	0
APCDD1	0	0	0	0.099	0	0	0	0	0	0	0	0	0	0	0	0	0	0	0	0	0	0	0	0	0	0	0	0	0	0	0	0	0	0	0	0	0	0	0	0	0	0	0	0	0	0	0	0
APCDD1L	0	0	0	0	0	0	0	0	0	0	0	0	0	0	0	0	0	0	0	0	0	0	0	0	0	0	0	0	0	0	0	0	0	0	0	0	0	0	0	0	0	0.19	0.182	0	0.566	0	0.193	0.168
APCS	0	0.217	0.136	0	0	0	0	0	0	0	0	0	0	0	0	0.126	0	0	0	0	0	0	0	0	0	0	0	0	0	0	0	0	0	0	0	0	0.119	0	0	0	0	0	0	0	0.189	0	0	0
APEH	100.548	89.595	86.082	91.646	120.502	109.519	97.542	119.84	80.915	81.758	85.662	92.626	97.483	95.612	92.658	79.318	91.765	105.834	75.655	89.367	87.326	99.771	89.674	109.189	77.676	76.888	83.217	84.701	77.799	75.071	81.044	85.59	79.506	86.396	77.232	92.751	89.509	90.289	97.866	96.195	81.092	88.197	76.857	80.085	90.117	93.482	96.095	86.801
APEX2	7.648	10.643	5.829	14.814	5.744	7.58	9.711	5.672	10.987	8.812	11.422	6.521	7.319	8.655	8.095	12.212	8.25	8.322	14.399	10.001	13.274	8.11	10.279	9.842	9.939	12.204	6.891	10.191	11.834	12.067	6.026	14.35	8.834	10.017	10.203	8.006	10.488	10.119	8.635	9.262	10.753	8.934	8.924	13.014	10.746	8.7	9.436	11.585
APH1A	95.032	132.71	86.353	147.543	85.68	97.765	112.864	98.358	160.642	134.508	131.478	107.446	105.094	137.535	101.187	158.887	107.107	159.065	157.044	125.268	134.171	103.891	131.616	146.241	155.505	150.969	138.739	147.962	128.407	151.418	126.055	160.545	140.377	143.159	143.552	116.278	124.431	129.652	127.369	142.842	126.566	113.857	137.687	136.744	124.996	124.951	140.581	128.439
APH1B	22.943	30.951	17.216	29.627	14.24	18.125	12.516	17.499	24.497	35.738	20.637	23.416	26.786	35.026	18.214	33.112	21.711	36.743	20.866	20.002	21.173	15.448	14.887	15.168	20.795	25.507	21.454	22.366	26.563	29.123	20.784	23.832	27.228	30.886	19.131	25.621	19.189	22.016	12.353	15.735	24.641	31.173	23.312	25.026	30.542	31.654	20.028	29.717
API5	104.811	126.302	90.149	180.231	118.587	124.568	143.507	121.771	138.223	165.473	123.69	101.074	118.707	142.809	92.224	213.15	112.752	136.453	151.065	109.753	195.387	156.544	207.467	150.178	133.639	143.646	133.668	115.802	170.202	187.271	117.938	173.742	146.669	145.246	110.108	114.307	176.515	208.933	142.361	201.206	111.557	128.304	139.144	172.382	124.43	134.206	132.3	138.68
APIP	34.227	32.906	24.266	31.207	33.506	35.261	27.515	43.326	33.554	29.129	26.347	38.236	28.542	33.944	31.079	31.853	28.079	31.091	27.943	28.849	30.279	36.433	27.883	33.463	26.3	31.731	33.677	38.512	32.479	25.642	32.836	34.082	29.77	30.886	26.216	31.164	30.512	36.36	28.064	34.706	37.858	35.165	30.415	30.232	34.878	32.395	33.316	38.28
APLF	31.218	27.476	31.993	49.872	31.95	34.822	32.802	28.602	41.571	33.658	38.548	41.052	34.836	36.784	39.752	46.709	33.869	34.859	38.315	35.644	41.03	31.283	39.698	35.431	37.309	34.661	32.637	38.115	39.277	31.792	32.836	35.876	25.897	22.121	29.334	31.903	30.869	29.355	32.742	29.573	29.121	24.33	30.233	24.426	23.566	29.988	35.241	31.06
APLN	0	0	0	0	0	0	0	0	0	0	0	0	0	0.135	0	0	0	0	0	0	0	0	0	0	0	0	0	0	0	0	0	0	0	0	0	0	0	0	0	0	0	0	0	0	0	0	0	0
APLNR	0.125	0.109	0.136	0	0.12	0	0	0	0	0	0.13	0	0	0.135	0.145	0	0.145	0	0	0	0.329	0	0	0.116	0.153	0	0	0.132	0	0	0	0	0.484	0.139	0.283	0	0.119	0	0	0	0	0	0	0	0	0	0	0
APLP1	0.627	0.434	0.136	0.593	3.47	4.284	4.208	5.793	0.594	0.122	0.26	1.037	0.293	0	0	0	0.434	0	0.244	0	1.755	2.317	3.308	4.516	0.459	0.122	0.13	0.265	0.126	0.232	0.123	0.128	0.363	0.278	0	0.246	2.503	6.004	2.998	3.236	0.448	0.57	0.182	0	0.377	0.37	0.193	0.672
APOA1	0.878	0.326	0.407	0.593	0.957	0.549	0.971	2.052	0.148	0.49	0.13	0.445	1.464	0.135	0.723	0.378	0.579	0.314	0.122	0.385	0.549	0.515	0.827	0.695	0.153	0.488	0.39	0.529	0.881	0.812	0.123	0.256	0.484	0.835	0.283	0.493	0.596	0.778	0.36	0.223	0.448	0.95	0.546	0.2	0.189	0.37	0	1.175
APOA1BP	32.722	40.942	27.519	34.367	30.155	42.511	36.47	29.568	38.008	35.371	34.654	30.233	24.883	32.727	30.501	28.58	39.224	30.62	33.19	40.26	39.494	36.304	31.427	34.621	37.003	34.905	29.256	38.777	34.116	32.952	25.211	28.316	37.756	36.868	36.419	39.663	40.762	41.809	33.821	41.179	40.098	31.743	40.432	34.436	32.05	34.431	33.701	36.097
APOA2	0	0	0.136	0.296	0	0	0	0	0	0	0.13	0	0.146	0	0.289	0	0	0.314	0	0	0	0.129	0	0	0	0	0	0	0	0.116	0	0.256	0	0	0	0	0.119	0	0	0.112	0	0	0.182	0	0	0.185	0	0
APOA4	0	0	0	0	0	0	0	0	0	0	0	0	0	0	0	0	0	0	0	0	0	0	0	0	0	0	0	0	0	0	0	0	0	0	0	0	0	0	0	0	0	0	0	0	0	0	0	0
APOA5	0.501	0.326	0.271	0	0	0.11	0	0	0	0	0	0	0	0	0	0	0.145	0	0.122	0.256	0	0	0	0	0.459	0.122	0	0	0	0	0	0	0	0	0.142	0.246	0	0.111	0.12	0.223	0	0.38	0	0	0	0	0	0
APOB	0.251	0.326	0.678	0	0	0	0.108	0.121	0.148	0	0	0.148	0.293	0.135	0.145	0	0.434	0	0	0.256	0	0	0	0	0.765	0.122	0	0	0	0	0	0	0	0.417	0.142	0	0.119	0.111	0	0	0	0.19	0	0	0.189	0	0	0
APOBEC1	0.125	0	0	0	0	0	0	0	0	0	0.13	0	0	0	0	0	0	0	0	0	0	0	0	0	0	0	0	0	0	0	0.123	0	0	0	0	0	0	0	0	0	0	0	0	0	0	0	0	0.168
APOBEC2	0.878	0.434	0.136	0.099	0.838	0.439	0	0.724	0.148	0	0.13	0.445	0.293	0.406	0.434	0	0.434	0.314	0	0.256	0	0.257	0.118	0.116	0.612	0	0.52	0.265	0.504	0.116	0	0	0.242	0	0	0.493	0.119	0	0.12	0.112	0	0	0	0	0.189	0	0	0.336
APOBEC3B	0.376	0.109	0.271	0.198	0.12	0.22	0	0	0	0.367	0	0	0.146	0	0.434	0	0.289	0	0.244	0.128	0.11	0.129	0	0	0.153	0.488	0.26	0.397	0	0	0.246	0.128	0.242	0.278	0.142	0.123	0	0.111	0	0	0	0.38	0	0.2	0	0	0.578	0.168
APOBEC3C	45.635	85.143	58.969	120.78	28.719	60.087	55.569	51.774	83.884	102.931	92.151	58.688	50.059	78.842	71.12	105.127	52.974	77.413	96.887	68.981	50.245	52.138	72.424	55.579	66.667	94.096	76.196	91.583	69.239	92.359	73.788	102.631	63.653	81.388	78.365	71.073	42.55	64.937	50.732	71.421	63.843	86.106	111.461	92.298	57.502	78.487	77.03	79.75
APOBEC3D	14.543	18.462	17.081	15.801	13.163	19.223	16.94	11.586	15.886	19.46	17.392	12.004	15.515	19.474	15.467	14.227	12.592	17.587	17.205	11.539	10.642	15.32	15.359	10.768	15.902	17.086	15.343	11.779	12.463	19.609	14.512	10.25	15.611	18.782	16.297	13.919	8.82	17.791	15.471	11.16	14.785	21.289	17.484	16.818	12.632	19.067	13.095	13.935
APOBEC3F	5.892	10.317	7.998	15.011	3.59	5.822	4.208	4.827	14.55	17.012	16.094	9.337	6.001	12.983	10.119	13.471	10.132	12.562	14.155	12.693	5.595	6.308	6.853	4.284	13.761	20.381	11.312	9.926	10.575	13.807	10.453	11.788	14.764	15.999	12.47	11.209	4.767	7.228	3.478	4.352	12.769	15.396	12.931	11.612	8.484	15.179	12.517	9.234
APOBEC3H	0.501	0.543	1.627	0.889	0.479	0.769	0.971	1.69	0.594	0.122	1.038	2.519	0.439	1.623	1.012	1.889	0.145	1.256	0.732	1.026	0.11	0.129	0.473	0.463	0.612	1.342	1.69	1.588	0.504	0.232	1.476	1.666	0.726	0.835	0.425	1.109	0.715	0.445	0.6	0.223	0.224	1.331	0.364	0.801	0.189	2.406	1.155	2.351
APOBEC4	0.125	0	0	0	0	0	0	0	0	0	0	0	0.293	0	0	0	0.145	0	0	0.128	0.11	0	0.118	0.116	0	0	0	0.132	0.126	0	0	0	0	0	0	0	0.119	0	0	0	0	0	0	0	0	0	0	0
APOBR	12.663	18.788	28.061	19.653	2.274	3.186	4.316	5.793	21.231	20.439	37.38	27.714	16.394	17.175	27.176	17.374	16.5	18.843	23.673	29.362	2.194	3.476	4.962	4.168	17.584	23.555	27.306	33.351	13.722	15.664	23.366	19.86	13.917	19.477	30.326	26.113	1.669	2.557	4.438	4.687	14.785	17.867	28.594	18.62	10.181	16.845	18.487	19.14
APOC1	1.003	0	0.949	0.79	0	0	0.108	0.241	1.633	0.857	1.428	1.186	1.171	0.676	0.145	2.14	1.158	0.471	2.562	1.795	0.768	0.257	1.181	0.463	2.599	3.173	1.04	0.662	1.888	1.16	0.861	0.384	3.267	0.835	1.275	0.37	1.192	1.001	0.48	0.893	1.344	1.14	1.093	1.401	0.754	0.37	1.541	0.504
APOC3	0	0	0	0	0	0	0	0	0	0	0	0	0.146	0	0	0	0	0	0	0	0	0	0	0	0	0	0	0	0	0	0.123	0	0	0	0	0	0	0.111	0	0	0	0	0	0	0	0	0	0
APOC4	0	0	0	0	0	0	0	0	0	0	0	0	0	0	0	0	0	0	0	0	0	0	0	0	0	0	0	0	0	0	0.123	0	0	0	0	0	0	0	0	0	0	0	0	0	0	0	0	0
APOD	0	0	0	0	0	0	0	0	0.148	0	0	0	0	0.135	0	0	0.145	0	0	0	0	0	0	0	0.153	0	0	0	0	0	0.123	0	0	0	0	0	0	0	0	0	0	0	0	0	0	0	0	0
APOE	2.758	1.086	4.202	1.975	3.47	4.723	4.64	3.258	3.86	3.06	4.932	6.373	4.537	3.381	4.915	5.036	4.921	3.926	4.149	7.693	6.363	5.407	4.49	4.516	9.939	9.519	4.291	5.823	8.057	10.095	4.919	4.613	12.949	9.46	4.393	4.558	7.509	8.006	5.037	4.464	11.425	6.843	4.553	9.21	4.902	6.664	4.814	6.212
APOF	0	0	0	0	0	0.11	0	0	0	0	0	0	0	0	0.145	0	0	0	0	0	0	0	0	0	0	0	0	0	0	0	0	0	0	0	0	0	0.119	0	0	0	0	0	0.182	0	0	0	0	0
APOH	0	0.109	0	0	0	0	0	0.121	0.148	0	0	0.148	0	0	0	0	0	0	0	0	0	0.129	0	0	0	0	0	0.132	0	0	0	0.128	0	0	0	0	0	0	0	0	0	0	0	0	0	0	0	0
APOL1	16.424	30.843	18.843	24.986	8.616	12.413	14.89	8.327	40.977	40.756	34.914	19.414	26.932	28.535	24.429	35.63	38.356	29.049	42.83	26.156	22.929	15.191	25.52	14.937	43.884	41.373	32.767	26.998	37.515	33.996	30.376	33.313	43.323	44.242	38.828	26.113	23.361	19.904	24.586	18.413	41.442	22.429	37.336	34.637	30.353	28.137	32.738	28.038
APOL2	0	0	0	0.099	0	0	0	0	0.148	0	0	0	0.146	0	0	0	0	0	0	0	0	0	0	0	0.153	0.122	0	0	0.126	0.116	0	0	0	0.139	0	0	0	0	0	0	0	0	0.182	0.2	0	0	0	0
APOL3	255.007	248.695	248.078	198.6	243.756	190.806	191.523	224.354	251.653	257.022	259.711	246.312	330.212	255.866	275.517	274.59	283.11	138.809	273.455	215.789	274.485	226.448	229.442	219.767	268.808	240.183	252.643	221.281	291.307	252.595	289.25	268.686	284.989	237.486	311.903	209.03	256.728	174.241	268.291	211.584	253.804	230.566	288.123	248.663	294.673	228.798	269.992	245.964
APOL4	0.251	0.109	0.407	0.296	0	0.439	0	0.241	0.297	0.367	0.13	0.296	0.293	0.406	0.289	0.126	1.592	0	0.366	0.385	0	0	0	0	0.306	0.244	0	0.265	0	0	0.246	0.128	0.484	0.139	0.283	0	0.119	0.111	0	0.112	0	0.19	0	0	0	0	0.578	0.168
APOL5	0	0	0	0	0	0	0	0	0	0	0	0	0	0	0	0	0.145	0	0	0	0	0	0	0	0	0	0	0	0	0	0	0	0	0	0	0	0	0	0	0	0	0	0	0	0	0	0	0
APOL6	81.617	101.65	83.777	59.748	51.575	66.898	59.453	53.464	105.412	107.215	97.473	90.996	86.944	92.772	92.658	82.843	90.607	119.338	52.836	74.494	39.275	46.86	46.196	38.442	91.132	87.872	77.626	73.451	80.821	81.452	81.044	71.88	118.715	91.822	102.456	70.21	65.195	54.707	66.203	43.299	95.653	83.065	87.785	69.473	79.183	79.968	78.378	84.115
APOM	7.272	8.471	7.863	8.197	8.137	9.886	5.611	7.845	8.314	11.505	11.941	11.263	10.1	14.47	14.311	6.673	15.487	10.835	6.345	9.103	6.034	6.952	6.262	8.453	7.187	6.346	6.371	7.544	8.057	7.542	7.502	4.741	8.229	5.843	9.495	10.47	8.82	9.674	9.235	7.03	7.392	11.025	9.288	6.807	6.599	9.256	7.51	7.387
APOO	5.516	5.43	5.016	6.32	4.428	4.614	5.827	5.189	3.563	5.508	3.764	4.742	4.245	5.409	6.794	5.666	3.908	5.967	5.369	5	9.215	6.179	6.616	4.979	4.893	5.37	4.421	4.764	4.784	5.105	3.935	4.613	4.114	5.426	4.676	5.42	5.483	5.337	6.956	6.361	3.584	5.512	4.553	6.006	5.279	5.738	4.237	4.029
APOOL	10.03	10.1	7.727	6.913	7.659	7.799	5.287	5.552	14.847	11.505	6.749	7.114	7.465	8.926	7.517	4.155	14.329	7.38	8.42	11.924	6.473	7.467	6.38	4.632	10.398	10.984	8.322	8.999	9.819	10.559	7.133	5.894	10.165	11.965	7.936	9.608	4.767	7.895	5.397	4.464	9.408	7.223	8.014	3.804	7.73	12.032	6.355	9.066
APP	13.164	18.788	12.065	20.146	22.976	15.598	23.199	17.861	24.646	16.89	16.743	10.967	13.612	12.036	14.311	18.382	21.711	15.231	16.839	14.488	32.254	22.529	27.056	19.452	25.382	22.212	17.164	18.793	22.408	15.664	14.143	15.375	20.33	18.643	16.438	17.491	28.486	18.569	19.189	22.989	20.833	13.876	17.848	14.215	19.796	16.105	17.91	14.103
APPBP2	90.895	75.369	85.54	73.376	63.542	73.598	62.366	57.205	76.758	97.179	77.355	89.662	75.82	85.063	73.288	54.012	76.856	88.247	82.732	77.699	65.495	60.12	62.264	53.494	77.829	82.99	71.385	71.466	73.897	78.087	67.024	56.761	85.073	79.858	82.192	75.384	66.148	66.049	61.766	56.244	81.54	76.602	81.957	74.479	74.092	85.337	66.631	61.617
APPL1	28.083	38.445	30.095	51.65	42.84	52.837	45.534	40.309	39.195	39.288	37.639	34.383	25.908	31.916	37.005	45.198	37.343	39.099	38.437	37.567	56.279	47.246	55.293	44.81	44.037	43.204	37.188	38.38	38.27	36.897	32.221	35.492	38.725	37.842	35.002	36.337	54.826	51.594	40.298	57.025	44.802	36.875	37.7	36.839	36.575	35.727	32.931	38.783
APPL2	79.235	75.803	71.848	53.526	58.516	74.477	54.49	55.032	50.182	62.787	52.435	59.577	63.525	79.924	63.025	39.407	83.804	93.429	46.125	54.749	54.414	59.863	51.04	47.705	61.621	60.046	74.245	56.644	64.581	66.252	65.18	43.307	55.788	58.989	65.895	62.82	50.058	49.37	47.494	36.38	57.123	71.47	55.731	48.251	66.74	84.226	59.699	53.558
APRT	173.013	136.402	156.032	149.814	157.119	118.746	176.74	234.009	131.988	144.422	147.701	184.363	225.996	166.746	197.748	259.986	147.489	116.511	167.66	159.373	144.483	156.801	163.752	211.43	124.006	144.012	211.424	172.71	183.924	171.143	235.999	271.889	162.885	157.628	138.025	152.984	147.434	157.006	189.375	187.368	141.575	191.41	186.133	224.437	239.622	207.511	252.852	221.955
APTX	20.436	24.001	26.299	24.294	30.873	29.329	34.096	33.55	16.628	20.929	18.949	23.268	26.639	26.506	22.695	33.741	20.119	26.223	20.378	17.694	26.549	25.104	26.347	26.979	13.761	17.208	19.894	18.793	19.765	19.725	22.997	23.704	16.942	14.469	15.871	15.52	25.029	25.352	27.345	27.452	14.337	22.049	20.58	22.424	22.624	23.139	22.724	26.359
AQP10	0	0	0	0	0	0	0	0	0	0	0	0	0.146	0	0	0	0.289	0	0	0	0	0	0	0	0	0	0.13	0.132	0.126	0	0	0	0	0	0	0.123	0.119	0.111	0.12	0	0	0	0	0	0	0	0	0
AQP11	0.125	0.217	1.22	1.185	0.359	0	0.647	0.362	1.188	0.122	1.298	0.148	1.025	0	2.168	0.378	0.434	0.471	1.342	0.256	0.329	0	1.3	0	0.306	0.244	1.69	0.397	0.504	0.464	1.722	0.128	0.242	0.278	2.126	0	0.119	0.222	0.6	0	0	0	2.55	0.4	0.377	0.37	2.503	0.672
AQP12A	0	0	0	0	0	0	0	0	0	0	0	0	0	0	0	0	0	0	0	0	0	0	0	0	0	0	0	0	0	0	0	0	0	0	0	0	0	0	0	0	0	0	0	0	0	0	0	0
AQP12B	0.125	0.217	0	0	0	0	0	0	0	0	0	0	0	0	0	0	0.145	0	0	0.128	0	0	0	0	0	0	0	0	0	0	0	0	0	0	0.142	0	0.119	0	0	0	0	0.19	0	0	0	0	0	0
AQP2	0	0	0	0	0	0	0	0	0	0	0	0	0	0	0	0	0	0	0	0	0	0	0	0	0	0	0	0	0	0	0	0	0	0	0	0	0	0	0	0	0	0	0	0	0	0	0	0
AQP3	84.25	87.966	86.488	85.326	44.994	54.704	42.944	46.584	137.333	96.077	119.018	104.334	73.478	66.942	80.66	88.005	103.778	39.099	79.925	104.881	55.402	44.157	48.559	45.852	109.327	95.805	64.233	124.537	81.576	77.043	73.542	82.515	99.595	93.074	89.277	95.708	51.727	55.597	40.897	62.382	108.197	80.974	92.884	91.096	67.682	65.715	61.239	101.744
AQP4	0	0	0	0	0	0	0	0	0	0	0	0	0	0	0	0	0	0	0	0	0	0	0	0	0	0	0	0	0	0	0	0	0	0	0	0	0	0	0	0	0	0	0	0	0.189	0	0	0
AQP5	0.376	0.109	0.542	0	0.479	0	0	0	0	0	0	0	0	0	0	0	0.145	0	0	0	0	0	0	0	0.153	0.122	0	0.132	0	0	0	0	0.121	0.139	0.142	0	0	0	0	0	0	0.19	0.182	0	0	0	0	0
AQP6	0.125	0	0.136	0	0	0	0	0	0	0	0	0	0	0	0	0	0	0	0	0	0	0	0	0	0	0	0.26	0	0	0	0	0	0	0	0	0	0	0	0	0	0	0	0	0	0	0	0	0
AQP7	1.379	0.543	1.084	0.395	0.718	0.659	0.324	0	1.039	0.367	0.519	0.296	0.878	1.352	0.434	0.126	1.303	0.628	0.366	0.385	0.768	0.257	0.354	0.116	1.529	0.488	0.52	0.794	0.755	0.232	0.123	0.256	1.21	0.278	0.283	0.862	0.358	0	0.36	0	0.448	0.76	0.729	0.601	1.697	0.37	0.385	0.839
AQP7P1	2.131	0.977	0.949	0.494	0.598	0.549	0.54	0.483	0.594	0	0.389	0.296	0.293	0.27	0.434	0.126	1.303	0.314	0.488	0.513	0	0.129	0.354	0.463	0.612	0.61	0.13	0.397	0.252	0	0.246	0.128	0.847	1.113	1.134	0.616	0.119	0.445	0.48	0	0.896	0.76	0.182	0.2	0.189	0.37	0	0
AQP8	0.501	0.109	0	0.099	0.12	0	0.108	0.121	0.148	0.612	0.13	0.148	0.439	0	0	0	0.145	0.157	0	0	0.219	0.386	0	0.347	0.153	0	0	0.265	0.629	0.116	0.738	0.128	0.363	0.139	0	0.123	0.119	0.111	0.12	0.112	0.448	0.19	0	0	0	0.185	0	0
AQP9	0.376	0	0.813	0.494	0	0.11	0.324	0	0.148	0.49	0.519	0	0	0.135	0.145	0.63	0	0.157	0	0	0.329	0	0.118	0	0	0.488	0.13	0.132	0	0.232	0	0.128	0.726	0.278	0	0	0.119	0.111	0	0	0	0.38	0.182	1.001	0	0	0.385	0.168
AQPEP	0.376	0.109	0	0.099	0.12	0.22	0.216	0	0	0	0.13	0	0	0	0.145	0.126	0	0	0	0.128	0.329	0.515	0.236	0	0.153	0.244	0	0	0.378	0.232	0.123	0.384	0	0.139	0	0	0.119	0.222	0.12	0.223	0	0	0	0	0.189	0.37	0	0
AQR	85.128	92.093	72.661	112.484	81.252	77.663	82.759	88.342	87.151	113.579	82.676	85.513	103.923	109.27	82.539	127.538	80.764	92.173	94.812	69.365	102.356	92.304	92.155	80.936	86.85	89.336	104.672	81.26	100.837	102.337	87.316	99.684	89.187	93.353	87.718	91.273	97.852	85.953	84.913	94.409	70.563	103.213	97.437	97.903	92.945	100.516	94.362	95.364
AR	0.251	0.217	0.678	0	0	0	0.863	0	0.148	0	0.13	0	0	0	0.145	0	0.145	0	0.366	0.256	0.11	0	0.354	0	0	0	0.26	0	0	0	0.369	0	0	0	0	0.246	0.119	0	1.679	0.335	0.224	0	0.364	0.2	0.189	0.185	0.193	0.168
ARAF	56.167	81.342	60.054	43.651	21.54	31.636	25.033	25.223	93.535	84.695	83.325	66.691	52.108	77.22	62.88	56.026	71.356	56.999	48.443	59.749	24.684	28.193	28.355	22.231	76.759	73.349	45.119	70.805	64.077	69.965	54.972	58.298	84.831	101.561	83.467	71.442	35.279	37.139	33.102	32.363	67.427	77.362	70.301	59.062	62.404	75.711	60.084	60.442
ARAP1	106.19	83.731	113.872	54.81	72.756	67.996	63.553	76.152	62.208	65.479	77.615	92.626	97.776	81.818	95.405	54.767	91.475	103.007	69.431	86.931	45.528	66.428	55.057	53.726	63.456	67.857	70.345	69.746	71.757	63.352	81.167	55.992	72.124	74.988	90.127	81.419	50.058	46.59	63.085	43.411	86.02	86.106	77.586	65.669	89.929	83.115	78.186	76.056
ARAP2	54.788	61.359	61.681	68.34	44.515	58.11	49.742	58.05	41.868	67.56	63.338	61.059	58.402	68.159	66.928	66.728	47.619	64.066	58.205	51.671	39.933	52.653	52.103	46.894	45.566	51.381	53.181	44.071	51.614	56.854	61.244	56.889	45.501	49.111	46.339	49.147	38.497	46.145	45.095	43.187	33.602	45.999	47.717	50.854	48.452	47.389	55.462	49.697
ARAP3	26.203	35.512	34.297	44.539	16.155	17.905	16.94	24.861	26.873	45.652	48.542	53.353	43.179	52.877	54.496	78.814	18.382	40.355	47.223	34.106	17.004	23.301	24.929	27.558	27.37	36.735	56.302	32.16	25.807	40.146	52.144	46.383	21.783	30.19	35.286	34.982	12.753	14.455	17.27	24.774	15.009	29.652	28.23	38.24	24.886	27.767	32.738	31.732
ARC	0.125	0	0	0.099	0	0	0	0.362	0	0	0	0	0.439	0.135	0	0.126	0	0	0.122	0	0	0	0.118	0.116	0.459	0.244	0.13	0.132	0	0	0.369	0	0	0	0	0.123	0	0	0	0.223	0.224	0	0.182	0	0	0	0.193	0.168
ARCN1	246.857	246.631	228.422	326.491	267.808	216.84	315.5	303.161	283.128	332.905	263.994	284.548	345.289	298.06	295.465	510.025	223.767	243.857	379.859	300.155	404.597	305.235	394.376	354.197	268.502	302.059	364.466	294.203	385.471	373.729	360.578	503.033	335.815	344.056	304.817	285.399	358.87	371.61	350.446	438.234	275.085	306.408	346.586	438.463	343.691	320.614	355.496	370.709
AREG	0.627	1.086	0.813	0.296	0.598	0.549	0.324	0.603	0.148	0.245	0.26	0.445	0.146	0.27	0.434	0.126	0.434	0.628	0	0.256	0.329	0.901	0.354	0.811	0	0.244	0.13	0.662	0.378	0.464	0.123	0	0.121	0.417	0.85	0.37	0.238	0.222	0.24	0.335	0	0.19	0	0.2	0.377	0	0.193	0.168
ARF1	435.292	543.002	488.7	826.497	465.733	488.275	628.734	570.237	588.526	680.497	613.26	593.104	513.615	632.362	594.11	931.919	512.087	797.522	813.897	753.657	727.243	637.762	779.655	832.057	572.02	710.419	743.625	731.603	756.34	804.08	679.343	1056.8	642.586	718.858	635	643.471	652.426	706.636	652.079	799.914	607.741	623.08	739.614	905.557	666.266	667.144	771.46	787.925
ARF3	61.934	118.157	83.913	153.666	96.569	125.447	122.575	116.944	154.852	144.667	134.333	84.475	69.38	108.865	101.909	154.355	100.883	152.313	151.675	131.55	214.147	155.257	237.595	175.535	141.743	177.696	124.566	144.521	142.254	160.12	106.132	162.98	144.491	181.975	155.03	150.521	226.573	234.508	192.254	269.949	145.607	129.444	176.844	179.59	111.233	141.981	149.439	160.674
ARF4	55.038	58.644	55.716	101.72	80.295	62.943	104.231	92.928	51.964	94.486	58.795	53.946	60.451	71.269	30.934	142.268	28.514	86.049	75.044	73.725	140.972	97.325	128.19	121.346	81.652	77.864	87.248	66.967	110.782	104.426	83.258	161.314	104.919	97.387	72.272	75.876	137.064	132.877	99.305	156.568	60.035	83.635	90.334	105.311	92.757	92.556	50.648	106.78
ARF5	88.889	101.324	109.398	108.929	99.082	105.674	118.474	118.271	91.159	89.346	88.777	100.185	93.677	92.772	94.104	108.653	88.87	120.28	103.232	96.034	102.904	114.576	113.658	133.852	89.144	99.588	105.972	102.038	94.92	103.962	104.041	119.544	95.359	107.404	98.346	111.967	113.108	115.53	128.689	119.742	92.964	113.857	109.276	117.925	101.052	107.365	112.85	106.948
ARF6	2.006	2.389	2.576	1.975	1.436	1.318	2.05	1.931	1.782	1.836	1.298	2.223	1.171	1.488	1.446	1.259	1.882	2.198	1.342	2.693	1.097	1.674	1.536	2.084	1.529	2.563	3.121	2.647	1.762	1.74	1.722	1.794	2.057	2.087	1.984	2.956	1.788	2.669	2.758	2.343	2.016	2.281	2.003	1.401	2.074	1.111	2.311	1.343
ARFGAP1	66.447	61.468	79.71	45.527	71.32	67.776	61.503	72.411	50.182	61.685	55.68	68.469	70.112	53.959	65.627	49.227	59.488	63.594	59.181	67.827	53.208	72.221	50.449	59.863	52.447	57.117	54.221	65.378	51.866	48.384	57.432	53.942	53.73	69.423	70.005	63.436	59.236	54.374	70.401	56.579	57.571	72.61	52.634	50.854	55.616	52.572	52.381	54.398
ARFGAP2	58.549	67.984	56.394	45.428	45.353	47.125	43.915	50.567	61.02	48.222	57.627	55.872	60.012	56.529	50.16	50.486	64.988	48.049	36.729	42.824	42.676	45.058	37.335	31.263	67.431	63.829	44.989	46.056	53.377	50.473	51.775	49.586	59.176	61.632	50.449	51.488	44.814	40.475	45.575	44.08	62.947	57.214	52.452	55.459	60.895	54.608	48.144	56.916
ARFGAP3	38.615	47.133	48.531	71.895	37.096	40.973	36.794	34.878	46.173	45.897	52.435	61.356	36.593	47.873	44.088	53.256	46.172	57.785	54.911	65.134	49.697	47.375	43.951	45.273	43.272	43.814	42.259	53.864	42.425	47.224	44.15	54.07	40.056	49.389	53.141	62.45	41.596	42.031	36.1	35.599	46.594	42.198	51.724	54.257	43.739	45.908	50.262	53.054
ARFGEF1	51.528	55.495	46.091	52.341	50.618	52.178	49.958	43.447	54.339	48.467	39.975	45.202	44.497	63.831	45.968	48.85	46.461	42.553	42.22	42.183	48.161	42.869	46.668	42.031	42.661	45.034	38.358	39.174	47.712	43.627	37.878	38.182	36.667	42.433	39.82	39.909	42.788	47.702	41.137	41.848	42.562	41.247	39.521	44.047	46.944	44.242	47.759	46.003
ARFGEF2	47.892	53.649	45.955	68.537	35.421	36.47	41.218	44.291	52.706	57.524	46.854	44.757	46.985	52.742	44.811	66.979	47.04	60.14	61.012	50.004	54.853	47.761	51.276	45.273	50.153	56.14	57.862	53.467	55.769	62.54	49.561	68.164	58.329	64.276	52.716	53.458	52.919	47.48	48.693	54.57	52.194	51.702	50.449	60.864	71.264	51.646	56.232	64.135
ARFIP1	6.018	4.127	3.796	8.493	6.103	3.735	4.316	4.224	4.157	3.06	4.672	3.112	6.148	4.057	4.047	5.54	4.197	2.983	4.637	4.616	11.08	4.635	7.325	6.137	5.963	3.905	2.21	5.558	7.427	5.221	4.673	5.381	7.14	4.869	3.259	4.804	7.866	5.226	4.677	5.691	4.704	3.421	4.917	4.204	3.959	4.072	3.466	3.862
ARFIP2	39.367	39.205	45.82	35.849	41.643	45.807	38.952	45.981	33.554	37.452	37.639	43.72	44.497	39.218	38.74	36.511	34.014	33.446	35.021	43.081	40.811	46.86	34.499	47.473	31.346	35.271	41.609	37.983	39.529	46.063	38.001	44.332	34.489	39.094	40.529	33.873	39.927	43.922	44.136	34.818	27.553	37.065	32.054	39.241	32.804	35.541	36.012	38.448
ARFRP1	85.253	69.613	81.337	65.377	111.527	79.31	74.991	103.91	54.339	68.417	61.261	92.182	108.9	72.757	84.129	70.882	64.698	73.958	58.449	76.161	76.575	82.649	66.99	91.473	63.609	70.297	92.059	72.79	74.4	67.065	80.675	69.189	69.583	63.024	64.761	80.311	82.119	62.602	76.877	73.206	63.171	77.362	57.005	72.276	93.511	73.86	67.209	77.063
ARG1	0.627	0.217	0.271	0	0.359	0	0.216	0	0.891	0.49	0.13	0.148	0.293	0.676	0.289	0.504	0.289	0.157	0	0.128	0.439	0.257	0.118	0	0.612	0.732	0.39	0.265	0.252	0.928	0	0.128	0.242	0.556	0.283	0	0.119	0.111	0	0	0.224	0.57	0.364	0.2	0.377	0.74	0.193	0
ARG2	0.752	1.738	1.22	0.889	4.069	8.019	5.611	1.569	0.445	1.102	1.038	1.037	0.585	1.082	1.301	0.126	0.434	1.099	0.488	0.769	2.962	5.664	3.19	3.358	0.765	0.732	0.91	0.397	0.755	1.276	0.738	0.897	0.605	0.835	0.992	0.862	3.456	4.225	4.318	1.339	0.448	1.521	0.546	1.001	1.131	1.666	0.193	0.672
ARGFX	0	0	0	0	0	0	0	0	0	0	0	0	0	0	0	0	0	0	0	0	0	0	0	0	0.306	0	0	0	0	0	0	0	0	0	0	0	0	0	0	0	0	0	0	0	0	0	0.193	0
ARGLU1	333.615	195.263	292.814	170.85	293.297	255.507	228.425	295.92	110.905	166.208	203.382	308.408	318.795	321.05	378.004	170.218	244.464	326.295	155.824	228.61	161.926	224.002	185.373	252.882	171.407	153.776	224.817	183.43	241.581	194.58	213.371	173.742	148.121	116.865	145.536	209.522	144.692	149.222	183.858	103.337	130.374	186.088	135.866	169.98	188.907	223.43	228.203	157.82
ARHGAP1	130.387	151.063	159.15	153.863	105.544	102.928	111.785	111.996	135.403	168.533	156.397	147.165	151.786	172.155	164.211	202.323	131.423	209.469	179.741	152.706	123.529	121.27	126.89	116.715	137.462	186.85	191.79	148.094	159.249	181.933	185.085	193.218	131.663	174.045	169.059	149.166	105.957	110.971	118.374	114.943	125.67	148.642	170.106	157.166	140.644	170.488	177.363	150.769
ARHGAP10	9.779	7.385	11.929	6.814	6.941	9.776	9.495	13.517	3.712	5.263	7.528	13.783	8.782	9.196	12.432	8.435	6.803	10.207	7.321	12.822	4.937	7.982	6.144	9.958	7.645	7.811	11.442	11.911	6.798	7.426	9.592	6.663	4.357	4.452	7.085	13.057	3.218	4.893	6.956	5.468	4.256	8.744	5.646	7.208	4.148	5.368	6.74	9.234
ARHGAP11A	9.403	4.778	10.303	9.184	11.966	9.667	13.811	16.534	8.314	6.12	8.436	8.003	4.977	3.651	7.083	7.176	7.382	5.339	4.637	7.308	11.3	8.368	13.233	13.084	5.963	3.905	8.712	8.073	4.154	4.989	6.026	5.51	6.535	5.704	12.754	9.608	11.442	8.562	14.632	15.735	9.632	3.421	7.467	7.208	6.976	5.738	6.933	9.57
ARHGAP11B	18.054	12.706	17.487	10.567	27.403	26.254	26.004	29.809	6.978	10.648	13.239	12.301	14.783	13.929	15.901	8.561	12.013	14.917	12.69	11.668	17.114	21.37	19.612	21.884	11.162	7.201	15.993	9.264	12.211	9.166	14.881	9.482	10.286	6.956	9.92	11.825	15.375	12.231	22.308	14.061	9.856	7.793	7.103	6.407	12.82	13.698	10.592	11.249
ARHGAP12	23.821	18.136	18.843	15.801	29.198	32.186	19.854	22.568	20.192	22.765	16.094	18.822	25.322	15.552	14.455	15.36	25.329	15.545	14.399	16.412	20.515	32.57	22.094	21.305	23.395	15.744	13.393	12.308	22.408	15.896	13.405	13.582	21.056	18.643	14.738	17.121	23.599	23.017	21.228	18.413	17.025	14.066	11.474	15.416	16.214	16.29	11.362	13.935
ARHGAP15	146.936	134.773	172.977	139.939	160.35	145.439	158.505	166.666	127.682	170.002	186.249	242.014	209.749	182.568	237.21	186.208	150.384	109.602	148.625	156.168	117.166	136.075	126.654	164.42	154.282	176.598	193.61	209.37	158.746	171.375	227.883	187.068	113.995	125.073	152.196	176.634	118.59	117.865	150.996	137.374	131.494	163.848	162.274	161.17	148.185	184.186	192.384	201.64
ARHGAP17	110.703	110.881	104.925	89.276	139.289	121.712	135.199	134.323	84.924	113.579	96.953	123.156	134.954	123.47	120.268	116.962	106.094	127.032	114.946	128.473	116.398	149.592	116.848	149.715	86.239	95.439	138.609	116.596	119.217	116.957	148.56	135.56	116.174	116.447	114.501	133.276	131.939	128.318	151.836	121.862	105.285	119.37	106.179	128.736	116.512	130.689	119.59	131.461
ARHGAP18	10.907	11.62	17.487	13.53	22.497	31.526	24.17	34.395	12.026	12.117	15.575	16.45	10.831	13.794	19.37	12.716	15.342	15.388	13.545	13.719	18.76	34.115	30.128	38.094	12.385	14.279	19.114	18.925	11.078	14.852	20.292	13.069	11.133	17.947	17.855	19.092	16.805	26.019	31.423	26.783	8.064	15.967	19.305	17.218	5.844	13.883	14.443	14.103
ARHGAP19	24.448	25.63	21.148	18.665	22.258	21.64	16.293	17.017	24.349	18.359	14.017	16.154	18.882	18.663	15.756	16.745	22.869	13.975	20.988	19.617	17.443	26.649	15.005	13.316	25.994	21.968	16.773	14.293	21.275	20.537	18.816	16.657	24.324	29.773	27.35	18.846	17.282	19.904	17.151	20.98	21.281	19.578	16.938	15.216	16.968	17.215	20.991	17.965
ARHGAP20	0	0.109	0	0.099	0	0.22	0	0	0	0.49	0	0	0.293	0.135	0	0.63	0.289	0	0.244	0	0.439	0	0.118	0	0.612	0	0	0	0.126	0.348	0	0	0	0	0	0	0.238	0	0.24	0.112	0.672	0	0	0	0	0	0	0
ARHGAP21	14.543	17.81	9.76	33.281	8.137	7.14	7.229	8.207	34.593	28.272	17.522	13.931	16.686	19.203	11.853	27.069	20.698	14.132	20.744	18.72	17.553	12.101	12.051	10.305	32.722	28.314	21.454	24.219	23.793	29.007	17.832	23.063	27.228	24.208	21.823	21.309	17.997	15.122	8.995	17.967	30.241	25.471	22.766	21.823	23.566	21.473	18.872	20.651
ARHGAP22	0.251	0	0.136	0.198	0	0.22	0	0.362	0.297	0	0.13	0.148	0.146	0.406	0.289	0.378	0.434	0.157	0	0.385	0	0	0.118	0.116	0.306	0.122	0.13	0	0	0	0.123	0	0.363	0	0	0	0	0.111	0	0.112	0	0	0	0.2	0.189	0	0	0.168
ARHGAP23	0.251	0	0.271	0.099	0.359	0.22	0.432	0.362	0.148	0	0.13	0.148	0.146	0.135	0	0.126	0.145	0.157	0.122	0.128	0.219	0.129	0	0.347	0.153	0.122	0	0	0	0	0.123	0	0.121	0	0.142	0	0.715	0.111	0.36	1.004	0	0	0.182	0	0	0	0	0.168
ARHGAP24	0.251	0.109	0.271	0.296	0.359	0	0.432	0.483	0.148	0	0.26	0.445	0	0.27	0.289	0.504	0.145	0	0.244	0.513	0	0.129	0.118	0.116	0.612	0.122	0.13	0.132	0.252	0	0.123	0	0.121	0	0.142	0	0	0	0.12	0.112	0	0	0	0	0	0	0.193	0
ARHGAP25	241.717	304.624	264.617	297.654	178.898	168.727	167.137	200.941	281.495	398.017	312.925	313.447	312.648	375.144	303.704	386.642	244.754	312.005	327.267	289.385	206.467	225.418	233.223	216.64	271.102	352.585	341.191	296.32	329.199	383.011	338.196	364.398	289.95	380.645	314.453	320.75	213.463	224.389	222.357	218.503	272.845	331.118	319.085	329.748	311.829	352.638	345.289	336.459
ARHGAP26	1.003	1.303	0.678	0.889	0.12	0.879	0.216	0.965	0.148	0.612	0.519	0	0.585	0.811	0.434	1.133	0.145	0.628	0.61	0.128	0.439	0.644	0.591	0.347	0.306	0.732	0.65	0.529	0.755	0.464	1.107	0.513	1.21	0.556	0.709	0.123	0.953	1.334	0.36	0.781	0.672	0.38	0.364	0.801	0.189	0.37	0.578	0.168
ARHGAP27	50.4	41.485	45.413	29.133	31.232	30.977	20.285	27.516	41.868	37.819	41.144	36.309	46.253	39.624	41.197	29.839	46.895	45.223	34.167	39.491	23.367	27.421	23.511	22.579	46.177	40.885	40.698	39.306	39.403	41.306	40.706	31.776	38.846	31.999	44.78	36.214	19.547	21.794	24.466	18.413	43.01	47.9	40.432	33.435	40.345	42.206	39.863	36.265
ARHGAP28	0	0	0	0	0	0	0	0	0	0	0	0	0	0	0	0	0	0	0	0	0	0	0	0	0	0	0	0	0	0	0	0	0	0	0	0	0	0	0	0	0	0	0	0	0	0	0	0
ARHGAP29	0.501	0.109	0.136	0	0	0.22	0.216	0	0.148	0.245	0	0	0	0	0	0	0.289	0.157	0.122	0.385	0	0	0.118	0	0.459	0.366	0.13	0.132	0	0	0	0	0.363	0.139	0.142	0	0	0	0	0.112	0	0.19	0	0	0.189	0	0	0
ARHGAP30	302.147	326.127	350.292	300.715	154.965	111.935	187.962	210.234	278.08	229.729	348.747	376.878	281.032	374.873	379.739	304.68	287.886	251.237	326.291	360.032	177.176	144.314	145.085	238.756	298.319	155.362	319.216	280.968	364.448	209.432	373.614	308.534	266.957	292.719	343.22	316.439	136.349	113.418	191.654	160.809	246.636	223.913	327.098	346.967	230.95	364.671	350.874	275.346
ARHGAP31	5.892	5.213	8.405	7.901	3.829	3.955	6.474	7.482	5.493	7.833	5.97	6.521	3.952	4.733	8.239	7.176	3.184	8.636	8.542	5	6.034	5.536	6.971	5.442	3.823	5.614	6.111	6.088	5.287	5.105	9.961	8.841	5.083	5.426	5.527	5.666	4.767	3.225	6.956	5.691	3.136	7.223	6.739	7.408	4.336	6.664	5.585	5.205
ARHGAP32	9.528	6.19	5.829	8.987	21.659	20.761	14.351	17.861	9.353	7.588	6.1	6.224	8.49	7.167	6.505	6.169	13.171	3.297	6.223	6.795	24.135	17.508	11.697	12.968	11.621	7.323	6.501	9.529	8.057	7.774	5.78	6.278	10.528	7.652	8.219	12.564	21.573	16.234	11.274	16.739	9.408	8.744	6.01	5.606	8.484	6.479	6.162	7.219
ARHGAP33	29.337	22.046	41.211	19.85	53.251	46.795	37.765	45.257	14.847	19.338	22.324	29.64	29.86	18.122	28.477	18.507	17.948	24.967	16.595	19.874	25.013	37.591	35.444	30.684	16.82	18.551	25.355	17.337	15.61	17.288	24.227	16.272	14.159	16.695	22.39	22.911	27.77	23.907	48.093	19.976	13.889	20.529	14.752	16.618	14.14	14.254	17.524	12.928
ARHGAP35	54.286	77.866	74.152	89.178	71.559	79.091	74.775	78.566	44.986	81.635	82.028	76.472	60.305	75.597	72.565	81.206	51.527	83.379	88.101	90.521	80.853	91.017	89.792	83.947	75.23	113.135	108.963	108.788	75.407	104.542	102.443	107.372	70.672	104.9	102.314	103.591	80.093	95.849	96.187	100.101	55.331	100.362	101.08	101.307	74.281	92.186	102.258	89.487
ARHGAP36	0	0	0	0	0	0	0	0	0	0	0	0	0	0	0	0	0	0	0	0	0	0	0	0	0	0	0	0	0	0	0.123	0	0	0	0	0	0	0	0	0	0	0	0	0	0	0	0	0
ARHGAP39	0	0	0.136	0	0.838	0.769	0.432	0.483	0.148	0	0.13	0	0.439	0	0.289	0	0.868	0.157	0	0	0.11	0.257	0.118	0.347	0.153	0	0	0	0	0	0	0	0.484	0	0.283	0	0.715	0.111	0.48	0.223	0	0	0.364	0.2	0	0	0.193	0
ARHGAP4	234.32	204.82	257.025	150.703	264.338	236.723	192.494	277.938	172.965	180.405	216.75	270.469	291.863	230.171	254.557	185.2	203.648	319.543	181.693	222.584	204.492	255.156	225.544	260.872	222.936	219.801	256.413	232.265	220.683	209.316	265.146	193.218	195.801	231.364	248.842	258.054	204.524	193.477	251.621	196.965	202.73	248.624	200.339	234.047	219.261	234.537	240.142	218.933
ARHGAP40	0	0	0	0	0.12	0	0	0	0	0	0	0	0	0	0	0	0	0.157	0.122	0	0	0	0	0	0	0	0	0	0	0.116	0	0	0	0	0	0	0.119	0	0	0	0	0	0	0	0	0	0	0
ARHGAP42	0	0.217	0	0	0	0.11	0.108	0	0	0.122	0.13	0.148	0	0	0	0.126	0.145	0.157	0	0	0	0	0.118	0	0	0	0.13	0	0	0	0.123	0	0	0.417	0	0.123	0	0.111	0.12	0	0	0.19	0	0	0	0.185	0	0
ARHGAP44	0	0	0	0.198	0	0	0	0.121	0	0	0	0	0	0	0	0	0	0	0	0	0	0	0	0	0	0	0	0	0.126	0	0.123	0	0	0	0	0	0	0	0	0	0	0.19	0	0	0	0	0	0
ARHGAP5	65.946	67.658	60.867	103.596	114.279	113.913	116.64	106.686	96.059	87.755	81.508	88.18	64.11	81.818	76.902	98.58	63.975	55.272	92.982	91.034	150.078	133.758	137.76	112.315	85.627	89.336	85.948	96.744	77.044	85.629	73.05	104.809	95.722	93.631	89.135	98.664	158.637	158.896	141.642	174.535	81.092	83.065	104.905	90.896	71.076	79.968	85.696	95.196
ARHGAP6	0	0.109	0	0.198	0	0.549	0	0	0	0	0	0	0.146	0	0	0	0.289	0	0	0.128	0	0	0	0.116	0	0.122	0.13	0	0	0	0	0	0.121	0	0	0	0	0.111	0	0	0	0	0	0	0.189	0	0	0
ARHGAP9	604.042	417.134	635.649	300.32	299.519	207.393	253.781	230.026	376.366	372.438	508.778	385.77	593.68	391.913	493.791	282.018	405.703	413.443	399.871	365.802	226.434	222.586	225.78	158.63	398.472	339.893	495.273	280.307	416.188	344.838	460.192	248.954	394.869	345.864	473.593	326.293	204.047	155.671	228.593	120.188	398.739	373.126	357.513	279.495	407.037	292.847	389.582	273.835
ARHGDIA	0	1.629	1.762	1.185	0.479	0.33	0	0	0.742	0.734	0.909	0.889	1.171	1.082	0.289	1.259	0.434	1.57	1.22	0.898	0.439	0.901	0.118	0.232	1.223	1.22	0.78	1.853	1.259	0.928	0.615	0.897	1.452	2.087	1.984	1.478	0.477	0.556	0.12	0.893	0.896	1.521	2.368	0.601	1.697	2.962	1.155	2.183
ARHGDIB	983.293	1240.11	1087.34	1613.69	881.566	933.709	1024.73	891.622	1393.96	1499.3	1379.02	1020.82	1119	1227.4	1056.68	1402.54	1085.25	893.62	1624.99	1262.81	1185.82	1081.13	1187.38	1039.9	1214.53	1347.12	1376.6	1323.18	1355.82	1518.24	1259.32	1498.08	1368.79	1398.2	1450.96	1279.8	1150.98	1218.68	1005.88	1224.2	1295.45	1337.21	1530.95	1387.67	1406.62	1256.17	1369.41	1295.3
ARHGDIG	0.501	0	0	0.099	0	0.33	0.216	0.241	0	0	0	0	0.146	0	0.289	0	0.145	0	0	0.256	0.219	0.257	0	0.116	0.153	0.122	0.13	0	0	0.348	0	0	0.242	0.139	0.425	0.123	0	0	0.12	0	0	0	0	0	0.377	0	0.193	0
ARHGEF1	880.111	563.419	794.392	429.889	554.284	410.612	425.342	678.492	280.01	429.962	413.902	719.965	881.737	647.644	709.318	563.533	428.572	711.787	401.824	531.843	303.777	418.781	312.973	454.702	356.117	365.034	704.876	451.429	521.809	464.347	676.392	526.993	332.184	358.942	395.086	496.892	243.259	245.516	371.314	270.395	296.814	477.289	346.404	458.484	511.106	495.73	483.366	512.579
ARHGEF10	10.406	1.195	2.711	0.296	6.223	4.943	2.805	3.621	17.371	1.836	6.619	3.409	11.271	1.623	5.348	1.511	10.566	1.256	4.393	2.18	7.131	6.566	3.426	2.316	16.055	3.539	4.031	2.779	10.197	2.437	3.935	1.922	11.133	2.643	5.102	1.724	7.866	4.003	2.399	2.678	16.129	2.471	4.007	1.602	7.918	3.147	6.548	1.847
ARHGEF10L	1.128	0.217	0.407	0.494	0.239	0.439	0.54	0	0.297	1.469	0.26	0.445	0.878	0.541	0.289	1.007	1.158	0.628	0.366	0.128	0.219	0	0.118	0.116	1.07	1.587	0.52	0.397	0.378	0.464	0	0	1.452	0.278	0.142	0.123	0.238	0.111	0	0	0.224	0.76	0	0.2	0	0.37	0.193	0.168
ARHGEF11	37.862	36.273	32.806	27.849	14.719	13.511	13.056	11.586	48.994	50.915	50.878	36.606	67.331	63.831	51.316	58.04	37.777	35.016	50.884	35.388	26.439	21.113	22.566	17.716	46.483	52.357	55.652	34.807	76.163	64.512	64.196	51.764	37.998	39.929	40.671	34.489	16.805	16.012	18.47	12.052	36.962	38.396	38.064	35.437	56.748	53.868	56.425	43.317
ARHGEF12	15.671	18.788	17.623	36.441	18.069	32.625	33.989	49.722	7.72	15.544	14.147	31.419	16.247	18.933	15.178	30.342	12.882	23.868	16.107	33.721	21.941	34.115	20.912	51.063	8.104	12.082	15.733	30.836	10.952	12.995	11.683	29.213	8.592	16.556	14.879	30.424	15.494	23.128	22.548	43.299	5.6	14.636	12.202	26.428	11.312	17.215	13.673	30.389
ARHGEF15	0	0.217	0	0.099	0	0	0	0	0.148	0	0.13	0.296	0	0	0	0.126	0	0	0	0.128	0	0	0	0	0	0	0	0	0	0	0	0	0.242	0	0	0	0.119	0	0	0	0	0	0	0	0	0	0	0
ARHGEF16	0.125	0	0.136	0.099	0.12	0	0	0	0	0	0	0	0	0.135	0	0	0	0.157	0	0	0.219	0.129	0.118	0	0.765	0	0.26	0	0.126	0.348	0.246	0	0.121	0.139	0.142	0.246	0.119	0	0	0	0.224	0	0	0	0.189	0	0.193	0
ARHGEF17	0.251	0	0.136	0	0.359	0.11	0.108	0.362	0.297	0.245	0.13	0.148	0.146	0	0	0.126	0.289	0.157	0	0.385	0.219	0.129	0.118	0.579	0.306	0	0.13	0.132	0.126	0	0	0	0	0	0	0.246	0.358	0	0	0	0	0	0	0.4	0	0	0	0
ARHGEF18	226.673	232.948	212.697	153.468	113.681	115.56	94.413	91.721	281.792	252.371	260.23	242.755	313.087	295.625	291.417	203.456	288.61	304.625	201.705	215.917	102.466	117.279	108.932	89.62	283.334	288.39	248.742	243.912	258.198	269.071	275.476	198.856	216.131	245.973	231.837	220.115	94.753	113.084	114.297	83.808	267.917	248.053	227.111	185.396	244.524	294.328	268.259	218.262
ARHGEF19	17.928	18.136	23.588	12.838	5.505	5.712	6.69	2.776	13.956	20.195	18.171	16.006	24.444	17.175	18.936	13.849	15.632	22.297	15.253	16.284	4.498	6.308	6.616	2.316	16.82	13.669	20.804	15.22	16.24	18.449	20.292	10.891	14.159	16.834	17.855	17.245	3.933	4.448	5.397	2.232	16.801	18.058	14.752	14.816	18.099	17.401	21.761	15.11
ARHGEF2	47.641	56.798	46.904	41.083	52.892	53.935	47.584	42.481	66.959	60.339	56.589	52.167	63.086	49.902	49.292	48.22	60.79	61.082	46.003	51.287	54.305	49.049	52.103	58.01	73.242	64.561	51.101	58.099	57.531	54.65	57.309	46.254	58.692	74.571	70.43	70.333	66.744	65.716	74.839	62.605	69.891	73.751	54.456	46.049	67.871	62.383	62.587	57.923
ARHGEF25	0	0	0	0	0	0	0	0	0	0	0	0	0	0	0	0	0	0	0	0	0	0.129	0	0	0	0	0	0	0	0	0	0	0.121	0	0	0	0	0	0	0	0	0	0	0	0	0	0	0
ARHGEF3	138.912	175.064	162.132	176.479	131.99	163.344	165.411	144.098	193.156	203.66	205.458	166.134	156.909	211.779	195.001	203.582	183.819	218.105	219.52	169.887	169.716	168.774	191.163	169.746	170.795	197.101	221.696	186.739	188.456	185.994	236.122	228.709	173.413	201.174	222.342	173.801	163.285	190.141	187.696	176.878	180.105	188.369	227.111	192.804	166.284	210.102	233.595	183.508
ARHGEF33	0	0	0.407	0.395	0	0	0.216	0.121	0.297	0.122	0.13	0	0.293	0	0.145	0.126	0	0.314	0.122	0.385	0	0.644	0	0	0	0	0	0	0.126	0.232	0	0.128	0.121	0.556	0	0.616	0.119	0	0.24	0	0	0	0	0.2	0.189	0.37	0	0.168
ARHGEF35	1.128	1.846	1.084	2.173	0.12	0.11	0	1.086	0.742	3.06	0.649	1.927	0.732	1.488	0.723	2.392	1.158	1.727	0.732	2.051	0.439	0.644	0.473	0.463	1.529	2.807	0.26	3.838	0.629	1.276	0.123	2.947	0.484	2.226	0.567	3.449	0.238	0.556	0.24	0.893	0.448	2.091	0.546	1.401	0.189	1.481	0.193	2.015
ARHGEF37	0.251	0.326	0.407	0	0.239	0.11	0	0.362	0	0.122	0.13	0.741	0.293	0.27	0.578	0	0.289	0.314	0.122	0.128	0.11	0.386	0.118	0	0.306	0	0.13	0	0.252	0	0	0.128	0.363	0.278	0.283	0.123	0.119	0.111	0.36	0	0.224	0.19	0	0	0.189	0	0.193	0
ARHGEF38	0.125	0	0	0	0	0	0	0	0	0	0	0	0	0	0	0	0	0	0	0	0	0	0	0	0	0	0	0	0	0	0	0	0	0	0	0	0	0	0	0	0	0	0	0	0	0	0	0
ARHGEF40	0.878	0.217	0.949	0.494	0.239	0.549	1.079	0.362	0.742	0.245	0.26	0.148	0	0.27	0.578	0	0.724	0.157	0.366	0.256	0.11	0.515	1.181	0.463	0.459	0.854	0.13	0.265	0.252	0.232	0.246	0.128	0.242	0.278	0.142	0.246	0.119	0.222	1.679	0.67	0.448	0.76	0	0.2	0	0.37	0.193	0
ARHGEF5	13.289	9.231	14.505	8.296	10.291	9.008	6.258	5.672	10.987	11.26	14.147	13.338	14.637	13.388	14.166	6.925	14.329	14.603	11.226	12.309	8.009	5.922	4.49	3.589	10.245	6.712	11.832	9.661	10.952	10.443	11.806	8.456	10.649	8.626	12.329	13.303	6.555	5.448	8.155	5.022	9.408	9.884	9.471	6.207	11.689	9.811	8.859	9.906
ARHGEF6	136.029	129.995	146.407	129.47	90.107	93.7	91.715	95.462	129.612	143.81	138.357	132.493	138.613	154.574	152.936	145.416	142.134	126.875	144.354	135.397	103.124	99.514	118.975	96.915	127.982	123.143	143.94	115.934	147.919	143.644	133.557	123.9	126.46	142.464	142.701	121.205	96.422	99.407	103.623	83.473	114.021	123.552	128.399	115.122	123.864	141.611	135.959	119.372
ARHGEF7	77.104	90.899	89.064	62.414	82.09	100.731	64.848	52.257	76.906	80.044	77.225	57.058	65.281	72.892	71.698	44.695	93.646	87.933	69.797	63.083	65.714	87.927	67.462	46.2	74.006	73.104	64.493	62.599	63.826	67.761	70.468	47.92	73.093	82.084	88.285	71.442	74.015	71.386	71.72	55.128	80.868	71.66	69.572	51.254	68.437	70.157	64.706	60.274
ARHGEF9	57.922	53.649	47.582	33.676	43.677	42.401	37.441	38.981	43.353	51.894	39.326	48.017	59.866	63.02	45.245	39.281	51.817	41.768	37.949	43.722	34.887	33.987	38.28	36.821	41.896	41.861	37.448	39.703	42.425	50.124	43.289	39.72	40.661	38.677	43.08	40.771	36.948	38.807	42.816	32.697	31.81	43.148	31.69	29.832	39.026	45.723	36.397	40.127
ARID1A	147.939	191.137	148.305	224.475	125.767	135.882	144.478	134.081	189.89	220.794	183.524	148.647	136.71	173.913	135.446	183.438	169.055	144.304	212.077	205.788	199.117	159.119	169.069	161.872	224.924	243.112	176.187	200.106	216.906	218.018	174.755	215.897	202.094	220.374	219.083	226.397	187.957	198.481	178.341	211.808	205.642	207.186	230.025	229.643	197.58	197.329	215.878	192.91
ARID1B	145.055	159.751	120.379	163.048	98.484	88.977	135.091	114.892	123.674	141.607	118.369	133.53	174.181	197.715	153.515	192.377	154.726	209.94	175.47	138.089	112.888	106.98	110.94	142.42	120.49	138.032	169.295	154.05	164.285	167.43	171.558	210.9	140.498	136.342	136.891	132.907	102.262	109.859	119.094	107.355	135.75	134.006	139.873	177.387	159.685	181.41	195.85	156.477
ARID2	42.501	46.698	38.364	41.083	49.661	62.394	57.403	48.877	35.929	42.225	40.624	41.793	46.692	50.984	42.932	42.051	44.001	60.611	39.17	43.594	50.794	65.398	49.622	61.021	42.814	40.275	52.141	47.38	42.802	43.395	45.011	44.845	36.667	39.651	41.237	47.669	50.773	57.265	55.889	54.57	41.442	43.718	46.989	50.654	46.756	50.165	52.573	43.149
ARID3A	15.797	14.118	14.505	12.345	36.378	46.795	34.204	31.016	12.471	11.138	14.666	16.45	11.856	11.089	16.479	8.309	13.461	8.165	14.765	13.206	32.912	37.334	37.689	34.273	15.749	14.767	14.303	11.646	11.708	10.907	17.094	8.969	11.738	8.487	10.628	10.1	31.227	35.36	33.581	29.015	7.616	12.355	13.295	9.21	7.918	12.217	11.94	8.898
ARID3B	74.596	59.296	63.307	62.217	91.423	85.022	83.946	88.945	48.4	55.688	51.267	62.689	67.184	58.692	56.375	65.217	48.777	69.718	56.497	58.595	76.026	84.58	72.07	78.157	42.355	42.105	50.06	44.203	58.916	47.688	47.224	51.251	53.851	55.093	47.331	52.842	72.227	77.28	75.438	65.953	50.85	53.412	43.528	52.255	54.297	47.389	57.965	49.864
ARID3C	0.125	0	0	0.099	0.12	0.769	0.54	0.241	0	0.122	0	0.148	0	0.27	0	0	0	0.157	0	0.128	0.329	1.03	0.473	0.232	0	0	0.26	0	0.126	0	0.615	0	0.121	0	0.425	0	0.238	0.222	0.24	0	0	0	0	0	0	0	0	0
ARID4A	241.717	204.169	209.579	204.131	350.018	288.242	302.336	343.108	177.27	188.483	138.486	189.699	233.754	222.598	209.023	219.823	156.029	254.221	163.39	161.04	266.806	306.909	252.127	281.829	149.236	159.878	196.211	149.815	212.5	184.95	183.364	185.53	179.343	162.915	146.244	167.519	260.184	283.655	263.614	242.496	162.632	180.005	144.608	171.381	193.055	197.7	169.082	153.119
ARID4B	196.458	174.521	198.056	161.961	255.004	297.798	224.001	220.854	139.708	169.757	167.949	179.769	176.084	207.993	183.292	135.218	175.568	230.039	146.55	145.654	192.425	230.053	218.218	184.104	150.612	161.098	152.522	151.932	164.914	169.402	148.068	130.819	137.835	128.412	145.111	149.905	181.163	205.041	191.174	164.156	133.062	136.667	131.495	130.137	132.16	173.82	129.219	130.621
ARID5A	22.191	26.716	25.486	19.06	15.078	15.928	12.624	13.517	16.777	15.054	21.545	16.006	19.467	16.769	13.877	12.842	24.461	25.595	19.524	21.028	12.397	12.101	14.296	14.01	21.254	19.649	16.773	17.999	16.869	15.78	15.864	13.069	17.547	20.173	28.058	20.324	13.587	13.566	14.512	9.262	24.193	20.719	18.941	15.416	19.042	19.622	15.214	14.775
ARID5B	74.847	98.718	94.08	64.488	93.338	127.424	108.979	114.41	56.566	89.346	86.83	73.953	68.648	68.159	74.734	50.109	68.027	48.52	43.562	55.774	51.123	114.962	91.564	82.673	59.174	67.612	66.964	48.438	43.18	60.799	65.426	30.495	48.043	59.824	58.668	53.582	70.439	87.176	100.744	80.348	56.675	72.8	59.009	49.652	46.944	57.755	54.692	48.857
ARIH1	69.581	88.292	60.867	97.473	92.381	103.038	100.779	83.273	79.282	87.265	91.243	64.468	68.648	99.263	75.745	84.857	96.251	112.115	92.982	82.315	111.462	99.385	105.978	99.578	91.743	89.214	74.766	80.069	91.018	80.988	75.879	79.824	91.729	89.179	83.467	74.152	120.855	123.314	97.266	116.282	77.956	82.494	95.434	88.093	77.109	87.373	92.629	82.939
ARIH2	144.429	120.438	128.784	109.324	168.128	140.386	140.81	164.494	99.77	115.048	109.413	142.718	143.443	116.573	111.594	112.807	108.988	145.09	109.577	128.858	136.584	159.376	137.169	140.799	118.349	116.308	136.788	120.037	141.877	130.532	146.101	131.204	110.607	122.012	131.506	136.109	131.939	130.541	148.238	136.704	108.421	117.469	101.262	102.909	120.471	123.655	115.546	111.649
ARL1	79.737	71.893	79.168	93.523	92.261	79.53	98.836	113.927	60.575	81.758	61.78	82.697	101.581	82.629	79.793	116.962	54.856	69.404	72.36	72.571	95.774	88.442	91.092	104.904	54.893	69.931	90.239	66.172	87.87	83.541	83.75	109.422	71.519	75.127	69.579	72.674	81.166	84.73	85.513	102.779	64.067	77.172	76.311	94.9	92.945	69.972	91.666	89.319
ARL10	30.215	18.679	26.977	20.443	24.651	23.727	26.543	41.033	14.847	19.827	22.194	36.161	30.006	21.908	25.441	18.256	13.75	20.57	18.914	22.694	16.456	22.529	17.131	23.158	11.468	14.035	19.114	18.661	16.114	15.78	25.334	17.554	18.152	21.564	22.248	25.128	17.64	21.349	25.186	21.984	13.889	22.049	22.037	28.23	23.755	20.547	20.991	20.987
ARL11	1.504	1.195	0.813	1.086	0.838	0.22	0.324	0.241	1.93	1.713	1.947	0.148	2.488	2.029	1.59	1.133	1.882	0.785	1.342	0.128	0.658	0.644	0.354	0.116	1.529	1.342	0.39	0.397	2.14	1.044	0.738	0.641	3.388	1.391	0.85	0.739	1.073	0.222	0	0.335	3.808	0.95	1.093	0.601	0.943	1.666	1.541	1.511
ARL13A	0.627	0.217	0.407	0.099	0	0.33	0.108	0	0.148	0.245	0.26	0.296	0.293	0.135	0	0	0.289	0.157	0.122	0	0	0	0	0	0.153	0	0	0	0	0	0	0	0.242	0	0	0.123	0	0	0	0.112	0	0.76	0.182	0.2	0.189	0	0	0
ARL13B	10.782	11.837	8.812	10.369	14.001	14.39	11.761	11.103	9.205	9.057	9.475	10.078	9.953	10.007	9.685	11.961	10.711	8.95	10.494	11.155	13.933	12.359	11.224	10.305	9.021	9.031	6.241	8.602	9.693	9.398	5.78	9.225	11.738	11.826	10.061	8.992	14.898	15.567	11.394	15.4	8.512	8.554	10.745	10.011	7.353	6.479	8.281	8.898
ARL14	0.376	0.109	0	0	0.239	0.11	0.216	0	0.148	0	0	0	0	0.27	0.723	0	0	0	0.122	0	0.11	0.257	0.236	0.116	0	0.122	0	0	0	0	0	0.128	0	0	0	0	0	0	0	0.112	0	0	0	0.2	0	0.185	0	0.168
ARL15	2.633	5.539	3.389	10.271	1.675	3.735	4.64	1.328	9.353	7.955	6.23	4.001	4.245	8.114	4.192	9.443	6.513	4.24	8.542	5.385	8.447	5.149	9.216	3.589	9.633	8.177	3.641	4.103	8.057	7.426	4.55	10.122	9.076	9.6	7.085	4.434	6.794	8.006	6.237	8.258	6.272	5.322	7.831	8.609	6.222	4.998	7.703	6.38
ARL16	54.286	47.567	63.036	27.454	84.962	91.613	58.482	49.119	42.462	56.3	43.09	43.571	60.305	53.553	64.615	32.231	50.948	60.454	36.851	35.901	57.157	73.251	56.593	49.673	49.541	41.861	43.299	37.057	45.698	47.804	46.487	26.138	38.604	44.103	53.141	32.642	58.401	61.601	69.681	37.608	37.634	53.983	44.621	28.63	42.042	47.018	46.218	30.389
ARL17A	142.423	97.197	121.057	130.853	107.578	83.704	64.74	144.339	62.653	93.018	86.96	186.438	149.152	100.345	120.99	127.915	108.988	123.263	76.509	162.194	76.026	78.401	60.964	111.852	86.392	82.38	86.728	130.36	91.521	81.916	106.009	106.603	97.901	105.178	96.362	190.799	81.643	64.159	79.756	96.307	81.764	116.138	80.5	149.158	115.003	98.85	93.977	159.835
ARL2	7.648	13.249	9.083	14.419	12.445	16.148	12.732	8.448	16.628	16.523	12.071	10.671	5.269	9.467	8.529	10.576	13.171	9.892	12.446	16.412	16.346	19.439	18.431	13.431	17.125	18.307	11.702	12.837	17.876	13.923	11.806	11.147	16.458	16.695	14.738	15.89	24.91	25.575	15.232	17.855	20.609	16.347	14.934	16.217	14.14	12.773	12.517	11.081
ARL2BP	75.599	99.804	58.834	134.803	72.038	82.935	73.048	67.342	126.049	100.239	86.181	77.065	64.989	112.651	76.468	109.03	104.067	98.297	92.372	95.137	128.905	84.58	103.497	61.368	104.129	114.111	75.026	97.538	122.112	118.349	65.057	109.294	121.014	114.639	91.969	97.432	126.099	131.987	82.514	115.947	104.165	84.965	105.451	128.536	98.413	114.214	92.629	99.057
ARL3	22.191	20.96	26.163	20.048	43.438	55.583	40.57	42.723	17.668	17.747	22.713	26.528	17.272	14.741	24.429	16.115	22	17.744	16.717	23.592	32.473	39.78	43.596	39.715	14.22	18.307	16.643	23.69	13.974	13.459	20.046	12.941	16.216	14.191	23.099	27.099	34.087	37.917	41.977	38.166	15.457	19.768	18.577	15.616	12.254	15.735	15.406	18.3
ARL4A	2.131	2.063	2.576	4.247	1.915	2.197	3.021	3.017	2.969	2.203	4.543	2.223	2.342	3.516	5.348	4.029	4.197	2.355	3.905	4.872	3.511	1.802	2.599	3.126	2.905	3.417	2.991	4.367	2.644	3.597	3.443	4.484	3.388	2.087	2.551	2.833	0.953	1.446	1.559	3.013	3.584	2.471	4.735	3.604	2.451	1.296	3.274	2.854
ARL4C	146.058	171.697	168.91	179.738	113.681	148.405	119.338	98.72	210.676	183.343	180.279	171.321	150.762	205.423	170.861	143.779	178.029	202.089	147.526	154.629	116.837	114.447	112.713	97.957	153.823	134.004	126.516	142.668	157.613	143.296	112.404	106.987	151.631	159.02	182.947	155.325	128.721	140.327	122.692	96.53	209.674	163.848	158.45	178.989	144.603	202.883	162.727	136.162
ARL4D	0.878	2.172	0.949	1.679	1.436	1.318	0.971	1.086	3.118	1.469	0.519	1.334	0.732	1.758	0.867	0.755	1.303	2.041	1.586	1.667	2.194	1.03	3.426	1.389	2.141	2.929	1.43	0.794	1.762	1.392	1.476	1.025	1.573	1.53	1.134	1.109	1.669	3.002	1.319	0.893	0.896	2.281	3.278	1.001	1.131	2.406	0.963	1.679
ARL5A	26.83	31.494	23.046	34.664	33.985	37.458	30.428	37.292	33.405	32.556	25.309	24.453	22.395	26.236	24.285	27.698	31.408	31.091	26.845	26.156	36.532	35.66	38.516	33.347	29.511	34.172	27.826	24.087	23.919	27.151	21.89	25.369	33.642	33.251	20.831	27.099	40.285	34.359	29.983	33.925	23.745	35.735	26.773	29.431	28.657	26.841	26.961	32.403
ARL5B	34.853	46.047	32.806	46.712	40.327	40.314	47.908	39.705	50.034	44.306	43.35	38.384	32.202	36.378	34.982	42.177	30.106	35.016	33.678	29.362	49.697	34.501	43.124	30.105	35.015	33.44	27.956	26.072	39.026	28.427	27.056	24.088	53.488	51.059	47.189	44.59	59.951	48.814	50.012	55.686	36.962	48.47	44.257	47.45	37.895	35.356	36.397	34.922
ARL5C	0	0	0.136	0	0	0	0	0	0	0	0	0	0	0	0	0	0	0	0	0	0	0.386	0	0	0	0	0	0	0	0	0	0	0	0	0	0	0.119	0	0	0	0.224	0	0	0	0	0.185	0	0
ARL6	0.376	0.326	0.542	0.296	0.718	1.208	0.432	0.603	0	0	0.13	0.296	0.293	0.27	0.434	0.378	0.145	0.785	0.122	0.385	0.439	1.03	0.945	0	0.459	0.244	0.13	0.662	0.378	0.232	0.492	0.384	0.363	0	0.142	0.37	0.358	0.334	0.48	0.893	0	0	0.364	0.4	0	0	0.193	0.168
ARL6IP1	16.8	35.512	17.216	61.526	26.805	37.898	39.923	25.947	57.902	42.837	48.931	18.525	17.272	38.542	24.14	59.803	33.869	39.099	56.253	45.26	100.162	50.079	85.184	52.452	60.245	73.471	29.646	46.85	64.581	62.888	32.344	61.117	56.877	46.329	30.042	36.46	75.207	83.173	46.774	82.357	51.746	28.512	58.098	44.247	35.821	34.801	39.093	37.944
ARL6IP4	94.28	88.726	100.18	58.168	118.468	143.681	87.723	107.048	78.836	76.862	90.983	105.964	84.456	73.027	93.092	46.332	109.423	97.512	70.896	95.65	81.731	118.052	87.784	113.473	88.379	89.336	79.967	95.421	67.476	72.866	70.591	52.917	73.335	89.179	90.411	97.802	88.556	98.295	102.423	84.031	83.108	84.775	76.675	59.263	77.863	78.302	74.334	69.676
ARL6IP5	115.468	194.938	111.432	278.297	121.579	183.996	238.999	134.081	278.971	269.629	244.785	122.563	115.194	202.042	138.337	291.083	188.161	221.717	286.633	204.377	324.621	212.416	312.264	236.788	267.279	276.064	225.207	200.767	245.483	271.043	180.535	313.018	286.199	262.946	217.949	175.156	294.867	308.785	234.11	323.626	250.892	179.815	299.051	278.094	192.301	190.48	220.692	201.64
ARL6IP6	32.973	36.816	33.077	50.564	48.225	43.17	63.877	56.843	32.366	42.103	38.548	39.57	36.154	46.521	40.908	51.997	28.948	29.991	49.175	38.08	53.427	57.417	54.23	61.6	32.11	41.251	47.85	34.145	38.522	38.406	41.69	56.12	35.094	39.511	37.411	39.047	50.058	53.929	50.492	66.288	29.121	35.925	42.617	45.848	35.255	41.28	43.137	48.689
ARL8A	42.752	54.735	44.6	54.514	55.046	78.651	72.833	65.411	38.156	43.449	48.542	48.462	44.936	48.82	49.437	43.184	45.882	57.471	41.854	48.081	50.245	70.548	50.449	87.42	37.921	52.601	45.249	44.336	35.375	47.108	45.503	53.045	42.234	49.111	48.465	49.517	51.489	55.152	63.805	58.029	48.386	38.016	48.446	48.451	43.173	49.61	44.87	44.156
ARL8B	145.055	119.46	127.835	159.394	143.118	123.359	150.844	163.77	115.656	145.891	113.956	119.154	136.857	133.342	113.907	177.52	104.502	143.048	145.33	116.677	167.96	135.689	152.41	175.999	112.844	144.134	143.29	115.14	157.739	144.34	145.609	185.658	146.427	145.385	114.218	114.061	144.096	145.108	137.324	165.161	119.846	144.84	134.591	169.579	157.046	147.904	148.284	145.732
ARL9	0	0.217	0	0.593	0.12	0	0	0	0	0.367	0.13	0	0	0	0	0.126	0	0.157	0.122	0	0	0	0	0	0	0	0	0	0	0	0.246	0.128	0.121	0.139	0.425	0	0	0.111	0.12	0	0	0	0	0.4	0.566	0.185	0	0
ARMC1	71.713	48.762	59.241	69.327	70.004	61.185	70.459	75.911	44.243	53.975	46.465	66.691	77.723	67.077	64.47	80.577	59.488	72.702	57.351	50.774	67.469	67.587	65.69	75.031	47.248	46.255	54.221	50.82	67.476	55.346	67.762	72.136	54.577	49.807	43.647	49.64	65.433	61.935	65.364	63.051	45.25	52.652	55.913	72.877	60.895	62.938	65.283	65.814
ARMC10	19.809	28.888	20.199	27.751	15.796	24.276	18.451	13.155	25.685	22.398	22.843	23.861	14.783	20.962	20.382	18.885	30.54	23.082	19.524	25.002	16.237	16.221	22.33	16.789	24.006	25.019	20.674	25.675	19.387	17.984	18.324	15.504	25.655	21.286	19.698	26.113	14.66	19.014	13.552	19.194	27.553	20.529	20.398	23.024	15.648	20.918	22.917	18.133
ARMC12	2.758	1.738	2.305	0.988	3.111	4.174	2.05	2.293	0.891	2.203	1.557	2.668	2.927	3.11	2.168	1.259	2.171	3.455	0.488	2.18	1.316	3.218	1.536	1.274	1.223	1.953	1.17	2.647	1.888	2.321	1.845	1.794	1.089	2.643	2.126	2.833	2.145	1.668	2.878	1.674	1.568	1.331	1.821	0.601	1.697	2.036	1.541	2.015
ARMC2	7.146	9.991	8.269	2.37	5.026	9.996	5.935	5.069	2.375	8.69	6.49	6.076	6.44	6.221	7.806	3.777	5.211	12.248	4.515	5.513	4.059	6.179	5.671	4.747	5.81	5.004	5.071	5.161	4.91	4.641	5.288	2.947	4.235	5.704	6.944	4.558	3.576	5.226	6.356	2.343	4.704	7.223	5.646	5.406	6.033	6.294	5.585	5.373
ARMC3	0.125	0.109	0	0	0.12	0	0	0.121	0.148	0	0	0	0	0	0	0	0	0	0	0	0	0	0	0	0	0	0	0	0	0	0	0	0	0	0	0	0	0	0	0.112	0	0	0	0	0	0	0	0
ARMC4	0.627	0	0	0	0	0.11	0.108	0.362	0.297	0	0.13	0.148	0.585	0.27	0.145	0	0.724	0	0.244	0	0.11	0	0	0	0	0	0.13	0.132	0.126	0.232	0	0	0.121	0	0.142	0.123	0	0	0.24	0.112	0	0.19	0	0	1.131	0	0.193	0.336
ARMC5	5.516	6.733	7.998	4.938	2.752	2.197	2.374	1.81	9.205	6.487	6.619	7.707	6.294	5.004	5.638	5.036	9.263	8.636	4.149	10.001	3.181	2.06	2.127	2.2	9.786	8.299	4.291	8.205	7.931	7.31	5.288	5.766	8.834	8.347	9.636	9.361	3.695	2.669	2.399	3.459	11.649	8.744	7.831	6.407	5.09	5.738	6.548	8.395
ARMC6	13.415	12.38	17.894	11.357	4.787	4.943	3.561	4.345	13.362	11.872	10.124	13.338	13.905	10.548	12.287	12.212	13.605	12.719	8.908	16.796	2.523	2.575	2.481	3.589	14.526	10.252	10.402	15.484	12.589	11.139	14.881	12.3	14.401	14.747	16.155	11.825	4.529	4.448	6.356	2.79	10.753	15.777	10.199	8.409	11.123	10.366	12.71	16.286
ARMC7	12.788	14.878	17.759	19.653	12.804	12.083	11.33	14.603	16.035	16.033	14.277	17.784	16.54	15.687	19.804	20.9	12.448	9.264	18.914	16.412	11.08	12.359	12.051	13.316	12.232	13.669	17.034	12.573	15.862	15.78	15.25	19.476	20.572	20.451	20.69	19.339	12.753	14.01	13.672	12.499	12.545	19.388	14.934	18.419	15.837	14.809	21.183	22.162
ARMC8	98.166	103.496	103.298	84.832	100.757	107.322	99.16	101.979	80.618	88.611	90.724	84.92	106.851	97.099	90.923	79.318	100.594	125.148	83.342	96.804	83.048	97.068	91.21	83.599	84.404	84.821	95.05	93.7	81.702	84.469	95.31	74.827	81.201	103.509	93.387	101.251	91.058	86.286	91.749	79.456	95.429	99.031	85.781	71.676	106.143	92.556	89.933	90.495
ARMC9	2.006	1.52	1.898	1.58	3.949	2.527	0.971	5.552	0.742	1.713	1.557	0.741	2.049	0.811	2.168	2.518	1.447	1.884	1.22	1.154	1.316	2.189	2.245	1.505	1.07	2.075	0.91	1.456	1.259	1.624	0.738	0.513	1.815	1.809	0.992	1.232	1.43	1.334	1.079	0.781	0.896	3.421	1.093	0.801	0.754	1.296	0.963	2.351
ARMCX1	3.51	1.52	1.898	1.481	3.829	2.307	2.05	1.328	1.782	1.958	1.817	1.186	2.049	2.299	2.168	1.763	1.447	1.884	1.708	1.154	2.962	1.802	1.536	0.811	0.765	1.587	1.17	1.588	2.266	1.972	1.476	1.153	2.783	1.669	1.134	0.985	1.311	0.778	1.079	1.004	1.12	3.612	0.911	0.4	2.828	1.481	1.926	1.175
ARMCX2	3.761	8.145	5.151	2.666	11.488	9.337	6.582	4.586	11.135	4.773	6.49	4.298	6.733	6.086	4.626	3.525	10.276	5.653	4.637	4.744	11.739	10.814	8.27	5.558	8.716	8.543	4.941	3.97	5.665	4.873	3.935	2.434	8.713	5.565	6.235	5.173	14.422	6.894	8.875	4.241	9.184	8.363	6.192	4.204	9.427	5.553	5.777	5.373
ARMCX3	12.788	15.313	16.539	10.468	22.856	23.727	16.94	13.396	21.528	13.463	18.3	15.265	10.392	9.061	10.697	7.68	18.961	10.835	8.908	16.027	19.089	15.963	19.022	13.547	15.291	16.72	7.021	14.426	7.931	10.675	9.347	7.175	17.789	20.451	19.839	17.491	26.936	25.797	22.667	21.761	24.865	13.115	17.666	13.614	9.804	9.811	8.666	11.92
ARMCX4	12.036	7.385	4.067	5.827	8.017	6.591	3.129	5.793	3.563	3.182	1.687	5.928	9.514	5.409	2.457	3.903	6.224	4.711	1.708	5	5.376	4.248	1.3	2.2	6.269	5.492	1.56	3.309	5.665	3.945	1.476	2.947	5.083	5.287	1.134	7.76	5.244	1.89	1.439	1.562	5.824	5.702	1.275	3.404	6.41	4.813	1.155	5.876
ARMCX5	21.062	14.77	16.81	20.146	15.197	9.667	14.998	17.258	13.659	14.075	20.377	18.377	18.589	18.527	18.214	21.907	16.356	17.116	17.571	20.13	16.237	12.23	13.469	15.979	18.654	17.452	22.755	19.719	22.66	17.868	21.276	24.729	18.757	17.53	15.73	17.737	14.66	10.452	12.473	15.177	14.785	13.115	21.673	21.623	22.812	16.66	21.569	20.147
ARMCX6	8.525	10.969	8.405	11.752	10.65	17.136	13.272	9.534	19.449	16.523	16.094	11.708	13.173	20.556	7.228	17.374	13.895	16.487	11.836	7.821	17.992	14.419	19.14	12.853	14.832	15.378	11.312	11.514	14.603	17.404	12.544	11.788	15.369	9.6	12.896	12.441	16.209	20.571	19.669	14.954	17.921	11.215	15.845	14.415	13.197	11.292	7.896	12.592
ARMS2	0	0	0	0	0	0	0.216	0	0	0	0	0	0	0	0	0	0	0	0	0	0	0	0	0	0.153	0	0	0	0	0	0	0	0	0	0	0	0	0.111	0	0	0	0	0	0	0	0	0	0
ARNT	99.169	109.469	94.351	90.461	134.981	134.344	138.436	131.426	96.949	120.923	106.947	85.364	112.705	117.249	87.888	114.066	119.41	80.71	106.771	105.266	133.293	146.245	149.102	112.894	100.918	122.654	121.445	98.068	117.077	126.007	117.323	115.572	115.327	132.447	101.889	92.259	151.009	165.456	153.515	139.048	109.093	129.254	126.942	104.711	123.676	121.619	106.109	109.802
ARNT2	0	0	0	0	0	0	0	0	0.148	0	0	0	0	0	0	0	0	0	0	0	0	0	0	0	0	0.122	0.13	0	0	0	0	0	0	0.139	0	0	0	0	0	0	0	0	0	0	0	0	0	0
ARNTL	56.041	43.657	46.769	54.02	75.747	67.117	64.201	89.066	44.392	40.756	59.704	55.576	57.524	44.357	45.968	61.691	58.475	48.834	41.122	63.339	62.423	64.24	62.5	73.063	44.19	36.979	40.178	48.438	41.921	39.798	45.134	54.455	50.1	38.398	41.096	55.922	60.189	54.04	68.362	67.403	46.37	38.776	42.435	53.657	40.345	40.725	46.989	53.222
ARPC1A	43.003	38.01	49.073	29.726	52.533	45.148	41.542	42.119	30.584	30.72	37.769	45.498	46.4	39.895	42.787	29.839	46.751	35.33	39.292	44.748	38.617	47.89	37.807	50.484	33.792	37.101	36.668	41.159	34.368	33.88	45.995	32.801	36.183	30.886	41.663	45.082	38.378	31.913	43.776	29.796	37.858	32.313	35.15	32.434	38.46	38.688	38.9	36.265
ARPC1B	91.772	129.234	109.941	155.048	114.04	132.147	133.149	105.117	176.083	168.044	155.359	127.75	102.752	99.669	113.04	157.754	121.002	122.478	170.467	154.116	173.665	147.275	219.045	153.651	166.361	154.264	134.058	160.534	141.247	141.903	126.916	146.579	170.146	170.01	181.105	167.396	186.884	189.808	174.743	193.841	153.671	143.51	176.298	172.382	120.848	134.391	146.55	152.112
ARPC2	841.873	861.744	923.041	854.742	936.731	889.66	984.696	1092.08	751.098	956.368	857.915	920.334	890.959	881.467	994.954	972.082	705.747	1027.09	862.096	918.544	837.936	955.356	897.448	1073.82	650.766	763.386	877.552	823.583	725.623	878.106	914.974	958.017	760.333	853.252	848.557	841.168	844.078	874.317	903.939	957.151	725.57	853.076	768.754	792.237	782.024	776.73	811.323	864.82
ARPC3	140.667	148.891	154.947	200.97	131.631	123.579	168.216	160.753	137.926	160.211	170.934	179.176	173.157	175.401	180.401	241.856	137.647	147.288	184.378	148.218	135.816	141.096	155.364	166.504	132.11	160.488	170.856	167.813	158.494	178.336	197.26	231.144	127.428	126.464	135.616	142.391	105.003	124.982	141.282	151.435	119.398	121.08	164.46	181.392	144.98	145.868	164.845	190.224
ARPC5	181.037	265.093	244.011	282.642	227.482	291.317	280.972	193.338	361.222	296.188	361.077	210.15	186.33	241.666	271.469	227.251	332.031	322.683	355.577	284.769	334.933	339.994	394.022	321.892	337.921	367.841	305.694	289.968	288.915	317.687	281.871	263.304	325.044	372.576	388.851	278.501	392.362	414.53	364.718	339.919	374.994	334.73	441.656	276.092	269.033	316.356	349.911	283.572
ARPC5L	20.436	18.679	19.25	16.394	26.206	30.867	27.946	25.706	18.558	19.583	18.171	20.007	15.515	15.282	19.081	16.367	16.5	21.041	21.72	20.002	24.355	37.977	26.583	34.852	17.431	20.259	20.024	17.205	15.862	16.708	17.094	18.835	22.146	27.408	23.949	21.186	33.372	36.583	31.662	39.17	30.017	22.239	23.494	24.025	16.779	19.992	15.791	18.133
ACTRT3	0.125	0.109	0.678	0.099	0.239	0.11	0.54	0	0.148	0.122	0.26	0	0.585	0	0	0.504	0.579	0.471	0.732	0.128	0.329	0.386	0.354	0.811	0.765	0.854	0.39	0.132	0.629	0.116	0.369	0.128	0.363	0.139	0.283	0.246	0.477	0.111	0.36	0.335	0	0.19	0.911	0.601	0.377	0.555	0.385	0.168
ARPP19	61.056	89.487	71.712	105.275	65.935	91.064	75.422	48.395	121.447	104.155	106.947	88.328	52.254	95.341	75.601	79.695	93.357	76.156	90.786	88.598	89.191	91.017	105.506	75.031	106.881	129.855	90.369	76.098	82.205	109.879	78.953	68.677	105.403	129.803	121.445	87.701	101.904	124.537	94.268	91.285	104.165	84.965	136.412	102.909	74.469	92.926	85.311	78.742
ARPP21	0.376	0.109	0	0.198	0	0.11	0	0	0	0	0	0	0	0	0	0.126	0	0	0	0	0	0	0	0	0.153	0	0	0	0	0	0.123	0	0	0.139	0.283	0	0	0	0	0	0	0	0.182	0	0	0	0	0
ARR3	0	0	0	0	0	0	0	0	0	0	0	0	0	0.27	0.145	0	0	0	0	0	0	0	0	0	0	0	0	0.132	0	0	0	0	0	0	0	0	0	0	0	0	0	0.38	0	0	0	0	0	0
ARRB1	29.462	27.259	24.13	14.912	16.155	24.276	12.84	9.655	69.928	38.186	42.312	23.861	33.08	29.211	29.055	16.493	60.935	19.785	25.137	24.874	25.562	18.667	17.722	10.074	65.444	50.16	24.835	30.307	37.893	29.587	20.046	15.888	44.412	42.433	40.246	27.591	32.3	24.574	18.35	12.387	63.395	42.578	35.332	22.023	33.37	33.69	27.346	18.468
ARRB2	451.088	445.805	520.015	421.89	364.377	361.4	355.099	364.469	379.483	422.006	484.767	486.547	506.735	469.944	568.091	426.427	426.835	543.929	420.127	443.886	302.899	340.38	356.569	351.534	424.007	440.701	506.195	479.354	458.361	462.955	520.699	447.041	398.016	431.843	526.309	482.357	339.92	369.163	411.972	340.03	391.795	481.091	457.501	461.488	439.653	482.772	519.956	450.459
ARRDC1	49.146	57.667	45.955	48.687	52.533	61.405	45.858	47.55	68.147	52.751	59.314	60.17	45.229	45.98	43.221	39.029	69.764	47.892	46.125	61.288	51.343	52.01	59.783	49.326	75.994	51.259	41.479	59.82	45.824	43.047	45.011	33.57	60.749	64.276	58.526	59.987	65.195	51.149	58.288	57.36	71.235	53.222	53.181	47.45	49.018	40.54	44.87	46.171
[truncated: 19,822 more rows]
